# Supplementary material for: The telomere maintenance mechanism spectrum and its dynamics in gliomas
Source: Genome Med. 2022 Aug 11;14:88. doi: 10.1186/s13073-022-01095-x (PMC9367055; doi:10.1186/s13073-022-01095-x)
Supplement: Supplementary file 2 — Additional file 2: Tables S1–S9. [file 13073_2022_1095_MOESM2_ESM.xlsx]

## Sheet: Table S1
Supplementary Table S1. Normalized expression of 53 genes that is significantly altered in Negative group (cluster 1). RNA-seq of 24 GBM samples.
Gene	GBM_19	GBM_20	GBM_21	GBM_24	GBM_22	GBM_23	GBM_07	GBM_09	GBM_10	GBM_12	GBM_13	GBM_18	GBM_01	GBM_02	GBM_03	GBM_04	GBM_05	GBM_14	GBM_16	GBM_06	GBM_08	GBM_11	GBM_15	GBM_17
ALDH2	6.4769	6.41237	6.00076	6.25209	6.12014	6.33918	6.90895	6.04811	5.59387	4.84061	6.3749	7.18775	6.71347	4.71398	6.60596	7.05395	5.77529	4.26946	6.77966	7.80768	8.58898	7.62587	7.91336	7.48912
ARRDC5	-1.96542	-0.707111	-3.04079	-0.935366	-0.0530404	-1.89921	-1.76207	-1.22746	-0.275659	-4.54626	-0.630055	-0.902784	-1.02616	-2.80633	-4.54626	-2.55999	-4.54626	-4.54626	-2.13026	0.351566	0.435157	1.01287	0.309772	1.80793
ASF1B	2.77247	3.75685	3.32373	3.59678	2.11945	3.76372	2.78801	3.65328	1.82371	2.23497	2.69536	3.62105	3.8114	4.00299	3.7721	4.4481	5.37697	4.40777	4.37896	1.65615	-1.0807	2.13396	1.0804	1.36305
AURKA	3.18223	3.34893	4.05075	3.36533	3.82188	3.21976	3.48367	2.65291	2.07014	3.09455	3.32889	3.74112	4.67186	4.36265	4.89434	5.12515	4.87169	3.72355	3.93867	2.08634	1.41919	2.13266	1.75957	2.03708
BRCA2	4.86234	5.17513	5.11113	4.98109	4.7315	5.17569	4.83176	4.80987	4.22745	4.71128	5.11358	5.069	6.39603	5.79042	5.01886	5.26471	5.93729	6.26431	6.69642	3.5349	2.26904	3.13494	2.77041	3.90538
BRIP1	4.30359	4.04746	4.24387	4.19968	3.60306	4.52611	3.79474	4.67153	3.19896	4.23082	3.05316	4.63084	5.06796	5.90295	5.46012	5.226	5.77204	7.61216	5.5005	3.00325	-0.561674	2.63899	2.20588	1.31684
CCNA2	4.25802	4.13549	5.17106	5.11919	4.49855	4.60888	4.50882	5.11283	3.35803	4.73691	3.83656	4.908	5.98815	5.67717	6.137	6.72042	6.08461	6.54487	5.47225	2.75387	1.48946	3.15733	2.85839	1.98644
CCNB1	5.66564	4.84478	5.11486	5.1963	4.26189	5.31815	5.20965	5.16042	3.61909	4.54898	4.54504	4.73953	6.19261	5.77089	6.42131	6.61896	6.29425	6.06898	5.64162	2.98288	2.4294	3.46901	3.64723	2.38843
CDC25A	2.97276	3.09038	3.35055	3.80095	2.96063	3.20744	2.76722	4.06723	2.21677	4.31843	1.63696	3.05647	4.73879	4.52825	3.57558	4.34203	4.60833	4.31582	4.57597	2.12621	1.37488	2.36051	1.93792	0.702711
CDK1	4.1156	4.52877	4.98289	4.83418	3.8199	5.02229	4.48275	4.81801	3.06657	3.12799	3.53369	5.69958	5.94689	5.34588	6.72816	6.56615	7.39648	6.43628	5.47659	1.95678	0.847277	2.34667	2.8593	2.43158
CDK2	4.12166	4.01657	4.07417	4.38174	3.86269	4.98788	4.00563	4.25872	3.90516	4.11526	3.53258	4.82165	4.38001	4.38437	6.04695	5.46661	5.10423	4.24576	5.12761	2.47723	2.85076	2.56991	1.73958	2.70322
CDKL2	3.12375	0.365359	1.90828	0.331831	2.22458	1.93906	3.50497	2.19792	2.67354	4.11587	3.26058	-0.81406	2.35931	0.565028	-0.182255	1.04187	2.33249	1.24823	3.74248	5.15994	4.04181	3.92831	5.51821	4.48523
CENPF	7.83099	6.90756	7.64462	7.83894	6.91648	7.55588	7.38868	7.9187	5.5355	7.43902	6.51041	7.86435	9.15562	8.14048	8.83941	9.06406	8.90033	9.10321	8.65849	5.58771	3.15611	5.95058	6.38077	4.07211
CHEK1	4.50345	4.73898	4.56999	4.69385	4.40823	4.85525	3.76064	4.61286	3.61311	4.78289	4.78825	5.36632	4.49229	5.55484	5.30689	4.99134	5.94207	5.46728	4.97352	3.39365	1.8891	3.68524	3.40348	3.23005
CSRP1	8.29249	7.51335	7.50053	9.04351	7.11273	7.77669	8.34502	7.87037	8.38417	7.06852	8.50011	6.19845	8.39954	6.10511	5.17558	7.17785	7.37353	5.87111	8.53915	9.57491	9.15908	9.5465	9.37268	9.99879
ECT2	5.67999	5.27809	6.05689	5.95713	5.29145	5.35354	5.55478	5.95379	4.53258	5.11514	5.61911	5.96371	6.71885	6.38186	7.3965	7.36039	6.64305	6.82324	6.37363	4.06024	3.13188	4.33945	4.46727	3.76152
ELOVL7	4.37048	3.79196	3.2595	2.98657	4.15797	3.13986	3.28691	4.27979	5.05981	3.30578	3.91155	2.19016	2.74517	2.83793	0.457499	3.63333	3.22733	3.10571	4.35954	5.57457	4.42035	4.21549	5.16657	6.24255
EPB41L1	5.66391	5.01556	4.59141	5.24958	5.86285	5.22747	5.61812	4.72283	5.80672	4.68103	5.62746	4.93807	5.58528	4.91652	5.06697	5.0032	5.05603	4.79789	6.22562	7.88868	5.64561	7.74052	8.08142	6.36659
ETV4	2.25657	2.12149	0.906011	1.66304	0.962981	4.20919	1.43678	2.89891	4.11277	2.52577	0.540648	3.90165	2.7929	3.7463	0.622972	1.2227	2.81803	1.34417	2.30645	0.666505	-1.18126	0.264493	-1.18037	-1.50364
EZH2	4.33425	4.3569	4.53662	5.01636	4.19801	5.28823	4.24819	4.86136	4.33576	4.83219	4.96416	4.7876	5.88069	6.11902	6.6699	5.67587	5.85451	5.76338	5.55559	3.60354	1.52587	3.68143	2.9724	2.83308
FANCD2	4.64831	4.82937	5.15259	5.03418	4.38039	4.27564	4.40932	4.23851	3.56215	4.23185	3.58599	5.50705	5.7497	6.43643	5.67449	5.20366	5.7396	5.4048	6.08188	3.72635	1.67967	3.35992	3.25994	3.21348
FANCI	5.24619	5.69874	5.55949	5.43197	5.07118	5.2994	5.01752	5.41392	4.64132	5.71943	4.88758	5.85982	7.15137	5.4455	6.86438	4.96463	7.22057	6.85414	6.71518	4.3669	2.87051	3.91424	4.18532	3.33016
FGFR3	6.68607	6.40173	4.68588	6.37986	4.65279	7.1456	6.02849	8.03157	5.5426	6.09605	6.36164	3.74432	7.95692	4.93529	6.86453	5.19377	4.411	4.22896	6.69079	7.75171	8.81113	9.68198	8.6772	7.31381
HMMR	3.30451	3.0285	4.31602	3.77089	3.16091	3.98925	3.87521	2.9286	2.30677	2.77458	3.4401	3.31185	4.76705	4.22974	5.22454	5.75789	4.49185	4.9027	4.59757	1.62411	0.739158	2.53161	0.827707	2.05876
IGF2BP3	5.35603	5.60169	4.72161	4.01712	4.22956	6.87488	3.90323	2.34334	6.27604	6.98171	5.37163	2.28536	5.92481	6.11128	7.77592	7.72849	5.60475	7.14329	1.67615	3.80594	-0.927127	3.3908	1.06494	1.4953
LMNB1	5.39164	5.31466	5.37128	5.36756	4.81408	5.35354	5.14226	4.62787	4.14097	5.63054	4.71804	4.62468	6.55973	6.5213	6.41232	6.26667	6.7166	6.42631	5.97654	4.11295	3.21361	3.87892	4.1897	2.9491
MAP7	6.94821	5.44898	5.85415	5.18449	5.94252	5.07921	6.73812	3.88476	7.78991	3.48189	6.60955	4.46135	6.02911	4.06491	0.525001	5.26357	6.4012	5.30874	7.49303	8.99666	8.04038	7.3018	8.28113	8.98481
MCM2	5.89216	5.75775	6.36356	6.11644	5.07614	5.97905	5.368	6.00019	4.76188	5.58109	4.55185	5.76011	6.90383	7.10313	6.48303	6.20475	7.26675	6.31115	7.0528	4.10115	3.19997	4.42185	4.07845	3.66872
MCM7	6.57844	6.79478	6.5456	6.87255	5.86668	6.78027	6.22445	6.38026	5.74808	6.6777	6.00466	6.39304	6.93463	7.46328	6.7099	8.80491	7.79736	7.15778	7.2367	5.7575	3.9813	5.19559	5.00738	4.61429
NCAPG	4.22772	4.67744	5.24986	5.00039	4.41739	5.10436	4.5453	5.15008	4.19222	4.0466	4.43179	5.76067	6.53419	6.21943	5.95692	5.95698	6.52636	5.35353	6.36564	3.00651	0.580042	3.31881	2.5886	2.14272
NDC80	3.47855	3.82651	4.0249	4.31582	3.69202	4.08107	3.64907	4.31436	3.08052	4.05883	3.69432	4.88516	4.66986	5.08409	5.31652	5.44194	5.14963	5.55659	4.35792	2.50559	-0.458189	2.70958	2.24133	1.74357
NEK2	3.28096	2.62806	3.40427	3.54799	2.14489	3.12683	3.5805	3.73517	0.613567	3.43904	1.89494	3.08038	4.85651	4.01574	5.29849	4.56233	4.92898	4.43419	4.54384	1.69928	-0.720556	1.32315	1.9619	-0.472851
NT5DC2	4.57711	4.58833	5.27275	4.89954	4.89126	4.89037	4.62673	4.96659	6.21262	5.30023	4.04282	4.27885	5.34962	5.95004	4.99319	4.82816	5.72536	6.60628	5.72378	3.01551	2.97615	3.63294	2.92432	2.28104
ORC1	2.59917	2.67009	3.09876	3.08171	2.37188	2.53014	2.12383	2.98645	1.60333	3.21943	2.15577	2.06236	3.76053	4.11669	4.19273	4.11871	4.95715	3.86551	3.43447	1.05599	-1.04268	0.982492	1.37477	0.126349
PACSIN1	1.36404	2.12327	1.16863	1.93868	-0.0244065	3.71376	3.5818	1.67777	3.18609	2.83898	0.552091	2.09982	5.13081	4.52782	-0.068148	3.64478	3.65963	3.25425	6.48241	8.65309	2.51428	7.92659	9.30239	2.29009
PAX8	1.32333	0.107256	1.18927	-0.303485	1.43451	1.96369	0.47835	-3.15469	0.833502	-3.15469	3.35104	1.42988	0.365417	-3.15469	-3.15469	0.735101	1.54099	3.41595	0.119399	4.05872	3.72157	4.79968	1.83431	4.43618
PHYHD1	3.63208	4.17225	1.42477	3.23401	3.07089	3.76231	3.34606	3.61575	2.60738	1.05107	2.4468	2.88628	3.6822	0.849623	-0.426871	2.72273	2.47883	1.15008	3.30516	4.65234	6.36494	5.76211	4.61855	4.23071
PIF1	1.92828	1.61295	1.52742	2.50698	1.7893	1.87296	2.49539	1.76034	1.65861	1.49387	1.58894	2.3509	3.6852	3.06722	3.51656	3.63059	3.05923	2.61565	2.89052	0.735724	-0.287769	0.491234	0.819974	-0.37886
PNMT	-0.641688	-1.06881	-3.12631	-1.10335	-2.24922	-1.41981	0.729615	0.492553	-1.29721	0.229623	-1.13643	-3.01271	1.90744	-1.61854	-0.649313	-1.21518	-2.00444	0.989179	0.687318	2.17364	3.08283	3.1651	2.40469	0.774754
PPP1R1B	5.24537	3.59729	1.79779	3.75869	4.53749	3.50972	5.69365	4.71358	3.89206	4.79511	2.9356	3.9889	3.95267	3.8372	3.69198	4.35573	2.13912	3.21603	6.34386	8.94526	8.12216	7.3695	7.8051	6.00973
PRKCB	4.83104	4.55958	4.45806	4.1199	4.80713	5.82218	5.4006	5.78819	8.47051	3.8232	4.92567	4.9377	5.63421	4.57272	4.02678	5.36723	5.04634	4.03525	6.78776	9.12799	6.7346	7.81029	9.08357	6.67644
RAD51	1.66924	1.50104	2.33752	1.9771	1.30511	1.18642	0.891147	1.93491	0.193713	1.28692	1.24374	2.17665	2.68664	2.76393	2.54179	2.50504	3.43929	2.27641	3.04109	0.710182	-1.35734	-0.0290472	0.301367	-0.831359
RAD51AP1	3.71775	3.60238	3.36088	3.80213	3.14525	3.50301	3.23043	3.44601	2.3378	3.44649	3.22131	4.38878	4.65972	4.66949	5.71443	4.30094	5.19735	4.15147	4.98273	2.69741	0.592769	1.98764	1.59276	2.28854
RASGEF1C	1.93818	0.284043	2.36795	2.46555	2.15118	1.02723	1.81085	1.03444	2.5082	-0.0568521	2.84766	3.1316	2.19111	1.05954	2.56734	2.51776	1.84782	1.9797	2.96018	4.92645	3.07484	3.55237	3.93248	3.24698
RECQL4	3.43734	3.44523	3.45288	3.84431	3.1948	3.6423	3.08886	3.44819	2.23437	3.43934	3.59773	3.7021	3.99544	5.07426	3.80492	5.00729	4.56291	5.10236	4.43798	2.56439	0.591043	2.12804	2.7158	1.20321
SNCG	2.1788	0.829944	1.47957	0.222369	1.40323	2.05824	2.11702	1.51041	1.44309	1.02519	1.50931	1.77851	2.47871	1.37146	1.49036	3.49556	1.90025	2.03839	3.84825	6.39686	4.29963	5.28459	6.95507	3.29736
TAL1	3.50636	2.90355	2.94279	3.79618	3.64154	3.34695	3.21207	2.84943	4.23418	3.49936	4.09748	1.85977	4.14476	2.33509	1.74613	3.6766	2.56807	1.88564	3.46996	5.06936	5.07219	4.90965	4.90059	5.72704
TDRD5	-0.432647	-0.609357	-2.42758	-1.21442	-1.24167	-1.89921	-0.282497	-2.30771	-0.638671	-1.9802	-0.797406	-4.62686	-1.10676	-1.62316	-4.62686	-1.05869	-0.422088	-4.62686	1.01093	0.0621726	0.554907	1.39091	3.44688	0.120471
TFAP2C	-0.931384	-4.01679	-3.32583	-1.8889	-1.79773	-3.37526	1.9657	-2.71887	-1.04983	0.935374	0.243165	-0.798944	-1.89163	-5.03802	-2.6563	-5.03802	-5.03802	-2.02834	-0.40267	1.90704	0.864726	0.0884806	1.86687	1.31617
TOP2A	7.36492	7.043	7.38651	8.15277	7.04172	7.64216	7.75914	8.0145	5.86692	7.44414	6.86031	8.59232	9.30036	8.64124	9.06677	9.55837	8.80839	9.94842	9.33989	5.69003	2.89075	6.09972	5.96395	4.237
TRIP13	3.42744	3.26051	3.50925	3.61042	2.42475	3.01576	2.98039	3.39288	3.26846	3.5643	2.6324	3.65971	4.61831	3.74911	2.8315	5.17793	5.36929	4.61985	4.09062	1.33078	0.154813	1.9394	2.13493	0.90501
WEE1	5.18888	5.80261	5.78778	6.51855	4.99368	6.5661	6.56822	6.76266	5.86138	6.61076	5.1787	6.34835	5.3326	6.46244	6.43753	6.25581	5.99219	6.57726	6.07123	3.55481	5.17471	4.60063	2.56002	3.53988
XRCC2	4.31383	3.55459	3.4374	4.28638	3.4431	3.721	3.34447	3.72391	3.37461	3.45068	3.55143	4.62562	5.04433	4.69887	4.70201	5.36185	5.27143	4.40752	5.17029	2.96316	1.37097	2.8923	2.68503	1.207

## Sheet: Table S2
Supplementary Table S2. Normalized expression of 53 genes that is significantly altered in Negative group (cluster 1). Nanostring of 24 GBM samples.
Gene	NS Probe ID		GBM_10	GBM_1	GBM_2	GBM_3	GBM_4	GBM_5	GBM_6	GBM_7	GBM_8	GBM_9	GBM_16	GBM_23	GBM_20	GBM_11	GBM_12	GBM_13	GBM_14	GBM_15	GBM_17	GBM_18	GBM_19	GBM_21	GBM_22
ALDH2	NM_000690.2:825		183.33	295.4	618.78	126.74	807.58	127.09	190.59	182.71	886.72	188.95	222.04	124.59	34.32	761.09	59.24	127.65	61.03	1069.85	506.53	356.27	310.44	258.37	572.96
ARRDC5	NM_001080523.1:392		10.78	4.48	25.87	1	8.59	2.27	8.2	4.15	17.96	5.13	1	2.74	1	8.94	2.96	1	1.33	5.75	30.7	4.49	6.79	8.07	1.73
ASF1B	NM_018154.2:1133		16.67	54.6	17.91	16.43	66.82	108.93	37.91	21.45	1.63	54.43	42.88	15.06	43.1	13.4	17.77	10.82	57.05	13.42	9.59	22.45	72.95	20.99	37.97
AURKA	NM_003600.2:405		32.35	133.38	63.67	84.97	123.14	109.69	50.21	31.14	16.33	42.1	53.37	21.91	43.86	31.28	32.58	20.19	43.78	21.09	11.51	77.84	66.16	29.07	25.89
BRCA2	NM_000059.3:115		29.41	193.35	29.84	24.88	135.55	99.1	70.7	46.37	9.8	64.7	157.24	20.54	46.91	17.87	34.06	25.96	94.2	19.17	13.43	58.38	111.96	37.14	32.79
BRIP1	NM_032043.2:2512		57.84	196.04	47.75	92.95	219.56	265.52	68.65	35.3	4.9	121.18	180.11	35.6	76.66	31.28	78.5	21.64	752.24	19.17	5.76	122.75	161.16	67.82	65.58
CCNA2	NM_001237.2:1210		117.64	802.06	149.22	345.5	1131.19	717.14	214.16	130.11	24.5	431.3	376.43	130.06	374.89	92.34	216.23	88.71	760.2	84.36	38.37	297.89	278.21	161.48	124.26
CCNB1	NM_031966.3:1102		156.86	869.2	187.03	414.5	760.81	768.59	243.88	215.93	53.89	494.97	500.31	180.03	500.36	177.24	217.71	119	636.82	214.74	61.4	297.89	507.23	209.93	303.74
CDC25A	NM_001789.2:1229		47.06	244.38	17.91	43.66	242.47	206.52	118.86	36.68	19.6	148.9	168.68	35.6	73.99	46.17	173.28	14.42	180.43	34.51	11.51	77.84	139.11	83.97	53.5
CDK1	NM_001786.4:178		226.46	1521.77	133.31	1028.04	1583.67	3100.06	233.63	175.79	29.39	712.68	819.56	201.94	682.28	117.66	168.84	132.7	1549.59	226.24	111.28	984.98	737.94	209.93	295.11
CDK2	NM_001798.2:220		68.62	87.73	29.84	140.83	226.24	155.84	69.68	66.44	35.93	107.83	141.99	39.7	67.88	29.79	77.01	31.73	75.62	36.43	36.45	115.26	103.48	79.13	69.03
CDKL2	NM_003948.2:870		9.8	8.95	5.97	1	29.59	8.32	8.2	20.07	63.69	15.4	28.59	2.74	1.91	29.79	10.37	5.77	1.33	212.82	55.64	1.5	10.18	9.69	58.68
CENPF	NM_016343.3:5822		145.09	1417.94	216.87	475.06	1227.61	1178.6	307.41	212.47	17.96	665.44	795.74	165.66	419.13	153.41	328.79	116.83	1044.11	230.08	44.13	504.47	510.62	226.08	201.92
CHEK1	NM_001114121.1:2225		114.7	297.19	115.4	233.77	453.43	646.04	272.57	84.43	40.83	348.12	315.44	134.85	236.83	140	245.85	113.23	461.69	80.53	63.32	335.31	435.98	237.38	286.48
CSRP1	NM_004078.2:225		2482.25	2193.15	2514.91	107.5	2206.06	994.02	1122.04	1332.93	3751.02	1773.48	1981.24	1358.81	989.67	4819.71	746.45	1133	286.57	5865.02	6840.09	485.01	1387.67	2848.58	6747.77
ECT2	NM_018098.4:1360		363.71	1929.97	258.65	1243.04	2309.16	1477.41	550.26	322.5	130.64	1173.77	1116.89	416.88	852.75	347.03	502.08	394.5	1496.52	463.99	228.32	839.78	1043.29	668.54	559.15
ELOVL7	NM_024930.1:425		267.64	69.82	230.8	6.1	254.88	95.32	127.06	49.14	199.23	151.98	119.12	23.96	12.2	98.3	57.76	38.22	62.35	272.26	454.73	31.44	93.3	153.41	226.08
EPB41L1	NM_001258330.1:900		83.33	85.04	151.21	15.02	154.64	69.6	95.3	58.83	135.54	55.45	104.83	28.75	20.21	204.05	28.14	28.85	54.39	454.4	109.36	59.88	67.86	83.97	207.09
ETV4	NM_001079675.1:1535		195.09	75.19	3.98	7.04	26.73	55.22	45.09	33.91	6.53	93.45	57.18	8.21	6.86	17.87	66.65	3.61	22.55	9.59	7.67	172.15	193.39	6.46	74.21
EZH2	NM_001203247.1:1121		113.72	433.26	141.26	130.03	355.11	322.26	325.85	81.66	34.29	211.54	288.75	84.2	143.02	71.49	152.55	72.12	279.93	59.44	21.11	124.25	240.89	88.82	160.5
FANCD2	NM_033084.3:260		73.53	367.91	69.64	128.15	434.34	246.61	131.16	72.67	19.6	127.34	354.51	84.2	190.31	40.21	102.19	32.45	210.95	65.19	40.29	239.51	254.46	90.43	103.55
FANCI	NM_001113378.1:541		116.66	858.46	85.55	265.69	213.83	652.09	211.09	87.2	34.29	267	421.22	78.04	148.74	47.66	213.27	62.02	490.88	78.61	57.56	261.96	493.66	114.65	132.88
FGFR3	NM_022965.2:3170		133.33	714.34	411.86	152.09	339.83	42.36	102.47	146.72	1214.96	731.16	212.51	208.78	13.35	1793.24	143.66	82.94	38.47	1060.27	306.99	28.44	539.46	74.28	1088.96
HMMR	NM_012484.2:2098		27.45	177.24	21.89	119.23	285.42	99.86	45.09	56.06	4.9	52.37	114.36	38.33	137.68	29.79	45.91	41.83	153.9	13.42	38.37	52.39	52.59	58.13	63.85
IGF2BP3	NM_006547.2:1254		371.55	372.39	193	503.69	1095.87	246.61	570.75	195.86	1.63	31.83	14.29	82.14	275.35	56.6	571.69	95.2	607.63	3.83	17.27	22.45	746.42	185.71	372.77
LMNB1	NM_005573.2:1000		564.68	2434.84	509.35	944.48	2365.48	2401.83	972.43	367.49	213.92	817.43	1480.93	403.19	730.71	358.95	1332.95	310.12	1938.31	508.08	193.79	544.88	1637.04	600.72	572.96
MAP7	NM_003980.3:1085		178.42	40.28	222.84	1	148.92	59.01	40.99	44.98	395.19	8.22	124.84	21.22	2.67	123.62	4.44	21.64	9.29	371.96	401	4.49	27.14	59.75	151.87
MCM2	NM_004526.2:2945		75.49	277.5	99.48	83.09	203.33	226.94	126.04	77.51	22.86	139.66	212.51	61.61	116.32	80.43	88.86	18.75	155.22	61.35	19.19	103.29	295.18	71.05	117.35
MCM7	NM_182776.1:1325		980.35	1642.62	2045.36	585.37	5111.84	2491.09	1913.1	614.56	293.94	1194.3	1633.41	547.63	770	437.88	1141.89	395.22	1719.4	594.36	470.08	1095.75	2509	1012.51	1063.08
NCAPG	NM_022346.4:446		25.49	204.99	25.87	45.53	125.05	126.33	42.01	24.22	1.63	59.56	111.5	34.91	81.23	20.85	25.18	8.65	58.37	9.59	11.51	97.3	106.87	27.45	27.61
NDC80	NM_006101.2:96		20.59	115.48	37.8	66.19	153.69	100.61	42.01	20.07	1.63	68.8	64.8	19.17	62.16	8.94	38.51	20.91	124.71	9.59	5.76	82.33	79.73	30.68	50.05
NEK2	NM_002497.3:480		48.04	725.98	103.46	415.44	523.12	643.77	139.36	98.27	13.06	401.52	417.4	89.67	163.61	84.9	207.35	35.34	398.01	95.86	26.86	232.02	208.66	101.73	96.64
NT5DC2	NM_022908.1:1315		1016.63	528.15	210.9	125.34	614.76	610.48	365.81	155.02	137.17	463.14	561.3	85.57	363.83	162.35	392.48	81.5	1008.29	118.87	55.64	209.57	388.48	211.54	231.25
ORC1	NM_004153.2:420		28.43	153.97	51.73	60.56	157.51	257.2	71.73	28.37	6.53	74.96	74.33	21.91	53.01	16.38	75.53	15.87	106.14	13.42	7.67	38.92	106.87	35.53	39.69
PACSIN1	NM_001199583.2:4102		20.59	131.59	7.96	1	292.11	37.07	25.62	42.22	24.5	13.35	237.29	4.79	1	460.23	16.29	1	30.51	2525.08	24.94	22.45	123.84	9.69	474.59
PAX8	XM_005263760.1:555		1	1	1.99	1	1	1	1.02	2.08	1.63	1.03	1	1	1	2.98	1.48	1	1.33	1.92	1.92	1.5	1.7	1.61	1.73
PHYHD1	NM_174933.3:975		29.41	41.18	109.43	1.88	67.78	17.4	35.86	30.45	213.92	46.21	34.31	45.18	3.81	168.3	2.96	9.38	14.59	69.02	70.99	41.91	96.7	90.43	158.77
PIF1	NM_025049.3:732		21.57	31.33	5.97	10.8	20.05	17.4	13.32	6.92	4.9	13.35	21.92	4.79	8.77	4.47	13.33	2.16	15.92	1.92	3.84	2.99	8.48	6.46	6.9
PNMT	NM_002686.3:942		2.94	2.69	1.99	1	1.91	1	1.02	4.84	4.9	1.03	1.91	2.05	1	2.98	1.48	1	2.65	1.92	1.92	1.5	1.7	1.61	1.73
PPP1R1B	NM_032192.2:1545		24.51	15.22	63.67	3.29	210.01	3.03	21.52	120.42	698.93	38	96.25	21.22	1	244.26	28.14	6.49	6.63	672.97	109.36	20.96	25.45	98.51	246.79
PRKCB	NM_212535.1:1750		818.59	160.23	129.33	9.39	425.75	95.32	76.85	101.73	220.46	171.5	304	30.12	17.54	528.74	20.73	31.01	26.53	2204.89	212.97	101.79	137.41	146.95	919.84
RAD51	NM_133487.2:566		8.82	87.73	13.93	19.72	80.19	97.59	25.62	11.07	8.17	48.27	79.1	13.01	29.37	5.96	20.73	12.26	63.68	7.67	5.76	44.91	25.45	12.92	10.35
RAD51AP1	NM_001130862.1:1125		107.84	488.76	189.02	406.52	506.89	494.74	180.35	87.2	22.86	182.79	351.65	109.53	127.38	62.55	118.48	72.84	295.85	63.27	69.07	332.32	413.93	114.65	181.21
RASGEF1C	NM_175062.3:814		76.47	41.18	167.13	24.88	124.1	22.69	29.72	11.77	117.58	34.92	82.91	16.43	1.91	132.56	22.22	22.36	51.74	197.48	92.1	80.83	22.05	35.53	46.6
RECQL4	NM_004260.2:1155		21.57	39.39	41.78	17.37	78.28	56.74	51.23	14.53	1.63	31.83	55.27	8.21	22.88	10.43	16.29	10.1	78.28	15.34	7.67	34.43	61.07	27.45	25.89
SNCG	NM_003087.2:562		17.65	27.75	101.47	8.92	229.1	21.94	18.44	12.46	145.34	25.67	65.76	3.42	9.15	224.9	5.92	7.93	9.29	918.39	55.64	25.45	32.23	9.69	170.85
TAL1	NM_003189.2:4635		47.06	33.12	113.41	4.22	63.96	12.1	62.51	11.77	55.52	19.51	20.01	15.06	5.34	32.77	10.37	12.26	6.63	53.68	63.32	2.99	10.18	20.99	50.05
TDRD5	NM_001199085.1:2100		4.9	10.74	55.71	1.88	26.73	6.81	6.15	8.3	6.53	5.13	14.29	4.11	1.14	16.38	2.96	2.88	2.65	92.03	3.84	10.48	16.96	12.92	17.26
TFAP2C	NM_003222.3:1410		5.88	1.79	3.98	1	7.64	1	8.2	14.53	17.96	4.11	3.81	1	1	4.47	19.25	7.21	2.65	36.43	17.27	1.5	5.09	4.84	8.63
TOP2A	NM_001067.3:3563		407.83	4228.74	487.46	1378.23	4819.74	2519.84	816.68	507.98	70.22	1833.05	3118.15	562.69	726.52	442.35	814.58	323.82	4939.31	408.38	130.47	2155.58	1479.27	673.39	645.44
TRIP13	NM_004237.2:450		91.17	232.74	35.81	19.72	266.33	341.17	92.22	63.67	3.27	113.99	102.92	19.17	116.32	29.79	56.28	30.29	160.53	32.59	13.43	91.31	115.36	29.07	37.97
WEE1	NM_003390.3:1225		673.5	513.82	722.24	402.3	1067.23	686.89	377.09	834.64	385.39	1572.21	726.17	700.97	477.1	326.18	916.77	206.98	879.6	65.19	84.42	833.79	1004.28	337.5	823.19
XRCC2	NM_005431.1:2703		45.1	85.94	27.86	40.84	143.19	129.36	74.8	24.22	4.9	61.61	94.34	20.54	50.72	20.85	29.62	17.31	57.05	9.59	26.86	70.36	88.21	33.91	27.61
ACTB	NM_001101.2:1010		11237.8	7748.52	11126.1	2292.67	11725.2	11038.6	11854.6	7217.59	10906.9	9391.15	6949.12	8407.51	8876.12	10400.5	6992.05	7972.85	5967.5	9112.93	12636.4	5625.47	7884.93	9818.23	8026.57
GAPDH	NM_001256799.1:386		16588.5	20834	17556.6	26775.5	17009.9	17643.4	16695.3	21551	18074.2	19311.2	21798.4	20608	19852.5	18589.2	22011.4	20864.3	23032.8	19892	16130.3	23265.3	20465.5	18896.9	20640.2
GUSB	NM_000181.3:1899		1491.12	734.93	634.7	249.26	582.3	635.44	767.49	548.81	336.4	615.12	569.88	301.88	588.84	327.67	313.98	480.32	317.08	312.52	550.66	426.63	966.96	602.34	650.62
NEG_A	ERCC_00096.1:230		3	3	8	2	5	7	6	4	3	5	2	4	8	1	5	1	3	4	4	1	1	2	5
NEG_B	ERCC_00041.1:440		2	8	3	10	5	6	1	1	1	5	3	2	3	2	1	1	3	1	1	2	1	3	2
NEG_C	ERCC_00019.1:140		4	1	1	1	4	1	3	1	1	4	3	1	4	1	2	1	1	2	1	1	1	2	3
NEG_D	ERCC_00076.1:355		3	2	6	5	3	1	2	3	3	1	1	4	4	1	3	2	3	4	4	2	1	2	2
NEG_E	ERCC_00098.1:785		8	7	4	11	10	8	7	5	10	8	10	8	21	2	5	11	3	7	3	4	3	6	9
NEG_F	ERCC_00126.1:220		9	4	4	9	8	4	8	4	3	9	5	6	13	5	5	2	7	3	5	1	5	4	2
NEG_G	ERCC_00144.1:15		1	1	1	1	1	1	1	1	1	1	1	1	1	1	1	1	1	1	1	1	1	1	1
NEG_H	ERCC_00154.1:115		1	1	1	1	1	1	1	1	1	1	1	1	1	1	1	1	1	1	1	1	1	1	1
POS_A	ERCC_00117.1:385		22970	19743	12787	20349	27620	24439	17570	25315	17042	31076	19432	16058	30244	16744	15497	15913	15356	15268	12781	11543	11659	14624	13171
POS_B	ERCC_00112.1:695		4960	4237	2863	4202	5827	5314	3807	5281	3569	6677	4029	3480	6504	3555	3176	3450	3327	3102	2731	2464	2608	2913	2810
POS_C	ERCC_00002.1:850		1509	1362	844	1195	1819	1657	1210	1623	1073	2077	1295	1061	2079	1158	977	1002	1021	945	783	783	796	928	864
POS_D	ERCC_00092.1:540		374	349	217	345	470	435	313	387	304	574	346	289	489	313	277	271	257	245	213	205	217	273	218
POS_E	ERCC_00035.1:485		81	80	53	59	98	79	72	91	67	107	68	48	93	53	33	49	41	38	44	46	36	38	51
POS_F	ERCC_00034.1:195		55	44	11	34	64	60	41	57	36	71	36	35	53	32	33	30	38	34	24	25	15	24	23

## Sheet: Table S3
Supplementary Table S3. Fold change comparisons of normalized expression of 53 significantly altered genes in Negative group (cluster 1) with other clusters. RNA-seq and Nanostring of 24 GBM samples.
	Log2 Fold Change
	RNA-seq		Nanostring
Gene	Cluster 2 vs Cluster 1	Cluster 3 vs Cluster 1	Cluster 2 vs Cluster 1	Cluster 3 vs Cluster 1
ALDH2	1.6181	1.71247	2.50296	2.55732
ARRDC5	2.21695	3.88046	2.43012	2.48149
ASF1B	-2.19159	-3.25174	-0.8231	-0.391751
AURKA	-1.61118	-2.89817	0.222754	-0.524175
BRCA2	-1.88321	-2.55853	-0.249895	-0.25329
BRIP1	-2.4333	-3.76516	-1.29461	-1.46002
CCNA2	-2.18277	-3.67237	-0.666994	-1.28094
CCNB1	-2.08355	-3.27621	-0.494687	-0.473719
CDC25A	-1.53	-2.65815	-0.232834	0.0240304
CDK1	-2.46229	-4.30839	-0.834288	-1.5301
CDK2	-1.77264	-2.60829	0.0286238	0.177965
CDKL2	2.97789	3.40341	3.16133	4.04552
CENPF	-2.41962	-3.79052	-0.689127	-1.32079
CHEK1	-1.50799	-2.13718	-0.559577	-0.051596
CSRP1	1.65718	2.68407	1.71747	3.44474
ECT2	-1.65078	-2.94806	-0.325002	-0.339154
ELOVL7	1.50618	2.54366	2.46054	2.94538
EPB41L1	1.8761	2.01897	2.31194	2.75576
ETV4	-2.60674	-2.82744	0.0385349	0.916256
EZH2	-1.69846	-3.11673	-0.253402	-0.372306
FANCD2	-1.67221	-2.7129	-0.604723	-0.473732
FANCI	-1.65107	-2.59586	-0.341533	-0.561767
FGFR3	2.45518	2.57486	2.64412	2.93908
HMMR	-2.03874	-3.33794	-0.811024	-0.775673
IGF2BP3	-3.36751	-4.86308	-2.7606	-2.6023
LMNB1	-1.59994	-2.82647	-0.0821522	-0.374322
MAP7	2.57803	3.8642	3.60044	3.78396
MCM2	-1.97016	-2.89827	-0.381949	-0.128545
MCM7	-1.66184	-2.6308	0.00738186	-0.111844
NCAPG	-2.45219	-3.91144	-1.22411	-1.26044
NDC80	-2.15477	-3.38403	-1.52178	-1.7326
NEK2	-2.26398	-3.97423	-0.425729	-1.33849
NT5DC2	-1.88723	-2.40328	0.125265	0.26803
ORC1	-2.22591	-3.72978	-0.720437	-1.29963
PACSIN1	4.42329	2.75831	3.15875	3.52537
PAX8	2.81766	4.50367	0.904576	1.38382
PHYHD1	1.90968	3.26443	1.70902	3.30946
PIF1	-1.59692	-3.1157	0.231004	-0.0584987
PNMT	3.92173	3.03621	1.03076	1.47212
PPP1R1B	3.90929	4.05501	3.50304	4.76709
PRKCB	3.12026	2.95712	2.5487	3.37079
RAD51	-1.90398	-3.02858	-0.0937397	-0.728038
RAD51AP1	-1.69008	-3.07656	-0.525548	-1.00996
RASGEF1C	2.04094	1.70991	3.25919	2.37554
RECQL4	-1.66231	-2.64846	-0.40466	-0.424093
SNCG	3.88468	3.09943	3.57417	3.12095
TAL1	1.77954	2.24164	2.48778	2.48032
TDRD5	2.41921	2.88258	1.40761	1.46555
TFAP2C	3.76464	5.14106	2.65486	3.42541
TOP2A	-2.46222	-4.09874	-0.702139	-1.3364
TRIP13	-1.91504	-3.05624	-0.398757	-0.766687
WEE1	-1.92359	-2.2101	-0.876707	-0.151545
XRCC2	-1.56903	-2.79201	-0.256951	-0.360805

## Sheet: Table S4
Supplementary Table S4. Information of 53 genes that is significantly altered in Negative group. RNA-seq of 24 GBM samples. Red indicates Negative-specific TMM genes validated by NanoString.
		TELNET info							COSMIC info					General info
Gene	Funtional group	function.	TMM_function	details	TMM	status	Telnet_score	Validation	COSMIC_ID	COSMIC_GENE_NAME	Mutated.	Cancer_census.	Expert.Curated.	ensembl_gene_id	hgnc_symbol	entrezgene_id	chromosome_name	start_position	end_position
ALDH2		Mitochondria		ALT: ambiguous; Telomerase-mediated: ambiguous	ambiguous	screened	2	Yes	NA	NA	NA	NA	NA	ENSG00000111275	ALDH2	217	12	112204691	112247782
ARRDC5		--- not yet entered ---		ALT: ambiguous; Telomerase-mediated: ambiguous	ambiguous	predicted	1	Yes	NA	NA	NA	NA	NA	ENSG00000205784	ARRDC5	645432	19	4890449	4902879
ASF1B	Cell cycle/division specific	Chromatin organization	Protein folding; Histone assembly; Chromatin structure;	ALT: repressing; Telomerase-mediated: ambiguous	Telomerase-mediated	validated	6	No	NA	NA	NA	NA	NA	ENSG00000105011	ASF1B	55723	19	14230321	14247768
AURKA	Cell cycle/division specific	Cell cycle	DNA repair / damage response; Telomerase activity; Shelterin binding;	ALT: ambiguous; Telomerase-mediated: enhancing	Telomerase-mediated	validated	6	No	NA	NA	NA	NA	NA	ENSG00000087586	AURKA	6790	20	54944445	54967393
BRCA2	Cell cycle/division specific	DNA replication and repair	DNA repair / damage response; DNA recombination;	ALT: enhancing; Telomerase-mediated: ambiguous	ALT	predicted	2	No	92628	BRCA2	y	y	y	ENSG00000139618	BRCA2	675	13	32889611	32973805
BRIP1	Cell cycle/division specific	DNA replication and repair	DNA repair / damage response;	ALT: ambiguous; Telomerase-mediated: ambiguous	ambiguous	screened	2	No	630	BRIP1	y	y	n	ENSG00000136492	BRIP1	83990	17	59758627	59940882
CCNA2	Cell cycle/division specific	Cell cycle		ALT: ambiguous; Telomerase-mediated: ambiguous	ambiguous	screened	2	No	NA	NA	NA	NA	NA	ENSG00000145386	CCNA2	890	4	122737599	122745087
CCNB1	Cell cycle/division specific	Cell cycle		ALT: ambiguous; Telomerase-mediated: ambiguous	ambiguous	screened	2	No	NA	NA	NA	NA	NA	ENSG00000134057	CCNB1	891	5	68462837	68474072
CDC25A	Cell cycle/division specific	Cell cycle		ALT: ambiguous; Telomerase-mediated: ambiguous	ambiguous	predicted	1	No	NA	NA	NA	NA	NA	ENSG00000164045	CDC25A	993	3	48198636	48229892
CDK1	Cell cycle/division specific	Cell cycle		ALT: ambiguous; Telomerase-mediated: ambiguous	ambiguous	screened	2	No	NA	NA	NA	NA	NA	ENSG00000170312	CDK1	983	10	62538089	62554610
CDK2	Cell cycle/division specific	DNA replication and repair		ALT: ambiguous; Telomerase-mediated: ambiguous	ambiguous	predicted	1	No	NA	NA	NA	NA	NA	ENSG00000123374	CDK2	1017	12	56360553	56366568
CDKL2		--- not yet entered ---	Telomerase activity;	ALT: ambiguous; Telomerase-mediated: enhancing	Telomerase-mediated	screened	2	Yes	NA	NA	NA	NA	NA	ENSG00000138769	CDKL2	8999	4	76503215	76555900
CENPF	Cell cycle/division specific	--- not yet entered ---		ALT: ambiguous; Telomerase-mediated: ambiguous	ambiguous	screened	2	No	NA	NA	NA	NA	NA	ENSG00000117724	CENPF	1063	1	214776538	214837931
CHEK1	Cell cycle/division specific	Cell cycle	DNA repair / damage response; Telomerase activity;	ALT: ambiguous; Telomerase-mediated: enhancing	Telomerase-mediated	screened	3	No	NA	NA	NA	NA	NA	ENSG00000149554	CHEK1	1111	11	125495036	125546150
CSRP1		Cell differentiation		ALT: ambiguous; Telomerase-mediated: ambiguous	ambiguous	screened	2	Yes	NA	NA	NA	NA	NA	ENSG00000159176	CSRP1	1465	1	201452658	201478584
ECT2	Cell cycle/division specific	Protein transport		ALT: ambiguous; Telomerase-mediated: ambiguous	ambiguous	screened	2	No	NA	NA	NA	NA	NA	ENSG00000114346	ECT2	1894	3	172468472	172539264
ELOVL7		Cell membrane / wall		ALT: ambiguous; Telomerase-mediated: ambiguous	ambiguous	predicted	1	No	NA	NA	NA	NA	NA	ENSG00000164181	ELOVL7	79993	5	60047618	60140216
EPB41L1		Cell membrane / wall		ALT: ambiguous; Telomerase-mediated: ambiguous	ambiguous	screened	2	Yes	NA	NA	NA	NA	NA	ENSG00000088367	EPB41L1	2036	20	34679426	34820721
ETV4		RNA transcription and processing	Telomerase activity;	ALT: ambiguous; Telomerase-mediated: enhancing	Telomerase-mediated	predicted	2	No	2779	ETV4	y	y	n	ENSG00000175832	ETV4	2118	17	41605212	41656988
EZH2		Chromatin organization		ALT: ambiguous; Telomerase-mediated: ambiguous	ambiguous	predicted	1	No	3704	EZH2	y	y	y	ENSG00000106462	EZH2	2146	7	148504475	148581413
FANCD2	Cell cycle/division specific	DNA replication and repair	DNA repair / damage response; Telomere length; ALT associated PML nuclear bodies (APBs);	ALT: ambiguous; Telomerase-mediated: ambiguous	ambiguous	validated	6	No	695	FANCD2	y	y	n	ENSG00000144554	FANCD2	2177	3	10068098	10143614
FANCI	Cell cycle/division specific	DNA replication and repair	DNA repair / damage response;	ALT: ambiguous; Telomerase-mediated: ambiguous	ambiguous	predicted	2	No	NA	NA	NA	NA	NA	ENSG00000140525	FANCI	55215	15	89787180	89860492
FGFR3		--- not yet entered ---	Telomerase activity;	ALT: ambiguous; Telomerase-mediated: enhancing	Telomerase-mediated	screened	2	Yes	95733	FGFR3	y	y	y	ENSG00000068078	FGFR3	2261	4	1795034	1810599
HMMR		Cell membrane / wall		ALT: ambiguous; Telomerase-mediated: ambiguous	ambiguous	screened	2	No	NA	NA	NA	NA	NA	ENSG00000072571	HMMR	3161	5	162887209	162918947
IGF2BP3		--- not yet entered ---		ALT: ambiguous; Telomerase-mediated: ambiguous	ambiguous	screened	2	Yes	NA	NA	NA	NA	NA	ENSG00000136231	IGF2BP3	10643	7	23349828	23510086
LMNB1	Cell cycle/division specific	Nuclear organization		ALT: ambiguous; Telomerase-mediated: ambiguous	ambiguous	screened	2	No	NA	NA	NA	NA	NA	ENSG00000113368	LMNB1	4001	5	126112315	126172712
MAP7		Cell membrane / wall		ALT: ambiguous; Telomerase-mediated: ambiguous	ambiguous	screened	2	Yes	NA	NA	NA	NA	NA	ENSG00000135525	MAP7	9053	6	136663875	136871957
MCM2	Cell cycle/division specific	Cell cycle	DNA replication;	ALT: ambiguous; Telomerase-mediated: ambiguous	ambiguous	screened	3	No	NA	NA	NA	NA	NA	ENSG00000073111	MCM2	4171	3	127317066	127341276
MCM7	Cell cycle/division specific	Cell cycle	DNA replication;	ALT: ambiguous; Telomerase-mediated: ambiguous	ambiguous	screened	3	No	NA	NA	NA	NA	NA	ENSG00000166508	MCM7	4176	7	99690351	99699563
NCAPG	Cell cycle/division specific	Cell cycle		ALT: ambiguous; Telomerase-mediated: ambiguous	ambiguous	screened	2	No	NA	NA	NA	NA	NA	ENSG00000109805	NCAPG	64151	4	17812525	17846485
NDC80	Cell cycle/division specific	Cell cycle	DNA repair / damage response;	ALT: ambiguous; Telomerase-mediated: ambiguous	ambiguous	predicted	2	No	NA	NA	NA	NA	NA	ENSG00000080986	NDC80	10403	18	2571510	2616634
NEK2	Cell cycle/division specific	Cell cycle	Telomerase activity;	ALT: ambiguous; Telomerase-mediated: enhancing	Telomerase-mediated	screened	2	No	NA	NA	NA	NA	NA	ENSG00000117650	NEK2	4751	1	211836114	211848960
NT5DC2		--- not yet entered ---		ALT: ambiguous; Telomerase-mediated: ambiguous	ambiguous	screened	2	No	NA	NA	NA	NA	NA	ENSG00000168268	NT5DC2	64943	3	52558386	52569070
ORC1	Cell cycle/division specific	Cell cycle	DNA replication; TERRA;	ALT: ambiguous; Telomerase-mediated: ambiguous	ambiguous	validated	6	No	NA	NA	NA	NA	NA	ENSG00000085840	ORC1	4998	1	52838501	52870131
PACSIN1		Cell membrane / wall		ALT: ambiguous; Telomerase-mediated: ambiguous	ambiguous	screened	2	Yes	NA	NA	NA	NA	NA	ENSG00000124507	PACSIN1	29993	6	34433916	34503006
PAX8		RNA transcription and processing	Gene regulation; Telomerase activity;	ALT: ambiguous; Telomerase-mediated: enhancing	Telomerase-mediated	validated	6	No	5222	PAX8	y	y	n	ENSG00000125618	PAX8	7849	2	113973574	114036527
PHYHD1		--- not yet entered ---		ALT: ambiguous; Telomerase-mediated: ambiguous	ambiguous	screened	2	Yes	NA	NA	NA	NA	NA	ENSG00000175287	PHYHD1	254295	9	131683174	131704320
PIF1	Cell cycle/division specific	DNA replication and repair	Telomerase activity; Telomere repeat binding; Telomere length;	ALT: ambiguous; Telomerase-mediated: repressing	ALT	validated	6	No	NA	NA	NA	NA	NA	ENSG00000140451	PIF1	80119	15	65107831	65117867
PNMT		--- not yet entered ---		ALT: ambiguous; Telomerase-mediated: ambiguous	ambiguous	screened	2	No	NA	NA	NA	NA	NA	ENSG00000141744	PNMT	5409	17	37824234	37826728
PPP1R1B		--- not yet entered ---	Telomerase activity;	ALT: ambiguous; Telomerase-mediated: enhancing	Telomerase-mediated	screened	2	Yes	NA	NA	NA	NA	NA	ENSG00000131771	PPP1R1B	84152	17	37782993	37792879
PRKCB		Mitochondria		ALT: ambiguous; Telomerase-mediated: ambiguous	ambiguous	screened	2	Yes	NA	NA	NA	NA	NA	ENSG00000166501	PRKCB	5579	16	23847322	24231932
RAD51	Cell cycle/division specific	DNA replication and repair	DNA repair / damage response; DNA recombination;	ALT: enhancing; Telomerase-mediated: ambiguous	ALT	validated	5	No	NA	NA	NA	NA	NA	ENSG00000051180	RAD51	5888	15	40986972	41024354
RAD51AP1	Cell cycle/division specific	DNA replication and repair	DNA repair / damage response;	ALT: enhancing; Telomerase-mediated: ambiguous	ALT	screened	2	No	NA	NA	NA	NA	NA	ENSG00000111247	RAD51AP1	10635	12	4647950	4669214
RASGEF1C		--- not yet entered ---		ALT: ambiguous; Telomerase-mediated: ambiguous	ambiguous	screened	2	Yes	NA	NA	NA	NA	NA	ENSG00000146090	RASGEF1C	255426	5	179527795	179636153
RECQL4	Cell cycle/division specific	DNA replication and repair	DNA repair / damage response; Telomere structure;	ALT: ambiguous; Telomerase-mediated: ambiguous	ambiguous	screened	3	No	428558	RECQL4	y	y	n	ENSG00000160957	RECQL4	9401	8	145736667	145743229
SNCG		--- not yet entered ---		ALT: ambiguous; Telomerase-mediated: ambiguous	ambiguous	screened	2	Yes	NA	NA	NA	NA	NA	ENSG00000173267	SNCG	6623	10	88718375	88723017
TAL1		Cell differentiation	Gene regulation; Telomerase activity;	ALT: ambiguous; Telomerase-mediated: repressing	ALT	validated	6	Yes	294339	TAL1	y	y	n	ENSG00000162367	TAL1	6886	1	47681962	47697892
TDRD5		Cell differentiation		ALT: ambiguous; Telomerase-mediated: ambiguous	ambiguous	predicted	1	No	NA	NA	NA	NA	NA	ENSG00000162782	TDRD5	163589	1	179560748	179660407
TFAP2C		RNA transcription and processing	Telomerase activity;	ALT: ambiguous; Telomerase-mediated: ambiguous	ambiguous	predicted	2	Yes	NA	NA	NA	NA	NA	ENSG00000087510	TFAP2C	7022	20	55204358	55214339
TOP2A	Cell cycle/division specific	DNA replication and repair	DNA repair / damage response;	ALT: enhancing; Telomerase-mediated: ambiguous	ALT	predicted	2	No	NA	NA	NA	NA	NA	ENSG00000131747	TOP2A	7153	17	38544768	38574202
TRIP13	Cell cycle/division specific	RNA transcription and processing	DNA repair / damage response;	ALT: ambiguous; Telomerase-mediated: ambiguous	ambiguous	predicted	2	No	NA	NA	NA	NA	NA	ENSG00000071539	TRIP13	9319	5	892758	919472
WEE1	Cell cycle/division specific	Cell cycle		ALT: ambiguous; Telomerase-mediated: ambiguous	ambiguous	predicted	1	No	NA	NA	NA	NA	NA	ENSG00000166483	WEE1	7465	11	9595228	9615004
XRCC2	Cell cycle/division specific	DNA replication and repair	DNA repair / damage response;	ALT: ambiguous; Telomerase-mediated: ambiguous	ambiguous	predicted	2	No	NA	NA	NA	NA	NA	ENSG00000196584	XRCC2	7516	7	152341864	152373250

## Sheet: Table S5a
Supplementary Table S5a. GSEA result of upregulated genes in the Negative group compared with the Telomerase or the ALT groups. RNA-seq of 24 GBM samples.
	NET vs TEL			NET vs ALT			TEL vs ALT
NAME	NET_vs_TEL_NES	NET_vs_TEL_NOM_p.val	NET_vs_TEL_FDR_q.val	NET_vs_ALT_NES	NET_vs_ALT_NOM_p.val	NET_vs_ALT_FDR_q.val	TEL_vs_ALT_NES	TEL_vs_ALT_NOM_p.val	TEL_vs_ALT_FDR_q.val
GO_VOLTAGE_GATED_CATION_CHANNEL_ACTIVITY	1.7987	0	0	1.76684	0	0.00094003	NA	NA	NA
GO_VOLTAGE_GATED_ION_CHANNEL_ACTIVITY	1.79212	0	0	1.76529	0	0.000945405	NA	NA	NA
GO_SYNAPTIC_VESICLE_EXOCYTOSIS	1.79087	0	0	1.54593	0	0.0382047	NA	NA	NA
GO_SYNAPTIC_VESICLE_MEMBRANE	1.78341	0	0	1.53888	0.00289436	0.0416426	NA	NA	NA
GO_NEUROTRANSMITTER_SECRETION	1.76568	0	0	1.64552	0	0.00932446	NA	NA	NA
GO_PRESYNAPTIC_MEMBRANE	1.76102	0	0	1.71876	0	0.00242895	NA	NA	NA
GO_REGULATION_OF_SYNAPTIC_VESICLE_EXOCYTOSIS	1.75924	0	0	1.41246	0.0166667	0.122951	NA	NA	NA
GO_NEUROTRANSMITTER_TRANSPORT	1.7587	0	0	1.70018	0	0.003372	NA	NA	NA
GO_GATED_CHANNEL_ACTIVITY	1.75345	0	0	1.86008	0	0.000214599	NA	NA	NA
GO_CATION_CHANNEL_COMPLEX	1.7532	0	0	1.72433	0	0.00219248	NA	NA	NA
GO_VESICLE_MEDIATED_TRANSPORT_IN_SYNAPSE	1.74995	0	0	1.55413	0	0.0348132	NA	NA	NA
GO_EXOCYTIC_VESICLE	1.74224	0	0	1.66116	0	0.00713006	NA	NA	NA
GO_TRANSPORTER_COMPLEX	1.73017	0	0	1.7489	0	0.00129895	NA	NA	NA
GO_VOLTAGE_GATED_POTASSIUM_CHANNEL_ACTIVITY	1.73009	0	0	1.72359	0	0.00223371	NA	NA	NA
GO_POTASSIUM_ION_TRANSMEMBRANE_TRANSPORTER_ACTIVITY	1.72996	0	0	1.80973	0	0.000349466	NA	NA	NA
GO_INTRINSIC_COMPONENT_OF_SYNAPTIC_VESICLE_MEMBRANE	1.7294	0	0	1.47986	0.0202808	0.0756965	NA	NA	NA
GO_REGULATION_OF_NEUROTRANSMITTER_LEVELS	1.72845	0	0	1.74957	0	0.00132461	NA	NA	NA
GO_SYNAPTIC_TRANSMISSION_GLUTAMATERGIC	1.72793	0	0	1.62117	0.0014771	0.0138306	NA	NA	NA
GO_POTASSIUM_CHANNEL_ACTIVITY	1.72362	0	4.33717e-05	1.7538	0	0.00123522	NA	NA	NA
GO_GABA_ERGIC_SYNAPSE	1.72221	0	4.12032e-05	1.388	0.0383436	0.144297	NA	NA	NA
GO_NEURON_PROJECTION_TERMINUS	1.72169	0	3.92411e-05	1.40757	0.00990099	0.126448	NA	NA	NA
GO_REGULATION_OF_EXOCYTOSIS	1.72065	0	3.74574e-05	1.78013	0	0.000699661	1.13597	0.165165	0.430341
GO_AMINE_TRANSPORT	1.70994	0	3.58288e-05	1.55024	0	0.0366572	NA	NA	NA
GO_REGULATION_OF_REGULATED_SECRETORY_PATHWAY	1.70883	0	0.000102319	1.72873	0	0.00202158	1.13648	0.190865	0.429802
GO_INTRINSIC_COMPONENT_OF_PRESYNAPTIC_MEMBRANE	1.70868	0	9.82267e-05	1.70034	0	0.00338829	NA	NA	NA
GO_CHLORIDE_TRANSMEMBRANE_TRANSPORTER_ACTIVITY	1.70591	0	0.000157352	1.64994	0	0.00869141	NA	NA	NA
GO_NEUROTRANSMITTER_RECEPTOR_ACTIVITY	1.70564	0	0.000151524	1.64748	0	0.0089231	NA	NA	NA
GO_CATION_CHANNEL_ACTIVITY	1.70221	0	0.000175216	1.87644	0	0.000536497	NA	NA	NA
WP_SYNAPTIC_VESICLE_PATHWAY	1.70173	0	0.000197486	1.36753	0.0523952	0.162626	NA	NA	NA
GO_REGULATION_OF_SYNAPTIC_VESICLE_CYCLE	1.69752	0	0.000354499	1.43553	0.002886	0.103876	NA	NA	NA
GO_PROTEIN_LOCALIZATION_TO_SYNAPSE	1.69621	0	0.000422053	1.52487	0.00592593	0.0483109	NA	NA	NA
GO_LIGAND_GATED_ION_CHANNEL_ACTIVITY	1.69497	0	0.000434411	1.79102	0	0.000545677	NA	NA	NA
GO_RESPONSE_TO_CATECHOLAMINE	1.69252	0	0.000520195	1.50329	0.00601504	0.0608225	NA	NA	NA
GO_AMINO_ACID_TRANSPORT	1.68765	0	0.00067296	1.5663	0.00140252	0.0298195	NA	NA	NA
GO_REGULATION_OF_CATION_CHANNEL_ACTIVITY	1.68691	0	0.000676971	1.80247	0	0.000379323	NA	NA	NA
GO_CHLORIDE_TRANSPORT	1.6864	0	0.000658166	1.69945	0	0.00341425	NA	NA	NA
KEGG_CALCIUM_SIGNALING_PATHWAY	1.68515	0	0.000662481	1.77354	0	0.000825094	NA	NA	NA
GO_RESPONSE_TO_DOPAMINE	1.68508	0	0.000645048	1.38155	0.0338462	0.150043	NA	NA	NA
KEGG_NEUROACTIVE_LIGAND_RECEPTOR_INTERACTION	1.68459	0	0.000670195	1.79971	0	0.000432742	NA	NA	NA
GO_REGULATION_OF_POSTSYNAPTIC_MEMBRANE_POTENTIAL	1.68449	0	0.00065344	1.55561	0.00283688	0.0340459	NA	NA	NA
GO_PERIKARYON	1.68373	0	0.000637503	1.63335	0	0.0113791	NA	NA	NA
GO_REGULATION_OF_NEUROTRANSMITTER_TRANSPORT	1.68089	0	0.00064167	1.62776	0.00146843	0.0122498	NA	NA	NA
GO_ANION_CHANNEL_ACTIVITY	1.68052	0	0.000626747	1.6413	0	0.00987492	NA	NA	NA
GO_TRANSPORT_VESICLE_MEMBRANE	1.68014	0	0.000612503	1.6012	0	0.0190143	NA	NA	NA
GO_REGULATION_OF_VESICLE_FUSION	1.67811	0	0.000653372	1.63954	0	0.010218	NA	NA	NA
GO_VOLTAGE_GATED_CALCIUM_CHANNEL_COMPLEX	1.67736	0	0.000710137	1.29533	0.133536	0.237313	NA	NA	NA
GO_INTRINSIC_COMPONENT_OF_SYNAPTIC_MEMBRANE	1.67646	0	0.000729774	1.64223	0	0.00971035	NA	NA	NA
GO_EXOCYTIC_PROCESS	1.67631	0	0.00071457	1.40154	0.0208333	0.13228	NA	NA	NA
GO_INORGANIC_ANION_TRANSMEMBRANE_TRANSPORTER_ACTIVITY	1.67627	0	0.000699987	1.71839	0	0.00241012	NA	NA	NA
GO_AMINO_ACID_TRANSMEMBRANE_TRANSPORTER_ACTIVITY	1.67558	0	0.000702219	1.46402	0.0133531	0.0850498	NA	NA	NA
REACTOME_TRANSMISSION_ACROSS_CHEMICAL_SYNAPSES	1.67541	0	0.000720606	1.47318	0.00127877	0.0794251	NA	NA	NA
GO_RECEPTOR_LOCALIZATION_TO_SYNAPSE	1.67424	0	0.000753739	1.38991	0.0453858	0.142557	NA	NA	NA
GO_REGULATION_OF_TRANSPORTER_ACTIVITY	1.67402	0	0.000754957	1.84423	0	0.000255	0.897995	0.77728	0.776763
GO_PROTEIN_LOCALIZATION_TO_POSTSYNAPSE	1.67006	0	0.000877007	1.51329	0.011041	0.0545374	NA	NA	NA
GO_CATECHOLAMINE_SECRETION	1.66987	0	0.000861061	1.58184	0.00151286	0.0241818	NA	NA	NA
GO_INTEGRAL_COMPONENT_OF_SYNAPTIC_VESICLE_MEMBRANE	1.66908	0	0.000874879	1.40526	0.055205	0.128955	NA	NA	NA
GO_POTASSIUM_ION_TRANSPORT	1.66899	0	0.000873897	1.75745	0	0.00119318	NA	NA	NA
GO_PRESYNAPTIC_ACTIVE_ZONE	1.66832	0	0.000914996	1.44725	0.0160584	0.0963729	NA	NA	NA
GO_REGULATION_OF_NEUROTRANSMITTER_RECEPTOR_ACTIVITY	1.66785	0	0.000899488	1.65271	0	0.00835544	NA	NA	NA
GO_INORGANIC_ANION_TRANSMEMBRANE_TRANSPORT	1.66362	0	0.00110204	1.72882	0	0.00203524	0.93597	0.591837	0.722759
REACTOME_AMINE_LIGAND_BINDING_RECEPTORS	1.66278	0	0.00111086	1.53299	0.00476191	0.0444522	NA	NA	NA
GO_MULTICELLULAR_ORGANISMAL_SIGNALING	1.66176	0	0.00114563	1.70295	0	0.00322564	NA	NA	NA
REACTOME_PROTEIN_PROTEIN_INTERACTIONS_AT_SYNAPSES	1.66149	0	0.00112745	1.45282	0.012894	0.0925438	NA	NA	NA
GO_SODIUM_ION_TRANSMEMBRANE_TRANSPORTER_ACTIVITY	1.66132	0	0.00110983	1.75096	0	0.00131069	NA	NA	NA
GO_GLUTAMATE_RECEPTOR_SIGNALING_PATHWAY	1.66125	0	0.00109276	1.6257	0.00147059	0.0127842	NA	NA	NA
GO_POTASSIUM_CHANNEL_COMPLEX	1.66067	0	0.00110091	1.69123	0	0.00398804	NA	NA	NA
GO_SCHAFFER_COLLATERAL_CA1_SYNAPSE	1.65945	0	0.00112117	1.42388	0.017192	0.112783	NA	NA	NA
GO_SYNAPTIC_VESICLE_RECYCLING	1.6587	0	0.00114077	1.50045	0.00595238	0.0618289	NA	NA	NA
GO_REGULATION_OF_GLUTAMATE_RECEPTOR_SIGNALING_PATHWAY	1.65736	0	0.0012546	1.58385	0	0.0233922	NA	NA	NA
GO_VOLTAGE_GATED_CALCIUM_CHANNEL_ACTIVITY	1.65719	0	0.00126019	1.34058	0.0652174	0.187983	NA	NA	NA
GO_NEURON_PROJECTION_MEMBRANE	1.65715	0	0.00124244	1.70325	0	0.00320524	NA	NA	NA
REACTOME_POTASSIUM_CHANNELS	1.65699	0	0.00122518	1.627	0	0.0124681	NA	NA	NA
GO_REGULATION_OF_DOPAMINE_SECRETION	1.65453	0	0.00129788	1.75425	0	0.00124784	NA	NA	NA
GO_REGULATION_OF_SYNAPTIC_PLASTICITY	1.65297	0	0.00139077	1.52256	0.00134228	0.0496632	NA	NA	NA
REACTOME_CARDIAC_CONDUCTION	1.65187	0	0.00144851	1.68749	0	0.00424275	NA	NA	NA
GO_POSTSYNAPTIC_MEMBRANE	1.65129	0	0.0014402	1.60554	0	0.0180193	NA	NA	NA
GO_PRESYNAPTIC_ENDOCYTOSIS	1.64863	0	0.00159163	1.53079	0.00464396	0.0453317	NA	NA	NA
GO_CALCIUM_ION_REGULATED_EXOCYTOSIS	1.64809	0.00111483	0.00158165	1.48334	0.0116959	0.0735079	NA	NA	NA
GO_CARDIAC_CONDUCTION	1.64782	0	0.00159275	1.62142	0	0.0137943	NA	NA	NA
GO_NEUROTRANSMITTER_RECEPTOR_COMPLEX	1.64768	0	0.00157284	1.48089	0.0205371	0.074935	NA	NA	NA
REACTOME_NEUREXINS_AND_NEUROLIGINS	1.64735	0	0.00158374	1.49754	0.0207006	0.063456	NA	NA	NA
GO_ANION_TRANSMEMBRANE_TRANSPORT	1.6465	0	0.00163408	1.85734	0	0.000201187	1.03215	0.376281	0.579173
GO_REGULATION_OF_SYNAPTIC_TRANSMISSION_GLUTAMATERGIC	1.64604	0	0.00167351	1.58605	0.0046083	0.0228186	0.739985	0.969858	0.95243
GO_PHOSPHOLIPASE_C_ACTIVATING_G_PROTEIN_COUPLED_RECEPTOR_SIGNALING_PATHWAY	1.64578	0	0.00167302	1.74088	0	0.00153872	1.24582	0.0932203	0.292384
GO_PROTEIN_LOCALIZATION_TO_CELL_JUNCTION	1.64482	0.00107296	0.00173035	1.55694	0.00283286	0.0334011	NA	NA	NA
GO_MONOAMINE_TRANSPORT	1.64308	0	0.00181474	1.7538	0	0.00122429	NA	NA	NA
GO_POSTSYNAPTIC_DENSITY_MEMBRANE	1.63933	0	0.00202871	1.36676	0.0370943	0.163078	NA	NA	NA
WP_MONOAMINE_GPCRS	1.6391	0	0.00200566	1.52975	0.0107362	0.0460996	NA	NA	NA
GO_POSITIVE_REGULATION_OF_SYNAPTIC_TRANSMISSION	1.63909	0	0.00198312	1.5456	0	0.0383351	NA	NA	NA
GO_SNARE_COMPLEX	1.63786	0	0.00207009	1.22396	0.165316	0.323398	NA	NA	NA
GO_DISTAL_AXON	1.63762	0	0.00204734	1.29035	0.0223881	0.243422	NA	NA	NA
GO_INTRINSIC_COMPONENT_OF_POSTSYNAPTIC_MEMBRANE	1.63581	0	0.00217583	1.59041	0	0.0214005	NA	NA	NA
GO_CHANNEL_REGULATOR_ACTIVITY	1.63561	0	0.00217	1.69206	0	0.00391736	NA	NA	NA
GO_ADENYLATE_CYCLASE_INHIBITING_G_PROTEIN_COUPLED_RECEPTOR_SIGNALING_PATHWAY	1.63547	0	0.00215568	1.4535	0.0108696	0.0918661	NA	NA	NA
GO_G_PROTEIN_COUPLED_RECEPTOR_SIGNALING_PATHWAY_COUPLED_TO_CYCLIC_NUCLEOTIDE_SECOND_MESSENGER	1.63386	0	0.00227079	1.62296	0	0.0134804	0.93437	0.61646	0.724874
GO_AMINO_ACID_TRANSMEMBRANE_TRANSPORT	1.6336	0	0.00228969	1.41746	0.0283582	0.11814	NA	NA	NA
GO_DENDRITE_MEMBRANE	1.6336	0	0.00226608	1.53888	0	0.0416976	NA	NA	NA
GO_CALCIUM_CHANNEL_COMPLEX	1.63273	0	0.00235991	1.27169	0.103125	0.266249	NA	NA	NA
GO_IMPORT_INTO_CELL	1.63255	0	0.00234435	1.77046	0	0.000887012	NA	NA	NA
WP_GPCRS_CLASS_A_RHODOPSINLIKE	1.63165	0	0.0023781	1.86212	0	0.000229928	1.15416	0.147059	0.405161
GO_GLUTAMATE_SECRETION	1.63113	0.00117233	0.00242742	1.44527	0.0252366	0.098002	NA	NA	NA
WP_CALCIUM_REGULATION_IN_THE_CARDIAC_CELL	1.63023	0	0.00249194	1.64229	0.00144509	0.00973469	NA	NA	NA
REACTOME_VOLTAGE_GATED_POTASSIUM_CHANNELS	1.62885	0	0.00257875	1.53293	0.00943396	0.0444475	NA	NA	NA
GO_SYNTAXIN_BINDING	1.62878	0	0.00255395	1.24438	0.10687	0.299409	NA	NA	NA
GO_CALCIUM_ION_TRANSMEMBRANE_TRANSPORTER_ACTIVITY	1.62863	0	0.00252963	1.68816	0	0.00420256	NA	NA	NA
GO_MAIN_AXON	1.62854	0	0.00250577	1.7988	0	0.000424577	0.811044	0.830313	0.893278
GO_G_PROTEIN_COUPLED_AMINE_RECEPTOR_ACTIVITY	1.62812	0.00126263	0.00254355	1.46775	0.0306452	0.0829031	NA	NA	NA
GO_ACTIVE_ION_TRANSMEMBRANE_TRANSPORTER_ACTIVITY	1.62716	0	0.00264135	1.70721	0	0.00299349	0.875098	0.800618	0.807261
REACTOME_NEUROTRANSMITTER_RELEASE_CYCLE	1.62603	0	0.00274504	1.35343	0.0591806	0.176665	NA	NA	NA
GO_ORGANELLE_MEMBRANE_FUSION	1.62545	0	0.00277211	1.45662	0.0101302	0.089846	1.0012	0.470968	0.62477
GO_PHOTORECEPTOR_INNER_SEGMENT	1.62395	0	0.00288713	1.5668	0.00470219	0.0295366	NA	NA	NA
GO_ASSOCIATIVE_LEARNING	1.62247	0	0.00296373	1.55904	0.00152905	0.0326429	NA	NA	NA
GO_DENSE_CORE_GRANULE	1.62246	0	0.00293751	1.49238	0.0192616	0.0671341	NA	NA	NA
GO_L_AMINO_ACID_TRANSMEMBRANE_TRANSPORTER_ACTIVITY	1.6218	0.00114811	0.00299759	1.42594	0.0228659	0.110819	NA	NA	NA
GO_SODIUM_ION_TRANSMEMBRANE_TRANSPORT	1.62131	0	0.00305677	1.75655	0	0.00119107	NA	NA	NA
GO_VESICLE_FUSION_TO_PLASMA_MEMBRANE	1.62075	0	0.00313615	1.35921	0.0698413	0.170904	NA	NA	NA
GO_ACIDIC_AMINO_ACID_TRANSPORT	1.61947	0	0.00326977	1.53257	0.00441826	0.0445497	NA	NA	NA
GO_NEURON_SPINE	1.61833	0	0.0033599	1.68966	0	0.00410755	NA	NA	NA
WP_GABA_RECEPTOR_SIGNALING	1.6181	0	0.00334546	1.45003	0.0323625	0.0945947	NA	NA	NA
GO_PHOSPHATIDYLSERINE_BINDING	1.61787	0	0.00336514	1.62927	0.00308166	0.0119516	1.01762	0.41908	0.601728
GO_LEARNING	1.61617	0	0.00362818	1.50083	0.00140845	0.0617554	NA	NA	NA
GO_CHLORIDE_CHANNEL_COMPLEX	1.61548	0	0.0036787	1.50238	0.0164671	0.0611678	NA	NA	NA
GO_REGULATION_OF_POSTSYNAPTIC_MEMBRANE_NEUROTRANSMITTER_RECEPTOR_LEVELS	1.61477	0	0.00378177	1.27522	0.0948148	0.261609	NA	NA	NA
GO_INORGANIC_ANION_TRANSPORT	1.61475	0	0.00375128	1.6068	0	0.017738	0.962989	0.544379	0.683783
GO_INORGANIC_ION_IMPORT_ACROSS_PLASMA_MEMBRANE	1.61281	0	0.00402214	1.72061	0	0.00236722	1.05159	0.355556	0.550194
GO_DENDRITE_EXTENSION	1.61213	0	0.00410025	1.3346	0.0729335	0.194261	NA	NA	NA
GO_SOLUTE_SODIUM_SYMPORTER_ACTIVITY	1.61194	0.00114811	0.00413243	1.38027	0.0384615	0.15094	NA	NA	NA
GO_EXCITATORY_SYNAPSE	1.61077	0	0.00425982	1.24292	0.132824	0.300776	NA	NA	NA
GO_CLATHRIN_COATED_ENDOCYTIC_VESICLE	1.61042	0	0.00428379	1.52274	0.00317965	0.0497656	1.05295	0.360627	0.548392
GO_DOPAMINE_TRANSPORT	1.61015	0.00119617	0.00430747	1.63833	0	0.0103715	NA	NA	NA
REACTOME_NEUROTRANSMITTER_RECEPTORS_AND_POSTSYNAPTIC_SIGNAL_TRANSMISSION	1.60982	0	0.00434934	1.40007	0.00546448	0.133818	NA	NA	NA
REACTOME_TRANSPORT_OF_INORGANIC_CATIONS_ANIONS_AND_AMINO_ACIDS_OLIGOPEPTIDES	1.60872	0	0.0045208	1.71827	0	0.00239627	NA	NA	NA
GO_MODULATION_OF_EXCITATORY_POSTSYNAPTIC_POTENTIAL	1.60497	0	0.0052119	1.01761	0.422576	0.602935	NA	NA	NA
GO_LONG_TERM_SYNAPTIC_POTENTIATION	1.60435	0	0.00526453	1.53369	0.00576369	0.0442096	0.711776	0.99	0.968155
GO_POSITIVE_REGULATION_OF_NERVOUS_SYSTEM_PROCESS	1.60387	0.00116414	0.00531022	1.24929	0.125	0.293639	NA	NA	NA
GO_MULTICELLULAR_ORGANISMAL_RESPONSE_TO_STRESS	1.60346	0	0.00537334	1.61218	0.0015625	0.0161484	NA	NA	NA
GO_SYNAPTIC_TRANSMISSION_GABAERGIC	1.60308	0	0.00542359	1.22143	0.172859	0.327024	NA	NA	NA
GO_DETECTION_OF_LIGHT_STIMULUS	1.60266	0	0.00544345	1.10555	0.277512	0.481346	NA	NA	NA
GO_POSTSYNAPTIC_NEUROTRANSMITTER_RECEPTOR_ACTIVITY	1.60245	0	0.00545715	1.43836	0.0262346	0.10235	NA	NA	NA
GO_MEMORY	1.60102	0	0.00566913	1.59176	0	0.0211134	NA	NA	NA
GO_INTRINSIC_COMPONENT_OF_POSTSYNAPTIC_DENSITY_MEMBRANE	1.60081	0	0.00570448	1.2878	0.0919003	0.246372	NA	NA	NA
WP_PEPTIDE_GPCRS	1.60046	0	0.00577375	1.6499	0	0.00867156	1.20408	0.156357	0.342458
GO_SODIUM_ION_TRANSPORT	1.59878	0	0.00608765	1.73719	0	0.00166361	NA	NA	NA
GO_L_AMINO_ACID_TRANSPORT	1.5977	0.00112108	0.0062723	1.37654	0.0454545	0.154902	NA	NA	NA
GO_PEPTIDE_RECEPTOR_ACTIVITY	1.59708	0	0.00638122	1.72101	0	0.00234978	1.06948	0.289517	0.522763
GO_REGULATION_OF_NEURONAL_SYNAPTIC_PLASTICITY	1.59653	0	0.00646071	1.3305	0.0803571	0.199306	NA	NA	NA
GO_CYCLIC_NUCLEOTIDE_MEDIATED_SIGNALING	1.59646	0	0.00643908	1.51967	0.00265252	0.050887	NA	NA	NA
GO_ANCHORED_COMPONENT_OF_MEMBRANE	1.59631	0	0.00641761	1.59873	0	0.0195792	0.984412	0.48	0.650362
WP_PHOSPHODIESTERASES_IN_NEURONAL_FUNCTION	1.59509	0	0.00667083	1.32198	0.0714286	0.207566	NA	NA	NA
GO_CLATHRIN_BINDING	1.59439	0.00114155	0.00680617	1.42946	0.0214067	0.108343	NA	NA	NA
GO_SNARE_BINDING	1.59418	0	0.00682609	1.30394	0.0456491	0.226972	NA	NA	NA
GO_COGNITION	1.59415	0	0.00680283	1.55371	0	0.0349574	NA	NA	NA
GO_T_TUBULE	1.5934	0	0.00702033	1.54058	0.00649351	0.0407669	NA	NA	NA
GO_SECONDARY_ACTIVE_TRANSMEMBRANE_TRANSPORTER_ACTIVITY	1.59273	0	0.00716049	1.76356	0	0.00101634	0.951134	0.566465	0.702548
GO_IMPORT_ACROSS_PLASMA_MEMBRANE	1.59242	0	0.00717224	1.70884	0	0.00293773	1.07188	0.317536	0.51955
GO_CELL_BODY_MEMBRANE	1.59182	0.00124533	0.00733573	1.41751	0.05	0.118148	NA	NA	NA
REACTOME_CLASS_A_1_RHODOPSIN_LIKE_RECEPTORS_	1.59173	0	0.00730982	1.82076	0	0.000197648	1.41988	0.00148148	0.122031
GO_REGULATION_OF_CARDIAC_CONDUCTION	1.59169	0	0.00727398	1.57852	0.00449102	0.0252404	NA	NA	NA
GO_ORGANIC_ACID_SODIUM_SYMPORTER_ACTIVITY	1.5915	0	0.00727961	1.34504	0.0854037	0.184675	NA	NA	NA
GO_CATECHOLAMINE_METABOLIC_PROCESS	1.59039	0.00115741	0.00754559	1.65087	0.00149925	0.00859076	1.20114	0.187713	0.345929
GO_DIVALENT_INORGANIC_CATION_TRANSMEMBRANE_TRANSPORTER_ACTIVITY	1.58868	0	0.00801156	1.63208	0	0.0114897	NA	NA	NA
GO_REGULATION_OF_CALCIUM_ION_TRANSMEMBRANE_TRANSPORTER_ACTIVITY	1.58823	0	0.00810354	1.65539	0	0.00800924	0.822008	0.830671	0.879309
REACTOME_DOPAMINE_NEUROTRANSMITTER_RELEASE_CYCLE	1.58733	0	0.00830971	0.956103	0.522046	0.691515	NA	NA	NA
KEGG_CARDIAC_MUSCLE_CONTRACTION	1.58695	0	0.00832883	1.17036	0.217391	0.391873	NA	NA	NA
GO_LOCOMOTORY_BEHAVIOR	1.58571	0	0.00862025	1.66389	0	0.00679028	NA	NA	NA
GO_ION_CHANNEL_BINDING	1.58473	0	0.00884415	1.78108	0	0.000709541	0.859639	0.798762	0.828492
GO_DICARBOXYLIC_ACID_TRANSPORT	1.58415	0	0.00898688	1.57789	0	0.0255315	NA	NA	NA
REACTOME_RHO_GTPASES_ACTIVATE_NADPH_OXIDASES	1.58401	0	0.00897717	1.55632	0.00788644	0.0337118	1.68218	0.00182149	0.00612405
REACTOME_CARGO_RECOGNITION_FOR_CLATHRIN_MEDIATED_ENDOCYTOSIS	1.58401	0	0.00892405	1.71282	0	0.00269665	1.02933	0.411765	0.583953
GO_SPECTRIN_BINDING	1.58377	0.00127877	0.00893891	1.4286	0.0387722	0.108924	0.765875	0.843352	0.93639
GO_REGULATION_OF_NERVOUS_SYSTEM_PROCESS	1.58344	0	0.0090351	1.24308	0.0878187	0.300659	NA	NA	NA
GO_CYTOSOLIC_CALCIUM_ION_TRANSPORT	1.58333	0	0.00901585	1.81938	0	0.000220245	1.25216	0.0666667	0.285436
GO_CALCIUM_ION_TRANSMEMBRANE_TRANSPORT	1.58284	0	0.00909595	1.79297	0	0.000461898	1.12501	0.133431	0.443351
WP_NOCGMPPKG_MEDIATED_NEUROPROTECTION	1.58198	0	0.00930197	1.50362	0.00616333	0.0606721	NA	NA	NA
GO_POSITIVE_REGULATION_OF_EXOCYTOSIS	1.58189	0	0.00926752	1.56936	0.00288184	0.0285985	1.15983	0.177524	0.398462
GO_CALCIUM_ION_TRANSMEMBRANE_IMPORT_INTO_CYTOSOL	1.58173	0	0.00926604	1.8399	0	0.000232826	1.40906	0.0182119	0.13112
GO_CALCIUM_DEPENDENT_PHOSPHOLIPID_BINDING	1.58122	0	0.00937556	1.72244	0	0.00231443	1.05146	0.355009	0.550156
GO_NEUROTRANSMITTER_RECEPTOR_TRANSPORT	1.57987	0	0.00973641	1.12512	0.281155	0.455031	NA	NA	NA
GO_SEROTONIN_RECEPTOR_SIGNALING_PATHWAY	1.57941	0	0.00980554	1.44047	0.0338164	0.100808	NA	NA	NA
GO_NEGATIVE_REGULATION_OF_DEPHOSPHORYLATION	1.57898	0	0.00998256	1.29864	0.0498489	0.234206	NA	NA	NA
GO_ORGANIC_ACID_TRANSMEMBRANE_TRANSPORTER_ACTIVITY	1.57832	0	0.010117	1.64102	0	0.00991613	1.05471	0.323151	0.546898
GO_REGULATION_OF_CALCIUM_ION_DEPENDENT_EXOCYTOSIS	1.57825	0.00123001	0.0100839	1.4208	0.0266041	0.11564	NA	NA	NA
GO_LIGAND_GATED_CATION_CHANNEL_ACTIVITY	1.5771	0	0.0104307	1.71376	0	0.00264615	1.15863	0.177469	0.399723
GO_CALCIUM_ION_REGULATED_EXOCYTOSIS_OF_NEUROTRANSMITTER	1.57607	0.00263158	0.0107516	1.42483	0.044335	0.111855	NA	NA	NA
GO_INSULIN_SECRETION	1.57577	0	0.010795	1.54622	0	0.0382086	0.984171	0.493711	0.649959
REACTOME_PHASE_2_PLATEAU_PHASE	1.57537	0	0.0108468	1.36642	0.0737834	0.163302	NA	NA	NA
GO_VISUAL_BEHAVIOR	1.57476	0.0023068	0.0110555	1.62364	0.00318979	0.0132941	NA	NA	NA
GO_POSITIVE_REGULATION_OF_EXCITATORY_POSTSYNAPTIC_POTENTIAL	1.57388	0.00125156	0.0113186	1.24581	0.163522	0.298044	NA	NA	NA
GO_ADULT_BEHAVIOR	1.57313	0	0.0115485	1.53324	0.00141844	0.0443746	NA	NA	NA
GO_REGULATION_OF_NMDA_RECEPTOR_ACTIVITY	1.57237	0.00121951	0.0118315	1.59541	0.00453172	0.0204986	1.20938	0.197952	0.336628
GO_REPRODUCTIVE_BEHAVIOR	1.57216	0	0.0118423	1.1348	0.303371	0.442169	NA	NA	NA
GO_LIGAND_GATED_ANION_CHANNEL_ACTIVITY	1.57205	0	0.0118318	1.48647	0.0238474	0.0712847	NA	NA	NA
GO_CELL_CORTEX_REGION	1.57198	0	0.0118042	0.996028	0.470684	0.633963	NA	NA	NA
WP_METAPATHWAY_BIOTRANSFORMATION_PHASE_I_AND_II	1.57124	0	0.0120716	1.75763	0	0.00119435	1.27502	0.043956	0.259466
GO_PEPTIDE_HORMONE_SECRETION	1.56994	0	0.0126255	1.46414	0	0.0849835	1.0018	0.433281	0.624686
REACTOME_GABA_RECEPTOR_ACTIVATION	1.56972	0	0.0126445	1.24597	0.133013	0.297956	NA	NA	NA
GO_POSITIVE_REGULATION_OF_TRANSPORTER_ACTIVITY	1.56875	0	0.012991	1.64437	0.00141243	0.00941294	1.07539	0.278383	0.514684
GO_INTRACELLULAR_LIGAND_GATED_ION_CHANNEL_ACTIVITY	1.56845	0	0.0130656	1.61315	0	0.0158346	1.38497	0.0797227	0.151817
GO_POSTSYNAPTIC_CYTOSKELETON_ORGANIZATION	1.56809	0	0.0131314	0.856215	0.703316	0.828444	NA	NA	NA
GO_CHEMICAL_SYNAPTIC_TRANSMISSION_POSTSYNAPTIC	1.56804	0	0.0130822	1.37328	0.0283159	0.15749	NA	NA	NA
REACTOME_MUSCLE_CONTRACTION	1.56659	0	0.0136351	1.82369	0	0.00020299	1.01751	0.3951	0.601655
GO_SYMPORTER_ACTIVITY	1.56607	0	0.0137777	1.66805	0	0.00632878	0.967789	0.497682	0.676342
GO_POSITIVE_REGULATION_OF_CATION_CHANNEL_ACTIVITY	1.56599	0	0.0137702	1.6016	0	0.0189563	1.08622	0.300493	0.498984
GO_EXTRACELLULAR_LIGAND_GATED_ION_CHANNEL_ACTIVITY	1.56589	0	0.0137589	1.54883	0.00747384	0.0373357	NA	NA	NA
GO_CLATHRIN_COATED_VESICLE	1.56567	0	0.0138074	1.68101	0	0.00488358	1.17384	0.125387	0.381709
GO_ACTION_POTENTIAL	1.56563	0	0.013776	1.7282	0	0.00203037	NA	NA	NA
GO_VESICLE_MEDIATED_TRANSPORT_TO_THE_PLASMA_MEMBRANE	1.56524	0.00109051	0.013899	1.29024	0.0678733	0.243525	NA	NA	NA
REACTOME_ACTIVATION_OF_NMDA_RECEPTORS_AND_POSTSYNAPTIC_EVENTS	1.56511	0	0.0139028	1.12898	0.250737	0.449299	NA	NA	NA
GO_SOLUTE_CATION_SYMPORTER_ACTIVITY	1.56483	0.00110011	0.0139692	1.43644	0.0251852	0.10327	NA	NA	NA
REACTOME_ION_HOMEOSTASIS	1.56458	0.00114943	0.0139883	1.57726	0	0.0257233	NA	NA	NA
GO_SULFOTRANSFERASE_ACTIVITY	1.56419	0.00352941	0.0140924	1.54469	0.0113452	0.0387021	0.923261	0.597122	0.7402
KEGG_TASTE_TRANSDUCTION	1.56297	0.00121507	0.0146622	1.18302	0.239812	0.374206	NA	NA	NA
GO_REGULATION_OF_CAMP_MEDIATED_SIGNALING	1.56282	0	0.0146471	1.59388	0.00152672	0.0209237	0.770272	0.861667	0.931997
GO_INTRINSIC_COMPONENT_OF_POSTSYNAPTIC_SPECIALIZATION_MEMBRANE	1.5618	0	0.0150753	1.31379	0.0691177	0.216696	NA	NA	NA
GO_TRANSMISSION_OF_NERVE_IMPULSE	1.56117	0	0.0153169	1.50245	0.00448431	0.0611859	NA	NA	NA
GO_PRESYNAPSE_ORGANIZATION	1.5602	0	0.0156998	1.26413	0.123267	0.275625	NA	NA	NA
REACTOME_NEGATIVE_REGULATION_OF_NMDA_RECEPTOR_MEDIATED_NEURONAL_TRANSMISSION	1.55976	0.00262812	0.0158308	1.37489	0.0743671	0.156054	NA	NA	NA
GO_SYNAPSE_ASSEMBLY	1.55874	0	0.0162792	1.22735	0.0814917	0.319346	NA	NA	NA
GO_REGULATION_OF_RESPONSE_TO_FOOD	1.55872	0	0.016216	1.3384	0.104167	0.190091	NA	NA	NA
REACTOME_ASSEMBLY_AND_CELL_SURFACE_PRESENTATION_OF_NMDA_RECEPTORS	1.55817	0.00236967	0.0164542	1.04175	0.396084	0.569495	NA	NA	NA
GO_SYNTAXIN_1_BINDING	1.55816	0.00125945	0.0163946	1.20827	0.203443	0.3423	NA	NA	NA
GO_POSTSYNAPTIC_SPECIALIZATION_MEMBRANE	1.5569	0	0.0169504	1.25803	0.0881935	0.283593	NA	NA	NA
GO_REGULATION_OF_G_PROTEIN_COUPLED_RECEPTOR_SIGNALING_PATHWAY	1.55532	0	0.0178087	1.51077	0.00280505	0.0560892	0.878007	0.782884	0.803747
GO_SEROTONIN_RECEPTOR_ACTIVITY	1.55474	0	0.0180538	1.40378	0.0315615	0.13007	NA	NA	NA
GO_NEUROMUSCULAR_PROCESS	1.55381	0.00108108	0.018464	1.36651	0.0379009	0.163248	NA	NA	NA
GO_FEEDING_BEHAVIOR	1.55337	0.00111235	0.0186172	0.800038	0.854354	0.896795	NA	NA	NA
GO_NEGATIVE_REGULATION_OF_AMINE_TRANSPORT	1.55214	0.00129702	0.0191615	1.43652	0.0282575	0.103238	NA	NA	NA
GO_ADRENERGIC_RECEPTOR_SIGNALING_PATHWAY	1.55194	0	0.0191921	1.47759	0.0199081	0.07693	NA	NA	NA
GO_CLATHRIN_COATED_VESICLE_MEMBRANE	1.55185	0	0.0191476	1.69489	0	0.0037672	0.977867	0.497373	0.659785
REACTOME_SEROTONIN_NEUROTRANSMITTER_RELEASE_CYCLE	1.55171	0	0.0191212	1.20729	0.216828	0.343253	NA	NA	NA
GO_POSITIVE_REGULATION_OF_PHOSPHOLIPID_METABOLIC_PROCESS	1.55166	0.00229621	0.0190666	1.56208	0.00920245	0.0315809	1.30916	0.0826307	0.222766
GO_SYNAPTIC_VESICLE_PRIMING	1.55148	0	0.0190831	1.32815	0.108414	0.200992	NA	NA	NA
GO_GABA_RECEPTOR_ACTIVITY	1.55136	0.00134953	0.0190607	1.25059	0.168013	0.292411	NA	NA	NA
GO_STARTLE_RESPONSE	1.55103	0.00127551	0.0191576	1.41036	0.0372093	0.124749	NA	NA	NA
REACTOME_PHASE_0_RAPID_DEPOLARISATION	1.55059	0	0.0193647	1.44072	0.03125	0.100787	NA	NA	NA
GO_INTRASPECIES_INTERACTION_BETWEEN_ORGANISMS	1.55018	0	0.0195702	1.4078	0.0330709	0.126383	NA	NA	NA
GO_RESPONSE_TO_ELECTRICAL_STIMULUS	1.54982	0.00125313	0.0197289	1.12278	0.291994	0.458044	NA	NA	NA
GO_POSITIVE_REGULATION_OF_SYNAPTIC_TRANSMISSION_GLUTAMATERGIC	1.54918	0	0.0200821	1.48197	0.0188976	0.0743303	1.00642	0.424825	0.617201
GO_ORGANIC_HYDROXY_COMPOUND_TRANSPORT	1.54907	0	0.0200733	1.64334	0	0.00952809	1.12055	0.170507	0.449532
GO_NEGATIVE_REGULATION_OF_POTASSIUM_ION_TRANSPORT	1.54899	0.00126422	0.0200815	1.5715	0.003125	0.0277733	NA	NA	NA
GO_REGULATION_OF_BLOOD_CIRCULATION	1.54898	0	0.0200016	1.65375	0	0.00815956	NA	NA	NA
WP_MBDNF_AND_PROBDNF_REGULATION_OF_GABA_NEUROTRANSMISSION	1.54886	0	0.0199865	1.34081	0.0791476	0.18792	NA	NA	NA
GO_ANTIPORTER_ACTIVITY	1.54694	0	0.0210485	1.7453	0	0.00140497	0.929816	0.585246	0.731221
GO_HEART_PROCESS	1.54692	0	0.0209722	1.61262	0	0.0160492	NA	NA	NA
GO_GAMMA_AMINOBUTYRIC_ACID_SIGNALING_PATHWAY	1.54689	0	0.0209	1.27818	0.142631	0.257909	NA	NA	NA
GO_DOPAMINE_RECEPTOR_SIGNALING_PATHWAY	1.54687	0.00243605	0.0208283	1.15026	0.261438	0.418863	NA	NA	NA
GO_REGULATION_OF_INSULIN_SECRETION	1.5461	0	0.0212369	1.59335	0	0.0209296	1.02206	0.390625	0.595172
GO_ORGANIC_ACID_TRANSPORT	1.54522	0	0.0217049	1.74904	0	0.00131154	1.2676	0.0310651	0.267435
REACTOME_CLATHRIN_MEDIATED_ENDOCYTOSIS	1.54432	0	0.0222449	1.74782	0	0.00130394	0.958709	0.559429	0.690782
REACTOME_SLC_MEDIATED_TRANSMEMBRANE_TRANSPORT	1.54349	0	0.0227703	1.70959	0	0.00288819	1.03563	0.353823	0.573717
PID_RAS_PATHWAY	1.5434	0	0.0227479	1.47812	0.0114193	0.0765799	1.38689	0.0560579	0.150282
GO_L_ALPHA_AMINO_ACID_TRANSMEMBRANE_TRANSPORT	1.54303	0	0.0229722	1.37377	0.033123	0.157265	NA	NA	NA
GO_NEUROPEPTIDE_RECEPTOR_ACTIVITY	1.54262	0.00121951	0.0231401	1.22515	0.162037	0.322067	NA	NA	NA
GO_TRANSMITTER_GATED_CHANNEL_ACTIVITY	1.54218	0	0.023329	1.50415	0.00738552	0.060518	NA	NA	NA
GO_DELAYED_RECTIFIER_POTASSIUM_CHANNEL_ACTIVITY	1.5421	0	0.023292	1.54049	0.00472441	0.0407809	NA	NA	NA
GO_RETROGRADE_AXONAL_TRANSPORT	1.54003	0.00132979	0.0247686	1.34485	0.0925325	0.184832	NA	NA	NA
GO_AMINO_ACID_CATION_SYMPORTER_ACTIVITY	1.53986	0	0.0248219	1.29619	0.133779	0.237061	NA	NA	NA
GO_POSITIVE_REGULATION_OF_INSULIN_SECRETION	1.53976	0.0022805	0.0248111	1.59298	0.00304878	0.0208817	0.968276	0.515571	0.675724
GO_RESPONSE_TO_FOOD	1.5395	0.00127877	0.0248887	1.3738	0.0700637	0.157299	NA	NA	NA
GO_RESPONSE_TO_ISOQUINOLINE_ALKALOID	1.53932	0.00507614	0.0249218	1.5015	0.0181518	0.0614899	NA	NA	NA
GO_REGULATION_OF_PEPTIDE_HORMONE_SECRETION	1.53851	0	0.0254247	1.4756	0.00408163	0.0780875	1.05516	0.309924	0.546504
REACTOME_ION_CHANNEL_TRANSPORT	1.53692	0	0.0265635	1.59157	0	0.0210912	1.13285	0.195815	0.434228
KEGG_LONG_TERM_DEPRESSION	1.5369	0.00114286	0.0264811	1.46467	0.010574	0.0847617	1.09367	0.302876	0.487161
GO_ORGANIC_ANION_TRANSMEMBRANE_TRANSPORTER_ACTIVITY	1.53632	0	0.0268236	1.60103	0	0.0190216	1.07398	0.271917	0.51656
GO_REGULATION_OF_CLATHRIN_DEPENDENT_ENDOCYTOSIS	1.53593	0	0.0270155	1.29853	0.136964	0.234219	NA	NA	NA
GO_BEHAVIORAL_RESPONSE_TO_COCAINE	1.53586	0.00148588	0.0269815	1.43453	0.035473	0.104635	NA	NA	NA
GO_RIBBON_SYNAPSE	1.53578	0.00142857	0.0269234	1.18701	0.264516	0.3688	NA	NA	NA
GO_POSITIVE_REGULATION_OF_REGULATED_SECRETORY_PATHWAY	1.53425	0.00232288	0.0280552	1.49922	0.00473934	0.0624856	1.30406	0.0682226	0.228207
KEGG_LONG_TERM_POTENTIATION	1.53397	0	0.0281998	1.3688	0.0428135	0.161924	NA	NA	NA
GO_PHOTOTRANSDUCTION	1.53296	0.003517	0.0289222	0.999366	0.458589	0.629066	NA	NA	NA
GO_NEGATIVE_REGULATION_OF_PROTEIN_DEPHOSPHORYLATION	1.53276	0	0.028972	1.24262	0.124438	0.301136	NA	NA	NA
GO_POTASSIUM_ION_IMPORT_ACROSS_PLASMA_MEMBRANE	1.53247	0.00117509	0.0290698	1.39753	0.0325077	0.136095	NA	NA	NA
GO_DOPAMINE_METABOLIC_PROCESS	1.53198	0.0049505	0.0293585	1.54046	0.00646204	0.0407083	1.22817	0.174296	0.31454
GO_MEMBRANE_DEPOLARIZATION	1.53186	0	0.0293138	1.39527	0.0195258	0.137871	NA	NA	NA
REACTOME_ION_TRANSPORT_BY_P_TYPE_ATPASES	1.53182	0.004561	0.0292429	1.43623	0.0276074	0.103319	NA	NA	NA
GO_ORGANIC_ACID_TRANSMEMBRANE_TRANSPORT	1.53146	0	0.0294837	1.59388	0	0.0208889	0.872751	0.763844	0.811313
GO_SYNAPTIC_VESICLE_LOCALIZATION	1.53131	0.00113636	0.0294982	1.08899	0.310751	0.501825	NA	NA	NA
GO_MATING_BEHAVIOR	1.53129	0.00527705	0.0294068	1.07314	0.396774	0.525068	NA	NA	NA
GO_NEUROPEPTIDE_BINDING	1.53064	0.00134228	0.029847	1.43503	0.025641	0.104241	NA	NA	NA
GO_POSITIVE_REGULATION_OF_CALCIUM_ION_TRANSMEMBRANE_TRANSPORTER_ACTIVITY	1.53039	0.00239234	0.0299943	1.50073	0.0141732	0.0617352	0.885761	0.657343	0.793645
GO_CALYX_OF_HELD	1.53032	0.00131926	0.0299342	1.54153	0.00789889	0.0401791	NA	NA	NA
GO_SUBPALLIUM_DEVELOPMENT	1.53029	0.00260756	0.0298512	1.27393	0.15486	0.263395	0.762582	0.822306	0.938644
GO_AMPA_GLUTAMATE_RECEPTOR_COMPLEX	1.52975	0.00261097	0.0302769	1.39157	0.0645161	0.140931	NA	NA	NA
GO_AMINO_ACID_IMPORT	1.5296	0.00470588	0.0302769	1.34329	0.05919	0.186389	NA	NA	NA
WP_DISRUPTION_OF_POSTSYNAPTIC_SIGNALLING_BY_CNV	1.52908	0	0.0305923	1.20713	0.201268	0.343483	NA	NA	NA
GO_MICROTUBULE_MINUS_END_BINDING	1.529	0.00280505	0.030548	NA	NA	NA	NA	NA	NA
REACTOME_RAS_ACTIVATION_UPON_CA2_INFLUX_THROUGH_NMDA_RECEPTOR	1.5287	0	0.0307123	1.37828	0.0540541	0.153067	NA	NA	NA
GO_ION_GATED_CHANNEL_ACTIVITY	1.52825	0.00246305	0.0310399	1.56016	0.00321543	0.0323051	1.09457	0.324515	0.486081
GO_CGMP_MEDIATED_SIGNALING	1.52802	0	0.0311504	1.29605	0.108108	0.236751	NA	NA	NA
GO_REGULATION_OF_AMPA_RECEPTOR_ACTIVITY	1.52662	0.00393701	0.0323108	1.19883	0.22906	0.353804	NA	NA	NA
KEGG_ALDOSTERONE_REGULATED_SODIUM_REABSORPTION	1.52648	0.00374532	0.0323065	1.56583	0.00319489	0.0299866	1.05903	0.373882	0.53991
REACTOME_TRAFFICKING_OF_AMPA_RECEPTORS	1.52606	0.00369004	0.0325991	1.44927	0.0353303	0.0950502	NA	NA	NA
GO_INHIBITORY_SYNAPSE_ASSEMBLY	1.52473	0.00135501	0.033698	1.31513	0.106624	0.215381	NA	NA	NA
GO_CALCIUM_MEDIATED_SIGNALING	1.52428	0	0.0339948	1.91066	0	0.000359316	1.60238	0	0.0214533
WP_SPLICING_FACTOR_NOVA_REGULATED_SYNAPTIC_PROTEINS	1.52425	0.00118765	0.0339101	1.42304	0.0368732	0.113721	NA	NA	NA
GO_LEADING_EDGE_MEMBRANE	1.52422	0.00102987	0.0338342	1.70523	0	0.00309521	1.26691	0.0432767	0.267884
REACTOME_GABA_SYNTHESIS_RELEASE_REUPTAKE_AND_DEGRADATION	1.52404	0	0.0338965	1.24245	0.173709	0.301028	NA	NA	NA
GO_ION_CHANNEL_REGULATOR_ACTIVITY	1.52383	0	0.0340024	1.59148	0	0.021102	NA	NA	NA
REACTOME_GLUTAMATE_NEUROTRANSMITTER_RELEASE_CYCLE	1.52367	0.00260756	0.0340226	1.20977	0.21095	0.340335	NA	NA	NA
REACTOME_STIMULI_SENSING_CHANNELS	1.52331	0.00214592	0.0342524	1.58675	0.00295858	0.0226643	1.25015	0.0893761	0.287338
GO_CYCLIC_NUCLEOTIDE_BINDING	1.52304	0.00375469	0.034402	1.25519	0.148208	0.287245	NA	NA	NA
KEGG_GLYCOSAMINOGLYCAN_BIOSYNTHESIS_HEPARAN_SULFATE	1.52207	0.00387097	0.0351704	1.17719	0.253682	0.382426	NA	NA	NA
GO_SARCOPLASMIC_RETICULUM_MEMBRANE	1.52195	0.00118483	0.0351406	1.50445	0.0150376	0.0604739	0.741118	0.896552	0.952052
GO_CALCIUM_DEPENDENT_PROTEIN_BINDING	1.52123	0.00113766	0.0356516	1.5176	0.00454545	0.0521919	1.21741	0.153979	0.327282
KEGG_PHENYLALANINE_METABOLISM	1.5205	0.0056338	0.0363145	1.43041	0.0459016	0.107828	1.1392	0.304348	0.426322
GO_GABA_RECEPTOR_COMPLEX	1.51884	0	0.0379266	1.29619	0.12272	0.23714	NA	NA	NA
GO_RESPONSE_TO_MAGNESIUM_ION	1.51854	0.00286123	0.0380293	1.3704	0.0797963	0.160647	1.14627	0.287938	0.415424
WP_COMMON_PATHWAYS_UNDERLYING_DRUG_ADDICTION	1.51853	0.00119048	0.0379164	1.23738	0.167449	0.307727	NA	NA	NA
GO_DENDRITIC_SPINE_DEVELOPMENT	1.51847	0	0.0378598	0.902414	0.653032	0.768247	NA	NA	NA
GO_MATING	1.51835	0.00243309	0.0378589	1.12295	0.311828	0.457909	NA	NA	NA
GO_NEUROPEPTIDE_SIGNALING_PATHWAY	1.51807	0.00217391	0.0380211	1.23079	0.112444	0.314811	NA	NA	NA
GO_NEUTRAL_AMINO_ACID_TRANSPORT	1.51775	0.00241838	0.0382424	1.10521	0.316358	0.481735	NA	NA	NA
GO_REGULATION_OF_DENDRITE_EXTENSION	1.51737	0.0013245	0.0385433	1.19675	0.227348	0.355836	NA	NA	NA
GO_REGULATION_OF_POTASSIUM_ION_TRANSPORT	1.5168	0.0021692	0.0389748	1.55026	0.00437956	0.0367081	NA	NA	NA
GO_PHENOL_CONTAINING_COMPOUND_METABOLIC_PROCESS	1.51658	0.00106952	0.0390509	1.77497	0	0.000815325	1.31076	0.0546075	0.221142
GO_SARCOLEMMA	1.51601	0	0.039553	1.78525	0	0.000630077	1.26334	0.0747508	0.27197
GO_SENSORY_PERCEPTION_OF_PAIN	1.51439	0.00110742	0.0411122	1.47113	0.00758725	0.0803922	0.873569	0.734024	0.810043
REACTOME_POST_TRANSLATIONAL_MODIFICATION_SYNTHESIS_OF_GPI_ANCHORED_PROTEINS	1.51375	0.00108932	0.0416511	1.55758	0.00437956	0.0331432	1.12635	0.230274	0.442309
GO_PHOSPHATIDYLINOSITOL_4_5_BISPHOSPHATE_BINDING	1.51363	0.00222469	0.0416897	1.58499	0.00151286	0.0230152	1.27635	0.0821918	0.257999
GO_NEURAL_NUCLEUS_DEVELOPMENT	1.51353	0.0023015	0.0416745	1.46084	0.0148368	0.0870608	NA	NA	NA
GO_HEPARAN_SULFATE_SULFOTRANSFERASE_ACTIVITY	1.51284	0.00426743	0.0423849	1.28852	0.141892	0.245498	NA	NA	NA
GO_PLASMA_MEMBRANE_TUBULATION	1.51146	0.00260078	0.0438726	1.38817	0.0620272	0.144158	0.821155	0.747841	0.880167
REACTOME_WNT5A_DEPENDENT_INTERNALIZATION_OF_FZD4	1.51097	0.0013624	0.0442986	1.27276	0.154331	0.264855	0.741285	0.843636	0.952055
GO_DETECTION_OF_VISIBLE_LIGHT	1.51071	0.00689655	0.0444318	0.949653	0.530864	0.70195	NA	NA	NA
GO_REGULATION_OF_SYNAPTIC_VESICLE_FUSION_TO_PRESYNAPTIC_ACTIVE_ZONE_MEMBRANE	1.51063	0.00425532	0.0443957	1.30203	0.128368	0.229141	NA	NA	NA
GO_MEMBRANE_FUSION	1.51009	0	0.0448062	1.61419	0	0.0156049	1.25039	0.066879	0.287348
GO_INWARD_RECTIFIER_POTASSIUM_CHANNEL_ACTIVITY	1.50998	0.00649351	0.0447992	1.55786	0.00784929	0.0329965	1.10408	0.329806	0.472568
GO_GLUTAMATE_RECEPTOR_ACTIVITY	1.50994	0.00495663	0.0446974	1.45437	0.024	0.0912892	NA	NA	NA
GO_CALMODULIN_BINDING	1.50937	0	0.0452946	1.47733	0	0.076927	0.975989	0.505393	0.662579
GO_TERMINAL_BOUTON	1.50926	0.00117925	0.0452664	0.734099	0.916149	0.953275	NA	NA	NA
REACTOME_PEPTIDE_LIGAND_BINDING_RECEPTORS	1.50867	0	0.0458459	1.68784	0	0.00420322	1.44064	0.00470958	0.106289
GO_REGULATION_OF_STRIATED_MUSCLE_CONTRACTION	1.5085	0.00109409	0.0459072	1.50043	0.00295858	0.0617843	0.805041	0.88796	0.899405
GO_RESPONSE_TO_AMPHETAMINE	1.5081	0.00385109	0.0462629	1.27749	0.112	0.258627	NA	NA	NA
GO_HORMONE_TRANSPORT	1.50801	0	0.0462272	1.39396	0.00515464	0.13889	1.07779	0.233184	0.51109
GO_REGULATION_OF_RYANODINE_SENSITIVE_CALCIUM_RELEASE_CHANNEL_ACTIVITY	1.5077	0.00774194	0.0464358	1.44536	0.0392799	0.0979696	NA	NA	NA
REACTOME_NA_CL_DEPENDENT_NEUROTRANSMITTER_TRANSPORTERS	1.50732	0.00429185	0.0467405	1.23261	0.18843	0.312744	NA	NA	NA
GO_REGULATION_OF_PHOSPHOLIPID_METABOLIC_PROCESS	1.50726	0	0.0466673	1.51688	0.002886	0.0525516	1.41686	0.0197368	0.12422
GO_STRUCTURAL_CONSTITUENT_OF_CYTOSKELETON	1.50697	0	0.046863	1.23002	0.105417	0.315732	NA	NA	NA
GO_SODIUM_CHANNEL_ACTIVITY	1.50688	0.00863132	0.0468308	1.47461	0.0363924	0.078493	NA	NA	NA
KEGG_GAP_JUNCTION	1.50684	0.0010846	0.046734	1.06211	0.335269	0.5402	0.831755	0.812191	0.866912
GO_NEUTRAL_AMINO_ACID_TRANSMEMBRANE_TRANSPORTER_ACTIVITY	1.50612	0.00501253	0.0474818	1.2343	0.188088	0.311026	NA	NA	NA
GO_REGULATION_OF_DENDRITIC_SPINE_DEVELOPMENT	1.50495	0.0033557	0.0486812	0.904299	0.657617	0.765495	NA	NA	NA
GO_POSITIVE_REGULATION_OF_ION_TRANSPORT	1.50455	0	0.0490561	1.71052	0	0.00288087	1.14785	0.139357	0.412771
REACTOME_CREB1_PHOSPHORYLATION_THROUGH_NMDA_RECEPTOR_MEDIATED_ACTIVATION_OF_RAS_SIGNALING	1.50449	0.00379747	0.0489775	1.33986	0.0716612	0.188961	NA	NA	NA
GO_STRIATED_MUSCLE_CONTRACTION	1.50331	0	0.050255	1.6392	0	0.0102444	0.998594	0.461173	0.627831
GO_ESTABLISHMENT_OF_PROTEIN_LOCALIZATION_TO_POSTSYNAPTIC_MEMBRANE	1.50251	0.00680272	0.0512064	1.30487	0.126562	0.226028	NA	NA	NA
GO_PLASMA_MEMBRANE_ORGANIZATION	1.50064	0	0.0534584	1.65875	0	0.00751027	1.55246	0	0.0392668
GO_AMINO_ACID_SODIUM_SYMPORTER_ACTIVITY	1.50044	0.00423131	0.0535607	1.25962	0.155089	0.281165	NA	NA	NA
GO_RESPONSE_TO_CALCIUM_ION	1.50004	0	0.0539366	1.4949	0	0.0652593	NA	NA	NA
GO_NEUROTRANSMITTER_UPTAKE	1.49981	0.00370828	0.0540908	1.59884	0.00328947	0.0195841	NA	NA	NA
GO_REGULATION_OF_LONG_TERM_NEURONAL_SYNAPTIC_PLASTICITY	1.49981	0.00498132	0.0539391	1.42088	0.0352761	0.115606	NA	NA	NA
GO_NEUROTRANSMITTER_RECEPTOR_ACTIVITY_INVOLVED_IN_REGULATION_OF_POSTSYNAPTIC_MEMBRANE_POTENTIAL	1.49921	0.00237248	0.0547098	1.38873	0.0434109	0.143549	NA	NA	NA
WP_VITAMIN_DSENSITIVE_CALCIUM_SIGNALING_IN_DEPRESSION	1.49804	0.0036452	0.0561781	1.29236	0.101426	0.240748	NA	NA	NA
GO_ADENYLATE_CYCLASE_ACTIVATING_G_PROTEIN_COUPLED_RECEPTOR_SIGNALING_PATHWAY	1.49792	0	0.0561672	1.33184	0.0454545	0.197706	NA	NA	NA
GO_POSTSYNAPSE_ORGANIZATION	1.49789	0	0.0560435	1.19768	0.130841	0.354874	NA	NA	NA
GO_TRANSFERASE_ACTIVITY_TRANSFERRING_SULFUR_CONTAINING_GROUPS	1.49767	0.00445434	0.0561592	1.46215	0.0168971	0.0864987	0.842603	0.765009	0.852764
WP_FRAGILE_X_SYNDROME	1.49649	0.00105374	0.0575679	1.09759	0.274425	0.490279	NA	NA	NA
GO_REGULATION_OF_CARDIAC_MUSCLE_CONTRACTION	1.4954	0.00109529	0.0589661	1.46511	0.014881	0.0844678	NA	NA	NA
GO_CLATHRIN_SCULPTED_VESICLE	1.49515	0	0.0591752	0.941771	0.59164	0.713003	NA	NA	NA
GO_REGULATION_OF_DEFENSE_RESPONSE_TO_BACTERIUM	1.49486	0.00681199	0.0593831	1.47757	0.0173502	0.0768701	1.28916	0.159498	0.244034
GO_9PLUS0_NON_MOTILE_CILIUM	1.4934	0.00104712	0.061329	1.0879	0.248571	0.503435	0.791095	0.952077	0.911296
GO_REGULATION_OF_CALCIUM_MEDIATED_SIGNALING	1.49243	0	0.0625391	1.71982	0	0.00238905	1.29746	0.0576271	0.235358
GO_EXPORT_ACROSS_PLASMA_MEMBRANE	1.49202	0.0023175	0.0629162	1.52536	0.00445765	0.0480389	1.01345	0.447099	0.607159
GO_TETRAPYRROLE_BINDING	1.49202	0	0.0627523	1.68643	0	0.00431179	1.40234	0.0157729	0.136935
GO_REGULATION_OF_GLUTAMATE_SECRETION	1.49201	0.00424929	0.0625894	1.13194	0.308208	0.445191	NA	NA	NA
GO_NEGATIVE_REGULATION_OF_ION_TRANSPORT	1.49178	0.00104493	0.0627959	1.68955	0	0.00409587	1.15365	0.159869	0.40567
REACTOME_UNBLOCKING_OF_NMDA_RECEPTORS_GLUTAMATE_BINDING_AND_ACTIVATION	1.49161	0.00934579	0.0628607	1.47953	0.0222576	0.0757844	NA	NA	NA
GO_ORGANIC_HYDROXY_COMPOUND_CATABOLIC_PROCESS	1.49102	0.00110497	0.0634808	1.74139	0	0.00152582	1.68611	0.00165837	0.00571732
GO_MEMBRANE_DEPOLARIZATION_DURING_ACTION_POTENTIAL	1.4909	0.00365408	0.0634704	1.47531	0.0196078	0.0781128	NA	NA	NA
GO_NEGATIVE_REGULATION_OF_SYNAPTIC_TRANSMISSION	1.49069	0.00446927	0.063637	1.29617	0.082232	0.236994	NA	NA	NA
REACTOME_NOREPINEPHRINE_NEUROTRANSMITTER_RELEASE_CYCLE	1.4904	0.00422535	0.0638379	1.20105	0.247974	0.351477	NA	NA	NA
GO_DETECTION_OF_MECHANICAL_STIMULUS_INVOLVED_IN_SENSORY_PERCEPTION_OF_PAIN	1.48997	0.00429799	0.0643607	1.3621	0.0909091	0.167903	0.669744	0.892925	0.98832
GO_VENTRICULAR_CARDIAC_MUSCLE_CELL_ACTION_POTENTIAL	1.48955	0.00634518	0.0647715	1.53387	0.00986842	0.044125	0.97313	0.500917	0.66765
GO_FEAR_RESPONSE	1.48952	0.00477327	0.0646509	1.38223	0.0407523	0.149361	NA	NA	NA
KEGG_AMYOTROPHIC_LATERAL_SCLEROSIS_ALS	1.48814	0.00462963	0.0666074	1.2816	0.096124	0.253621	NA	NA	NA
GO_LIGAND_GATED_CALCIUM_CHANNEL_ACTIVITY	1.48813	0.0128866	0.0664628	1.46156	0.0266876	0.0868293	1.40898	0.0471869	0.131156
GO_REGULATION_OF_SIGNALING_RECEPTOR_ACTIVITY	1.48799	0	0.0664839	1.54985	0	0.0367987	1.18988	0.132824	0.361524
GO_REGULATION_OF_HEART_RATE	1.4879	0.0021575	0.0664334	1.4593	0.00726744	0.0881654	0.800506	0.889256	0.902949
GO_REGULATION_OF_SYNAPSE_STRUCTURE_OR_ACTIVITY	1.48742	0	0.0669588	1.05321	0.323329	0.552908	NA	NA	NA
GO_STRIATUM_DEVELOPMENT	1.48721	0.00692521	0.0670986	1.38957	0.0561983	0.142796	0.97385	0.508571	0.666347
GO_HIPPOCAMPAL_MOSSY_FIBER_TO_CA3_SYNAPSE	1.48679	0.00636943	0.0675878	1.45654	0.027027	0.089886	NA	NA	NA
GO_PEPTIDE_HORMONE_BINDING	1.48679	0.00475624	0.0674151	1.4446	0.0199081	0.0983589	NA	NA	NA
GO_CALCIUM_RELEASE_CHANNEL_ACTIVITY	1.48679	0.0121131	0.0672391	1.49932	0.0126183	0.0624458	1.53443	0.0179211	0.0469778
GO_HEPARAN_SULFATE_PROTEOGLYCAN_METABOLIC_PROCESS	1.48676	0.00617284	0.0671109	0.998747	0.466142	0.630097	NA	NA	NA
GO_SNARE_COMPLEX_ASSEMBLY	1.48658	0.0078637	0.0671703	1.40043	0.0458136	0.133488	0.857114	0.676626	0.831997
GO_REGULATION_OF_APPETITE	1.48657	0.00803213	0.0670281	1.39897	0.0586371	0.135266	NA	NA	NA
GO_REGULATION_OF_CALCIUM_ION_TRANSPORT	1.48643	0	0.0670701	1.7698	0	0.000889257	1.36131	0.0107362	0.17269
GO_REGULATION_OF_CALCIUM_ION_TRANSMEMBRANE_TRANSPORT	1.48585	0	0.0678958	1.65711	0	0.00772886	1.04253	0.351438	0.561938
GO_POSITIVE_REGULATION_OF_ION_TRANSMEMBRANE_TRANSPORT	1.48568	0	0.0680007	1.69595	0	0.00371292	1.19389	0.110211	0.356083
GO_SYNAPTIC_VESICLE_CLUSTERING	1.48563	0.0027027	0.0678998	0.937361	0.59434	0.719337	NA	NA	NA
GO_REGULATION_OF_RECEPTOR_LOCALIZATION_TO_SYNAPSE	1.4856	0.00811908	0.0677909	1.14717	0.279221	0.423344	NA	NA	NA
GO_PRESYNAPTIC_CYTOSOL	1.48552	0.00979021	0.0677452	1.00223	0.495922	0.625441	NA	NA	NA
GO_VESICLE_DOCKING_INVOLVED_IN_EXOCYTOSIS	1.4854	0.00821596	0.067783	0.98189	0.494065	0.65592	NA	NA	NA
GO_REGULATION_OF_HEART_RATE_BY_CARDIAC_CONDUCTION	1.48517	0.00837321	0.0679638	1.58552	0.00303951	0.0229522	0.903323	0.611966	0.769623
GO_ANCHORED_COMPONENT_OF_PLASMA_MEMBRANE	1.485	0.0103687	0.0680421	1.36504	0.0604134	0.164694	NA	NA	NA
REACTOME_G_ALPHA_S_SIGNALLING_EVENTS	1.48497	0	0.0679074	1.571	0	0.0279794	NA	NA	NA
KEGG_TYROSINE_METABOLISM	1.4849	0.00498132	0.0678659	1.5608	0.00628931	0.0321246	1.25257	0.149306	0.285173
GO_CALCIUM_ION_IMPORT	1.48438	0.00331858	0.0685887	1.55178	0.00290698	0.0360053	1.02476	0.392283	0.591642
REACTOME_PRESYNAPTIC_DEPOLARIZATION_AND_CALCIUM_CHANNEL_OPENING	1.48434	0.00729927	0.068474	1.15168	0.300826	0.417642	NA	NA	NA
GO_NON_MOTILE_CILIUM	1.48388	0.00105042	0.0690627	1.13283	0.204225	0.444219	0.80104	0.934609	0.902602
GO_POSITIVE_REGULATION_OF_CALCIUM_ION_DEPENDENT_EXOCYTOSIS	1.48383	0.00534045	0.0689415	1.32555	0.0980092	0.204223	NA	NA	NA
GO_POSITIVE_REGULATION_OF_PEPTIDE_HORMONE_SECRETION	1.48362	0.00333333	0.0690893	1.3617	0.0453858	0.168042	1.01659	0.426644	0.602772
REACTOME_NITRIC_OXIDE_STIMULATES_GUANYLATE_CYCLASE	1.48255	0.0110193	0.0706581	1.55931	0.00338409	0.0326979	0.794977	0.777992	0.908207
GO_CALMODULIN_DEPENDENT_PROTEIN_KINASE_ACTIVITY	1.4825	0.00976801	0.0705661	1.38473	0.0499244	0.147022	NA	NA	NA
GO_CATECHOLAMINE_BIOSYNTHETIC_PROCESS	1.48139	0.00275862	0.0721393	1.33513	0.092233	0.193539	0.931623	0.567518	0.728882
REACTOME_SYNAPTIC_ADHESION_LIKE_MOLECULES	1.48071	0.00804289	0.0730811	1.1896	0.241042	0.365455	NA	NA	NA
GO_ADENYLATE_CYCLASE_ACTIVATING_DOPAMINE_RECEPTOR_SIGNALING_PATHWAY	1.48002	0.00570613	0.0740202	1.21238	0.242424	0.337195	NA	NA	NA
KEGG_DRUG_METABOLISM_CYTOCHROME_P450	1.48001	0.00863132	0.0738628	1.7186	0.0015949	0.00241308	1.43893	0.0382514	0.107602
GO_CARDIAC_MUSCLE_CONTRACTION	1.47977	0	0.0741119	1.59315	0	0.0209179	0.941415	0.583596	0.717199
GO_SECONDARY_ACTIVE_MONOCARBOXYLATE_TRANSMEMBRANE_TRANSPORTER_ACTIVITY	1.4778	0.00849858	0.0773361	1.30321	0.121406	0.227656	0.807903	0.731123	0.896656
GO_NEUROTRANSMITTER_TRANSMEMBRANE_TRANSPORTER_ACTIVITY	1.47768	0.0070028	0.0773588	1.19538	0.241776	0.35697	NA	NA	NA
GO_CLATHRIN_COAT_ASSEMBLY	1.47757	0.00415512	0.0773615	1.26544	0.15	0.273898	NA	NA	NA
GO_SARCOPLASM	1.47708	0.00332594	0.0780091	1.64819	0	0.00889925	1.05633	0.338284	0.544802
GO_NEURONAL_DENSE_CORE_VESICLE	1.47694	0.00569801	0.0780653	1.11956	0.340256	0.461763	NA	NA	NA
GO_REGULATION_OF_VOLTAGE_GATED_CALCIUM_CHANNEL_ACTIVITY	1.47659	0.00869565	0.0785193	1.50118	0.0143541	0.0616103	0.767341	0.856383	0.935324
GO_DENSE_CORE_GRANULE_TRANSPORT	1.47625	0.0132548	0.0790023	1.26286	0.166389	0.277058	NA	NA	NA
GO_REGULATION_OF_SODIUM_ION_TRANSPORT	1.47586	0.0010846	0.0794555	1.64513	0	0.00937348	NA	NA	NA
GO_NMDA_SELECTIVE_GLUTAMATE_RECEPTOR_COMPLEX	1.47558	0.0089153	0.0797798	1.19756	0.255462	0.355035	NA	NA	NA
GO_STRUCTURAL_CONSTITUENT_OF_SYNAPSE	1.47529	0.00674764	0.0801242	1.10343	0.362916	0.483442	NA	NA	NA
GO_OPIOID_RECEPTOR_SIGNALING_PATHWAY	1.47509	0.00562588	0.0802819	1.39878	0.0332805	0.135392	NA	NA	NA
GO_AMYLOID_BETA_BINDING	1.475	0.00436205	0.0802407	1.61177	0.00150376	0.0162617	1.45012	0.0180328	0.0996015
GO_POSITIVE_REGULATION_OF_TRANSMEMBRANE_TRANSPORT	1.47438	0	0.0811686	1.69365	0	0.00379443	1.22818	0.0734824	0.31463
GO_NEGATIVE_REGULATION_OF_EXOCYTOSIS	1.47438	0.00995025	0.0809825	1.64767	0	0.00891142	1.72233	0	0.00294923
GO_SOLUTE_CATION_ANTIPORTER_ACTIVITY	1.47436	0.00252844	0.080834	1.61563	0.0015456	0.015225	0.85289	0.686542	0.838937
GO_REGULATION_OF_PHOSPHATASE_ACTIVITY	1.47358	0.00104167	0.0819112	1.30612	0.0369863	0.224676	0.871996	0.801262	0.812222
GO_INHIBITORY_EXTRACELLULAR_LIGAND_GATED_ION_CHANNEL_ACTIVITY	1.47343	0.00274348	0.0819954	1.36714	0.0518053	0.162802	NA	NA	NA
GO_SITE_OF_POLARIZED_GROWTH	1.47311	0	0.0824025	1.10846	0.227831	0.476962	NA	NA	NA
WP_GPCRS_OTHER	1.4731	0.00561798	0.0822348	1.62466	0.00305344	0.0130301	1.15252	0.225577	0.406503
REACTOME_RETROGRADE_NEUROTROPHIN_SIGNALLING	1.47297	0.00953679	0.0822832	1.58827	0.00473934	0.0219212	NA	NA	NA
GO_REGULATION_OF_ACTION_POTENTIAL	1.47239	0.00704225	0.0831185	1.43704	0.0246154	0.103028	NA	NA	NA
GO_SPANNING_COMPONENT_OF_PLASMA_MEMBRANE	1.4723	0.00867052	0.0830869	1.43179	0.0343137	0.106689	0.986803	0.528517	0.646306
GO_AMINE_BINDING	1.47192	0.0142857	0.0835398	1.37873	0.0534846	0.152498	NA	NA	NA
GO_NEUROTRANSMITTER_RECEPTOR_LOCALIZATION_TO_POSTSYNAPTIC_SPECIALIZATION_MEMBRANE	1.47183	0.00779221	0.0835376	1.43016	0.0354267	0.108011	NA	NA	NA
GO_REGULATION_OF_PRESYNAPSE_ORGANIZATION	1.47145	0.00855746	0.0840288	1.04058	0.410377	0.570452	NA	NA	NA
REACTOME_CLASS_C_3_METABOTROPIC_GLUTAMATE_PHEROMONE_RECEPTORS_	1.47109	0.00775194	0.0845835	1.26801	0.151181	0.269575	NA	NA	NA
GO_SEQUESTERING_OF_CALCIUM_ION	1.47051	0.0031679	0.0854452	1.73017	0	0.00200437	1.54838	0.00326264	0.0408122
GO_FILOPODIUM_ASSEMBLY	1.47029	0.00566251	0.0856238	1.51095	0.00442478	0.0559728	1.09617	0.284526	0.483971
GO_NEGATIVE_REGULATION_OF_CAMP_MEDIATED_SIGNALING	1.47022	0.0178571	0.0855664	1.59108	0.00476191	0.021186	0.762286	0.830601	0.938649
BIOCARTA_NOS1_PATHWAY	1.47004	0.00536193	0.0857009	1.40295	0.0374593	0.130747	NA	NA	NA
GO_CATECHOLAMINE_BINDING	1.4693	0.01443	0.0868736	1.28408	0.148581	0.250255	NA	NA	NA
GO_SODIUM_CHANNEL_REGULATOR_ACTIVITY	1.46869	0.00976801	0.0878038	1.60909	0.00461538	0.0170314	NA	NA	NA
GO_PRESYNAPTIC_ACTIVE_ZONE_CYTOPLASMIC_COMPONENT	1.46766	0.015493	0.0895725	0.958252	0.533223	0.689573	NA	NA	NA
REACTOME_TGF_BETA_RECEPTOR_SIGNALING_IN_EMT_EPITHELIAL_TO_MESENCHYMAL_TRANSITION_	1.46741	0.00551724	0.0898389	1.3596	0.0630048	0.17036	1.29313	0.134991	0.239573
GO_NEGATIVE_REGULATION_OF_NEUROTRANSMITTER_TRANSPORT	1.46704	0.0130435	0.0903396	1.60788	0.00331675	0.0173623	NA	NA	NA
REACTOME_CGMP_EFFECTS	1.46703	0.00966851	0.0901715	1.46711	0.0285714	0.0830968	NA	NA	NA
KEGG_PHOSPHATIDYLINOSITOL_SIGNALING_SYSTEM	1.46691	0.00443459	0.0902259	1.64488	0	0.00935421	1.24295	0.117547	0.295925
WP_CANNABINOID_RECEPTOR_SIGNALING	1.46686	0.01287	0.0900898	1.13887	0.265239	0.436917	NA	NA	NA
GO_SPANNING_COMPONENT_OF_MEMBRANE	1.46644	0.00660502	0.0906896	1.43157	0.0347003	0.106862	0.960759	0.521583	0.687739
GO_REGULATION_OF_MICROTUBULE_POLYMERIZATION	1.46565	0.00818713	0.0920475	1.3483	0.0595611	0.181489	NA	NA	NA
GO_SENSORY_PERCEPTION_OF_CHEMICAL_STIMULUS	1.46559	0.00330033	0.0919628	1.7158	0	0.00248878	0.947907	0.552066	0.707711
GO_NEUROTRANSMITTER_BINDING	1.46556	0.010989	0.0918277	1.3184	0.0945274	0.2119	NA	NA	NA
GO_POTASSIUM_CHANNEL_REGULATOR_ACTIVITY	1.46544	0.00822562	0.0918758	1.45205	0.0170279	0.0928993	NA	NA	NA
GO_CGMP_BINDING	1.4654	0.00721501	0.0917522	1.1713	0.267442	0.390129	NA	NA	NA
REACTOME_ACETYLCHOLINE_NEUROTRANSMITTER_RELEASE_CYCLE	1.46436	0.0108844	0.0935454	1.19753	0.240188	0.354767	NA	NA	NA
GO_NEURON_CELLULAR_HOMEOSTASIS	1.46407	0.0100503	0.093956	1.50395	0.0137615	0.0606587	NA	NA	NA
GO_RESPONSE_TO_ACETYLCHOLINE	1.46405	0.0136307	0.0937859	1.58158	0.00158228	0.0242989	NA	NA	NA
GO_ANCHORED_COMPONENT_OF_SYNAPTIC_VESICLE_MEMBRANE	1.46396	0.0071736	0.0937649	1.14092	0.298851	0.433482	NA	NA	NA
GO_REGULATION_OF_POSTSYNAPSE_ORGANIZATION	1.46392	0.00212314	0.093644	1.13352	0.222865	0.443945	NA	NA	NA
GO_PHOTORECEPTOR_CELL_OUTER_SEGMENT_ORGANIZATION	1.46384	0.0104012	0.0936074	0.969668	0.538721	0.673498	NA	NA	NA
GO_LONG_TERM_MEMORY	1.46373	0.00493827	0.0936419	1.19089	0.208861	0.363402	NA	NA	NA
GO_POSITIVE_REGULATION_OF_VESICLE_FUSION	1.46373	0.0100719	0.0934441	1.59166	0.00324149	0.0211243	1.04539	0.434535	0.558562
GO_CEREBRAL_CORTEX_NEURON_DIFFERENTIATION	1.46317	0.0152284	0.0942996	0.969294	0.53537	0.674	NA	NA	NA
GO_NEGATIVE_REGULATION_OF_PEPTIDE_HORMONE_SECRETION	1.46308	0.00727273	0.0942654	1.27608	0.134467	0.260647	NA	NA	NA
NABA_SECRETED_FACTORS	1.46256	0	0.0950788	1.81629	0	0.000268086	1.49995	0.00154799	0.0660655
GO_ORGANELLE_FUSION	1.46256	0.00208768	0.0948797	1.07714	0.288979	0.519967	NA	NA	NA
REACTOME_G_PROTEIN_MEDIATED_EVENTS	1.46202	0.00700117	0.0957495	1.28436	0.102362	0.250018	NA	NA	NA
REACTOME_PLATELET_HOMEOSTASIS	1.46199	0.00437637	0.0956005	1.51566	0.00151976	0.0533037	NA	NA	NA
GO_MONOOXYGENASE_ACTIVITY	1.46174	0.00444939	0.0959027	1.70095	0	0.00338074	1.42275	0.0142857	0.119723
GO_DENDRITE_MORPHOGENESIS	1.46096	0.00103306	0.0972863	1.09391	0.277545	0.495722	NA	NA	NA
GO_REGULATION_OF_ANION_TRANSPORT	1.4607	0.00326797	0.0975367	1.515	0.00149701	0.053508	1.02451	0.378788	0.591888
KEGG_TYPE_II_DIABETES_MELLITUS	1.46069	0.00479616	0.0973469	1.44778	0.0127796	0.09609	NA	NA	NA
REACTOME_PHASE_I_FUNCTIONALIZATION_OF_COMPOUNDS	1.46048	0.00547645	0.0975892	1.76462	0	0.000959303	1.5719	0.00339559	0.0311647
REACTOME_LONG_TERM_POTENTIATION	1.4603	0.0102564	0.0977476	1.49795	0.0212443	0.0631265	NA	NA	NA
WP_TYPE_II_DIABETES_MELLITUS	1.46018	0.0108254	0.09775	1.46589	0.0176	0.0838583	NA	NA	NA
GO_VESICLE_DOCKING	1.46016	0.00452489	0.0975837	0.917025	0.638109	0.747011	NA	NA	NA
REACTOME_OPIOID_SIGNALLING	1.45983	0.00434783	0.0980242	1.3633	0.0347323	0.166332	NA	NA	NA
GO_REGULATION_OF_FILOPODIUM_ASSEMBLY	1.45957	0.013431	0.0983447	1.48902	0.0159744	0.0693936	0.95343	0.528369	0.699
GO_AXON_INITIAL_SEGMENT	1.45955	0.016	0.0981628	1.40229	0.0496124	0.131566	NA	NA	NA
GO_GABA_GATED_CHLORIDE_ION_CHANNEL_ACTIVITY	1.45909	0.0056899	0.098825	1.34674	0.0807754	0.183148	NA	NA	NA
GO_REGULATION_OF_SODIUM_ION_TRANSMEMBRANE_TRANSPORT	1.45843	0.0102389	0.0999594	1.54522	0.00903614	0.0385042	NA	NA	NA
WP_PATHWAYS_REGULATING_HIPPO_SIGNALING	1.45776	0.00542888	0.101053	1.40926	0.0226244	0.125323	1.01295	0.428088	0.608138
GO_SECRETORY_GRANULE_LOCALIZATION	1.45767	0.0167364	0.101029	1.31073	0.130435	0.220323	NA	NA	NA
REACTOME_CA_DEPENDENT_EVENTS	1.45707	0.012285	0.101994	1.16967	0.236715	0.393005	NA	NA	NA
REACTOME_ADORA2B_MEDIATED_ANTI_INFLAMMATORY_CYTOKINES_PRODUCTION	1.45655	0.0042735	0.102903	1.36301	0.0294944	0.166654	NA	NA	NA
GO_PHOSPHATASE_REGULATOR_ACTIVITY	1.45645	0.00747863	0.10284	1.16107	0.192308	0.403001	NA	NA	NA
GO_LONG_TERM_SYNAPTIC_DEPRESSION	1.45548	0.0100251	0.104593	1.25761	0.1375	0.283986	NA	NA	NA
GO_I_BAND	1.45472	0.00206825	0.105928	1.72091	0	0.00234186	1.15063	0.180952	0.408844
BIOCARTA_CREB_PATHWAY	1.45453	0.0181113	0.106092	1.09788	0.34895	0.490159	0.395764	1	0.999657
GO_REGULATION_OF_SYNAPSE_ASSEMBLY	1.45438	0.00107759	0.10619	1.08655	0.285298	0.505335	NA	NA	NA
GO_MODIFIED_AMINO_ACID_BINDING	1.45427	0.00546448	0.106205	1.56214	0.00445765	0.0315997	1.2406	0.109797	0.299033
GO_CELLULAR_RESPONSE_TO_CALCIUM_ION	1.45379	0.00769231	0.10699	1.27822	0.07739	0.257935	NA	NA	NA
GO_ATPASE_DEPENDENT_TRANSMEMBRANE_TRANSPORT_COMPLEX	1.45375	0.0144168	0.106863	1.41889	0.0477707	0.116931	0.823185	0.745946	0.878198
GO_DENDRITE_DEVELOPMENT	1.45361	0	0.106923	1.04971	0.336774	0.557774	NA	NA	NA
GO_SUBSTANTIA_NIGRA_DEVELOPMENT	1.45352	0.00720288	0.10694	1.34802	0.0834598	0.181762	NA	NA	NA
GO_NEURON_RECOGNITION	1.45296	0.0105386	0.107965	0.877841	0.698289	0.800752	NA	NA	NA
REACTOME_INTEGRATION_OF_ENERGY_METABOLISM	1.45257	0.00536481	0.10857	1.32943	0.0373563	0.200196	NA	NA	NA
GO_LONG_CHAIN_FATTY_ACID_METABOLIC_PROCESS	1.45226	0.00106045	0.109016	1.71428	0	0.00260698	1.38076	0.029321	0.155214
GO_SOLUTE_ANION_ANTIPORTER_ACTIVITY	1.4522	0.0123001	0.108937	1.60929	0	0.0169907	1.33898	0.0940767	0.193681
GO_CELL_COMMUNICATION_BY_ELECTRICAL_COUPLING	1.45178	0.0173913	0.109614	1.39277	0.0507132	0.139636	NA	NA	NA
GO_NEGATIVE_REGULATION_OF_ANION_TRANSPORT	1.45169	0.0181818	0.109619	1.49215	0.0176849	0.0672965	0.951049	0.5369	0.702574
GO_CATION_CATION_ANTIPORTER_ACTIVITY	1.45147	0.0113636	0.109842	1.58618	0.0046875	0.0228194	0.774524	0.824687	0.928337
GO_MONOVALENT_INORGANIC_CATION_HOMEOSTASIS	1.45144	0	0.109697	1.42891	0.0101156	0.108661	1.20867	0.0898876	0.337325
GO_REGULATION_OF_HORMONE_SECRETION	1.45065	0	0.111205	1.35981	0.0148048	0.17027	1.13166	0.160063	0.435517
GO_REGULATION_OF_AMINO_ACID_TRANSPORT	1.45052	0.0134804	0.111273	1.12067	0.311828	0.460712	NA	NA	NA
WP_NRF2_PATHWAY	1.45024	0	0.111706	1.59777	0	0.019802	1.37747	0.00818331	0.158424
GO_LIPID_TRANSPORTER_ACTIVITY	1.45021	0.00318471	0.111545	1.68666	0	0.00429895	1.73785	0	0.00218558
GO_GLYCINE_TRANSPORT	1.45008	0.0114123	0.111596	1.32375	0.101473	0.206013	NA	NA	NA
GO_NEGATIVE_REGULATION_OF_CELL_PROJECTION_ORGANIZATION	1.44984	0	0.111847	1.4448	0.00810811	0.098161	NA	NA	NA
GO_CELL_DIFFERENTIATION_IN_HINDBRAIN	1.44918	0.0183727	0.112977	1.07172	0.376789	0.526728	NA	NA	NA
GO_MICROTUBULE_NUCLEATION_BY_MICROTUBULE_ORGANIZING_CENTER	1.44917	0.0135747	0.112757	0.743576	0.829642	0.947517	NA	NA	NA
GO_CALCIUM_ACTIVATED_CATION_CHANNEL_ACTIVITY	1.44914	0.0104849	0.112608	1.4662	0.0235479	0.0836448	1.44639	0.0409982	0.102087
GO_PARALLEL_FIBER_TO_PURKINJE_CELL_SYNAPSE	1.44899	0.0179806	0.112741	1.20677	0.243822	0.343496	NA	NA	NA
GO_PRIMARY_ALCOHOL_METABOLIC_PROCESS	1.44881	0.00551268	0.112936	1.63884	0	0.0102733	1.40207	0.0268456	0.137024
KEGG_METABOLISM_OF_XENOBIOTICS_BY_CYTOCHROME_P450	1.44802	0.0122399	0.114445	1.58293	0.00162338	0.0237619	1.43437	0.0295749	0.110746
GO_RESPONSE_TO_PH	1.44802	0.0293758	0.114222	1.53117	0.011236	0.0452436	1.12294	0.272242	0.446106
GO_POTASSIUM_ION_ANTIPORTER_ACTIVITY	1.44796	0.023224	0.114129	1.54841	0.00483871	0.0375285	0.689682	0.909259	0.980519
BIOCARTA_CK1_PATHWAY	1.44782	0.0191518	0.114244	1.42502	0.0352	0.111739	NA	NA	NA
GO_OLIGODENDROCYTE_DIFFERENTIATION	1.44773	0.00318471	0.114206	1.34989	0.045858	0.18001	NA	NA	NA
GO_DETECTION_OF_ABIOTIC_STIMULUS	1.44692	0	0.115843	1.31093	0.0457604	0.220175	NA	NA	NA
GO_REGULATION_OF_SHORT_TERM_NEURONAL_SYNAPTIC_PLASTICITY	1.44656	0.0212766	0.116373	1.14172	0.289557	0.432238	NA	NA	NA
GO_CELLULAR_RESPONSE_TO_PURINE_CONTAINING_COMPOUND	1.44604	0.0127119	0.117365	1.44674	0.0280992	0.096722	1.19585	0.252408	0.353199
GO_DICARBOXYLIC_ACID_TRANSMEMBRANE_TRANSPORTER_ACTIVITY	1.44601	0.00967352	0.117206	1.43413	0.0298273	0.104949	NA	NA	NA
GO_REGULATION_OF_PLASMA_MEMBRANE_ORGANIZATION	1.4459	0.0108401	0.117252	1.39311	0.0631068	0.139437	0.990362	0.4803	0.641202
GO_NEURON_PROJECTION_ORGANIZATION	1.44589	0.00535332	0.117054	0.920476	0.61437	0.742456	NA	NA	NA
WP_G_PROTEIN_SIGNALING_PATHWAYS	1.44566	0.00642398	0.117368	1.39381	0.0252101	0.138936	0.854929	0.790221	0.835432
GO_HORMONE_BINDING	1.44555	0.00674157	0.117411	1.43593	0.0202808	0.103636	0.891586	0.679078	0.785137
GO_POSITIVE_REGULATION_OF_NUCLEOTIDE_METABOLIC_PROCESS	1.44545	0.0145103	0.117453	1.55444	0.00636943	0.034659	1.45165	0.0284697	0.0991356
GO_POSITIVE_REGULATION_OF_AMINE_TRANSPORT	1.44536	0.0189394	0.11743	0.995889	0.48495	0.634134	NA	NA	NA
GO_POSITIVE_REGULATION_OF_SYNAPSE_ASSEMBLY	1.44508	0.0102389	0.117812	0.870098	0.68806	0.81028	NA	NA	NA
GO_A_BAND	1.44507	0.0136139	0.117613	1.52255	0.0108696	0.0495562	0.890978	0.65913	0.785612
GO_L_GLUTAMATE_TRANSMEMBRANE_TRANSPORT	1.44482	0.0144547	0.117963	1.55387	0.00322061	0.0349671	NA	NA	NA
REACTOME_CREATINE_METABOLISM	1.44379	0.0249267	0.120166	1.19604	0.246206	0.356398	NA	NA	NA
GO_GLUTAMATE_RECEPTOR_BINDING	1.44363	0.00816803	0.120333	1.15324	0.252212	0.415412	NA	NA	NA
GO_REGULATION_OF_DELAYED_RECTIFIER_POTASSIUM_CHANNEL_ACTIVITY	1.44339	0.0254692	0.120645	1.28293	0.165329	0.251752	NA	NA	NA
GO_POSITIVE_REGULATION_OF_LIPID_BIOSYNTHETIC_PROCESS	1.4433	0.00775194	0.120611	1.6051	0	0.0181104	1.36581	0.0436242	0.168667
GO_INHIBITORY_SYNAPSE	1.44297	0.0231608	0.121104	NA	NA	NA	NA	NA	NA
GO_FLAVIN_ADENINE_DINUCLEOTIDE_BINDING	1.44266	0.00894855	0.121562	1.48364	0.00875912	0.0733185	1.18917	0.166392	0.36242
WP_CELLTYPE_DEPENDENT_SELECTIVITY_OF_CCK2R_SIGNALING	1.44206	0.0140449	0.12269	1.53877	0.00161031	0.0416752	NA	NA	NA
GO_DOPAMINE_BIOSYNTHETIC_PROCESS	1.44174	0.0159652	0.12319	1.28943	0.135484	0.244483	NA	NA	NA
GO_DIVALENT_METAL_ION_EXPORT	1.44164	0.0134529	0.123195	1.081	0.40411	0.514188	NA	NA	NA
KEGG_ARGININE_AND_PROLINE_METABOLISM	1.44149	0.0128655	0.123322	1.47708	0.0109718	0.0770028	0.994373	0.460838	0.634721
REACTOME_INTERACTION_BETWEEN_L1_AND_ANKYRINS	1.44121	0.0229008	0.123754	1.49986	0.0175159	0.0620415	NA	NA	NA
REACTOME_REGULATION_OF_INSULIN_SECRETION	1.44116	0.00550661	0.123634	1.25473	0.109649	0.287419	NA	NA	NA
REACTOME_DAG_AND_IP3_SIGNALING	1.44055	0.0122699	0.124866	1.27117	0.126582	0.26655	NA	NA	NA
GO_EXTRINSIC_COMPONENT_OF_MEMBRANE	1.44051	0	0.124738	1.51703	0	0.0524967	1.16315	0.109649	0.395063
GO_PEPTIDE_BINDING	1.44047	0	0.124628	1.61658	0	0.0150344	1.27271	0.0218409	0.261804
REACTOME_ADHERENS_JUNCTIONS_INTERACTIONS	1.43996	0.0346598	0.125547	1.11874	0.313788	0.462501	NA	NA	NA
GO_CATION_TRANSPORTING_ATPASE_COMPLEX	1.43948	0.0108548	0.126452	1.39295	0.0507937	0.139431	0.816362	0.730419	0.885869
GO_REGULATION_OF_COLLATERAL_SPROUTING	1.43945	0.0175913	0.126311	1.38205	0.0662359	0.149318	NA	NA	NA
GO_REGULATION_OF_ADENYLATE_CYCLASE_ACTIVATING_G_PROTEIN_COUPLED_RECEPTOR_SIGNALING_PATHWAY	1.43929	0.0243243	0.126472	1.56886	0.00612557	0.0287132	0.711975	0.871479	0.968163
REACTOME_UPTAKE_AND_ACTIONS_OF_BACTERIAL_TOXINS	1.43919	0.0179028	0.126486	1.02206	0.458671	0.596144	NA	NA	NA
GO_POSITIVE_REGULATION_OF_LIPID_METABOLIC_PROCESS	1.43893	0.00209205	0.126838	1.72203	0	0.00233359	1.53171	0.00157978	0.0482629
GO_SPONTANEOUS_SYNAPTIC_TRANSMISSION	1.43857	0.00867052	0.127497	0.859773	0.687196	0.824595	NA	NA	NA
GO_PRESYNAPTIC_MODULATION_OF_CHEMICAL_SYNAPTIC_TRANSMISSION	1.43857	0.0192572	0.127274	1.42832	0.0355987	0.109036	NA	NA	NA
GO_NEURON_PROJECTION_CYTOPLASM	1.43784	0.00436681	0.128855	1.03481	0.379786	0.578521	NA	NA	NA
WP_SEROTONIN_AND_ANXIETY	1.43742	0.0106383	0.129586	1.23796	0.183544	0.306792	NA	NA	NA
GO_VOLTAGE_GATED_SODIUM_CHANNEL_ACTIVITY	1.43738	0.0208062	0.129453	1.28674	0.128455	0.247526	NA	NA	NA
GO_CORTICAL_CYTOSKELETON	1.43721	0.00214592	0.129639	1.50388	0.00300752	0.0606637	1.1472	0.210963	0.413701
GO_CEREBELLAR_CORTEX_FORMATION	1.43679	0.0157274	0.130357	0.896951	0.660743	0.775408	NA	NA	NA
GO_CILIARY_MEMBRANE	1.43678	0.0102273	0.130148	1.14118	0.234837	0.433047	NA	NA	NA
GO_BASOLATERAL_PLASMA_MEMBRANE	1.43665	0	0.130246	1.82881	0	0.00018357	1.71074	0	0.00370876
GO_REGULATION_OF_PHOSPHOPROTEIN_PHOSPHATASE_ACTIVITY	1.43634	0.0053135	0.130729	1.17783	0.167647	0.381792	0.798953	0.917898	0.904622
GO_KERATINIZATION	1.43627	0.0138728	0.130674	1.57393	0.00461538	0.0269711	0.894597	0.648881	0.781447
GO_NEGATIVE_REGULATION_OF_NEURON_PROJECTION_DEVELOPMENT	1.43626	0.00206186	0.130446	1.31551	0.0296192	0.215052	NA	NA	NA
GO_GABA_RECEPTOR_BINDING	1.43556	0.0131579	0.131835	1.3814	0.042654	0.149951	NA	NA	NA
GO_CILIARY_ROOTLET	1.43416	0.0263543	0.134925	1.12007	0.333898	0.461408	NA	NA	NA
GO_EPHRIN_RECEPTOR_ACTIVITY	1.43389	0.0146082	0.135307	0.935003	0.552167	0.722482	NA	NA	NA
REACTOME_G_ALPHA_Q_SIGNALLING_EVENTS	1.43383	0	0.135207	1.5091	0	0.0571472	1.26316	0.0386905	0.272053
REACTOME_TRANSPORT_OF_BILE_SALTS_AND_ORGANIC_ACIDS_METAL_IONS_AND_AMINE_COMPOUNDS	1.43379	0.00674157	0.135063	1.44233	0.0123457	0.0996715	1.06839	0.329915	0.52447
GO_SYNAPTIC_VESICLE_TRANSPORT	1.43363	0.00961539	0.135183	0.930515	0.57504	0.728766	NA	NA	NA
KEGG_OLFACTORY_TRANSDUCTION	1.43283	0.00591017	0.136981	1.59872	0	0.0195416	0.609833	0.998276	0.99809
GO_NEGATIVE_REGULATION_OF_CELLULAR_RESPONSE_TO_INSULIN_STIMULUS	1.43211	0.0261519	0.138537	1.25555	0.139717	0.286952	0.723504	0.889876	0.962412
GO_NEUTRAL_LIPID_CATABOLIC_PROCESS	1.4316	0.0191847	0.139565	1.70969	0.00155039	0.00288658	1.44771	0.0340502	0.100983
GO_CLATHRIN_DEPENDENT_ENDOCYTOSIS	1.43149	0.0106007	0.139624	1.28201	0.110942	0.253086	NA	NA	NA
GO_BENZODIAZEPINE_RECEPTOR_ACTIVITY	1.43147	0.0159884	0.139435	1.2785	0.146623	0.257693	NA	NA	NA
GO_G_PROTEIN_COUPLED_GLUTAMATE_RECEPTOR_SIGNALING_PATHWAY	1.43112	0.0141643	0.140097	1.07354	0.401613	0.524591	NA	NA	NA
KEGG_TIGHT_JUNCTION	1.43041	0.00105708	0.14161	1.4557	0.0058997	0.0903897	1.26527	0.072758	0.270012
GO_STEREOCILIUM_BUNDLE	1.43037	0.00818713	0.141466	1.50556	0.00758725	0.0596926	0.957902	0.534483	0.691816
GO_POSITIVE_REGULATION_OF_LIPID_KINASE_ACTIVITY	1.43036	0.0199005	0.141241	1.54679	0.00797448	0.0379101	1.22971	0.16158	0.312899
REACTOME_TRANSCRIPTIONAL_REGULATION_BY_MECP2	1.43036	0.0154696	0.140999	0.727801	0.939528	0.956927	NA	NA	NA
GO_CELL_CELL_CONTACT_ZONE	1.43034	0.0136986	0.140806	1.64614	0	0.00917804	1.12184	0.245283	0.447804
GO_OLIGODENDROCYTE_DEVELOPMENT	1.42996	0.0193237	0.141526	1.44005	0.0350318	0.101192	NA	NA	NA
GO_ALCOHOL_CATABOLIC_PROCESS	1.42929	0.00728155	0.14292	1.58975	0.00156495	0.0215473	1.49346	0.010453	0.0704267
GO_REGULATION_OF_CALCIUM_ION_TRANSPORT_INTO_CYTOSOL	1.42915	0.0042508	0.143024	1.60279	0.00145349	0.0187211	0.981451	0.492754	0.65372
GO_STEROID_BINDING	1.42908	0.00647249	0.142935	1.59887	0.00145773	0.0196154	1.22968	0.116393	0.312835
GO_INTERMEDIATE_FILAMENT_ORGANIZATION	1.42907	0.031856	0.142701	1.36967	0.0820513	0.161189	NA	NA	NA
GO_REGULATION_OF_THE_FORCE_OF_HEART_CONTRACTION	1.42898	0.0259403	0.142712	1.46367	0.0250391	0.0852224	0.881497	0.644128	0.798601
GO_MAINTENANCE_OF_SYNAPSE_STRUCTURE	1.42868	0.0163265	0.143247	0.858602	0.670906	0.825899	NA	NA	NA
REACTOME_EPHA_MEDIATED_GROWTH_CONE_COLLAPSE	1.42837	0.0300752	0.143774	1.26299	0.155906	0.277113	1.22614	0.169145	0.317105
GO_TAU_PROTEIN_BINDING	1.42825	0.016317	0.143837	1.27489	0.0914729	0.261885	NA	NA	NA
GO_STRUCTURAL_CONSTITUENT_OF_POSTSYNAPSE	1.4282	0.0167683	0.143707	1.21949	0.189744	0.329041	NA	NA	NA
GO_REGULATION_OF_DENDRITE_MORPHOGENESIS	1.42792	0.00759219	0.144179	1.01768	0.437229	0.602904	NA	NA	NA
GO_POSITIVE_REGULATION_OF_INSULIN_SECRETION_INVOLVED_IN_CELLULAR_RESPONSE_TO_GLUCOSE_STIMULUS	1.4278	0.0213836	0.144216	1.51478	0.0156006	0.0535814	1.00871	0.469136	0.614291
GO_NEGATIVE_REGULATION_OF_POTASSIUM_ION_TRANSMEMBRANE_TRANSPORT	1.42731	0.0233766	0.145229	1.49156	0.0219092	0.0676252	0.597216	0.990958	0.998806
GO_MESENCHYMAL_CELL_APOPTOTIC_PROCESS	1.42686	0.0248619	0.146077	1.25949	0.171244	0.281332	1.42229	0.0490909	0.120117
REACTOME_SIGNALING_BY_ACTIVIN	1.42684	0.0339943	0.14588	1.061	0.416944	0.541339	1.01748	0.440154	0.601558
GO_REFLEX	1.42681	0.0268097	0.145734	1.30646	0.111635	0.224326	0.857623	0.669104	0.831656
GO_EXTRINSIC_COMPONENT_OF_ORGANELLE_MEMBRANE	1.42669	0.015873	0.145789	0.802624	0.802568	0.894365	0.833605	0.73975	0.864955
PID_IL8_CXCR2_PATHWAY	1.4266	0.0223325	0.14579	1.57652	0.00483092	0.026016	1.40008	0.0580762	0.139011
GO_DENDRITIC_SPINE_HEAD	1.42658	0.0283286	0.145575	1.50425	0.0176849	0.060558	NA	NA	NA
GO_SECRETION_BY_TISSUE	1.42657	0.0159509	0.145375	1.50818	0.00769231	0.0577927	1.08516	0.329289	0.500242
WP_OXIDATION_BY_CYTOCHROME_P450	1.42647	0.0197445	0.145396	1.59337	0.00303951	0.02096	1.23224	0.139262	0.308972
GO_REGULATION_OF_ORGANIC_ACID_TRANSPORT	1.42646	0.0104287	0.145155	1.45874	0.0151286	0.088382	0.829356	0.797227	0.870389
GO_ORGANIC_CATION_TRANSPORT	1.42628	0.0167064	0.145392	1.6301	0.00156495	0.0119133	1.30679	0.102787	0.224524
GO_NEGATIVE_REGULATION_OF_NUCLEOTIDE_METABOLIC_PROCESS	1.42572	0.024	0.146594	0.9438	0.564725	0.710441	0.833445	0.6946	0.865075
GO_CHEMOSENSORY_BEHAVIOR	1.42568	0.0224719	0.14646	NA	NA	NA	NA	NA	NA
GO_POSITIVE_REGULATION_OF_PHOSPHOLIPID_BIOSYNTHETIC_PROCESS	1.42566	0.0332851	0.146273	1.1694	0.295455	0.393136	0.669931	0.881579	0.988404
GO_RAC_PROTEIN_SIGNAL_TRANSDUCTION	1.42513	0.0233129	0.147404	1.40053	0.0483092	0.133418	1.21493	0.173145	0.330796
GO_REGULATION_OF_MUSCLE_CONTRACTION	1.42513	0.00415369	0.147187	1.42623	0.0142045	0.110806	0.883334	0.74513	0.796681
REACTOME_SEROTONIN_RECEPTORS	1.42504	0.00968188	0.147176	1.36722	0.0648734	0.162834	NA	NA	NA
GO_DETECTION_OF_CALCIUM_ION	1.42483	0.0231548	0.147459	1.27675	0.155518	0.25961	NA	NA	NA
REACTOME_KERATINIZATION	1.42472	0.019025	0.147499	1.57639	0.00313972	0.0260588	1.08377	0.358423	0.501983
GO_DENDRITIC_SPINE_MORPHOGENESIS	1.42428	0.01359	0.148366	0.707989	0.950213	0.968437	NA	NA	NA
GO_VENTRICULAR_CARDIAC_MUSCLE_CELL_MEMBRANE_REPOLARIZATION	1.42374	0.0278481	0.149405	1.45424	0.0216718	0.091385	NA	NA	NA
GO_POSITIVE_REGULATION_OF_MITOPHAGY	1.42362	0.015919	0.149484	1.29418	0.122383	0.238849	0.526922	0.979927	0.999462
GO_POTASSIUM_ION_HOMEOSTASIS	1.42334	0.0257732	0.149951	1.20506	0.203498	0.346149	NA	NA	NA
REACTOME_TRAFFICKING_OF_GLUR2_CONTAINING_AMPA_RECEPTORS	1.42285	0.0286104	0.151061	1.39122	0.0591133	0.141285	NA	NA	NA
GO_M_BAND	1.42275	0.0206718	0.15107	1.44318	0.0323575	0.0990113	0.956078	0.529617	0.695292
GO_REGULATION_OF_SYNAPTIC_TRANSMISSION_GABAERGIC	1.42261	0.0197044	0.151189	1.14136	0.251885	0.432802	NA	NA	NA
REACTOME_GABA_B_RECEPTOR_ACTIVATION	1.4214	0.00925926	0.154074	1.11926	0.289433	0.462142	NA	NA	NA
GO_CAMP_BINDING	1.42138	0.0181113	0.153897	0.997458	0.507177	0.632027	NA	NA	NA
GO_POSITIVE_REGULATION_OF_POTASSIUM_ION_TRANSMEMBRANE_TRANSPORTER_ACTIVITY	1.42123	0.0219638	0.154008	1.29473	0.130573	0.238217	NA	NA	NA
GO_CALCIUM_MEDIATED_SIGNALING_USING_INTRACELLULAR_CALCIUM_SOURCE	1.42116	0.0324324	0.153945	1.57427	0.00168634	0.0268841	1.46485	0.039924	0.0892065
GO_CORNIFICATION	1.42101	0.0183599	0.154069	1.5656	0.00491803	0.0300826	1.09371	0.309783	0.487222
GO_ANCHORED_COMPONENT_OF_SYNAPTIC_MEMBRANE	1.42088	0.0274566	0.154162	1.46743	0.0245499	0.0829595	NA	NA	NA
GO_POSITIVE_REGULATION_OF_SEQUESTERING_OF_CALCIUM_ION	1.42082	0.0392954	0.15409	1.3431	0.106209	0.186385	NA	NA	NA
GO_ACIDIC_AMINO_ACID_TRANSMEMBRANE_TRANSPORTER_ACTIVITY	1.42034	0.0260631	0.155173	1.43878	0.0228385	0.102083	NA	NA	NA
GO_AMELOGENESIS	1.42	0.0337553	0.155745	1.52883	0.0150754	0.046523	1.56761	0.0171756	0.032871
GO_NEURONAL_ACTION_POTENTIAL	1.41994	0.020202	0.155646	1.12604	0.293269	0.453925	NA	NA	NA
GO_POSITIVE_REGULATION_OF_VOLTAGE_GATED_CALCIUM_CHANNEL_ACTIVITY	1.41983	0.0319444	0.155689	1.44155	0.0350877	0.100431	0.582411	0.965074	0.999067
GO_REGULATION_OF_POTASSIUM_ION_TRANSMEMBRANE_TRANSPORTER_ACTIVITY	1.41963	0.0186698	0.156025	1.40417	0.0306748	0.129861	NA	NA	NA
REACTOME_P2Y_RECEPTORS	1.4192	0.0291121	0.156998	1.41814	0.0394737	0.117636	0.967446	0.534247	0.676646
GO_CENTRAL_NERVOUS_SYSTEM_NEURON_DIFFERENTIATION	1.41908	0.00102987	0.157057	0.994958	0.479167	0.635299	NA	NA	NA
GO_NEUROTRANSMITTER_RECEPTOR_INTERNALIZATION	1.41898	0.0186335	0.157035	0.686517	0.92261	0.978437	NA	NA	NA
GO_NEGATIVE_REGULATION_OF_BLOOD_PRESSURE	1.41874	0.0243902	0.157468	1.60666	0.00156495	0.0177508	1.44123	0.0389381	0.105933
GO_REGULATION_OF_DEPHOSPHORYLATION	1.41872	0	0.157279	1.30623	0.0399467	0.224658	1.0678	0.279503	0.525327
WP_OXIDATIVE_STRESS	1.4182	0.0204342	0.158459	1.56251	0.008	0.0314708	1.64447	0.00187266	0.0114593
GO_NEUROMUSCULAR_PROCESS_CONTROLLING_BALANCE	1.41819	0.013285	0.158232	1.1841	0.189522	0.372951	NA	NA	NA
GO_MEMBRANE_DEPOLARIZATION_DURING_CARDIAC_MUSCLE_CELL_ACTION_POTENTIAL	1.41775	0.018617	0.159133	1.4058	0.0301587	0.128453	NA	NA	NA
WP_MAPK_SIGNALING_PATHWAY	1.41772	0	0.159011	1.48197	0	0.074261	0.859984	0.885125	0.828135
GO_POSITIVE_REGULATION_OF_BLOOD_VESSEL_DIAMETER	1.41758	0.0162791	0.159114	1.66197	0	0.0070547	1.56133	0.00875657	0.035437
GO_NEGATIVE_REGULATION_OF_SECRETION	1.41754	0.00205761	0.158973	1.66886	0	0.00631988	1.68546	0	0.0057721
REACTOME_DOWNREGULATION_OF_ERBB2_SIGNALING	1.41661	0.0340479	0.161235	1.49646	0.0204724	0.0642715	1.15453	0.249554	0.404949
GO_RECEPTOR_RECYCLING	1.41637	0.0325	0.161638	1.4045	0.0428571	0.129477	0.977344	0.496296	0.660664
KEGG_MAPK_SIGNALING_PATHWAY	1.41629	0	0.161624	1.46432	0	0.0849896	0.944066	0.629742	0.714084
GO_ION_TRANSMEMBRANE_TRANSPORTER_ACTIVITY_PHOSPHORYLATIVE_MECHANISM	1.41617	0.020202	0.16166	0.928326	0.573171	0.731387	NA	NA	NA
BIOCARTA_EPONFKB_PATHWAY	1.41575	0.0232558	0.162554	1.32424	0.0854839	0.205523	1.05555	0.40824	0.545947
GO_NEGATIVE_REGULATION_OF_PROTEIN_ACETYLATION	1.41563	0.0222513	0.162628	NA	NA	NA	NA	NA	NA
GO_PRESYNAPTIC_ACTIVE_ZONE_MEMBRANE	1.41534	0.02267	0.16315	1.4305	0.0269841	0.107802	NA	NA	NA
GO_GLUTAMINE_FAMILY_AMINO_ACID_CATABOLIC_PROCESS	1.41499	0.0321337	0.16381	1.55207	0.00469484	0.0358993	NA	NA	NA
BIOCARTA_AGPCR_PATHWAY	1.41454	0.0258621	0.164779	1.27788	0.142857	0.258282	0.610072	0.934087	0.998207
GO_MYELIN_SHEATH	1.41405	0.0214286	0.165846	1.56288	0.0014881	0.0314026	1.45605	0.017452	0.0955884
GO_MONOCARBOXYLIC_ACID_TRANSMEMBRANE_TRANSPORTER_ACTIVITY	1.41374	0.0188014	0.166385	1.55098	0.00928793	0.0364368	1.44192	0.0344828	0.105261
GO_DENDRITIC_SHAFT	1.4135	0.0215054	0.166748	1.34663	0.0638629	0.183241	NA	NA	NA
GO_POSITIVE_REGULATION_OF_POTASSIUM_ION_TRANSPORT	1.41328	0.0159509	0.167079	1.34255	0.0570988	0.18682	NA	NA	NA
REACTOME_CONSTITUTIVE_SIGNALING_BY_ABERRANT_PI3K_IN_CANCER	1.41251	0.0109649	0.168907	1.6545	0	0.0080834	1.39284	0.0280528	0.144894
GO_EXTRINSIC_COMPONENT_OF_PLASMA_MEMBRANE	1.41231	0.00204708	0.169197	1.40852	0.00969529	0.125965	1.16018	0.143079	0.398269
GO_ARACHIDONIC_ACID_METABOLIC_PROCESS	1.41223	0.0188014	0.169147	1.73668	0	0.00167506	1.69455	0	0.00487242
GO_REGULATION_OF_RELEASE_OF_SEQUESTERED_CALCIUM_ION_INTO_CYTOSOL	1.41201	0.0168539	0.169508	1.56315	0.0046875	0.0313624	1.13808	0.207679	0.427422
GO_CALCIUM_CHANNEL_REGULATOR_ACTIVITY	1.41147	0.0216607	0.170756	1.12393	0.297546	0.456925	NA	NA	NA
GO_SENSORY_PERCEPTION_OF_LIGHT_STIMULUS	1.41127	0.00102145	0.171038	1.41993	0.00540541	0.11608	1.02329	0.401244	0.593341
GO_INHIBITORY_POSTSYNAPTIC_POTENTIAL	1.41122	0.0402685	0.170946	NA	NA	NA	NA	NA	NA
GO_ACTIVATION_OF_ADENYLATE_CYCLASE_ACTIVITY	1.41121	0.0187266	0.170707	1.23569	0.153226	0.30982	NA	NA	NA
WP_DOPAMINE_METABOLISM	1.41118	0.0206795	0.170518	1.36639	0.0605042	0.163179	0.85048	0.696325	0.841579
GO_CALCIUM_ION_IMPORT_INTO_CYTOSOL	1.41111	0.0236842	0.170459	1.63135	0.00153139	0.0116804	0.918039	0.574913	0.746252
WP_GPCRS_CLASS_B_SECRETINLIKE	1.41092	0.0325318	0.170754	1.41088	0.0476974	0.124412	NA	NA	NA
GO_POSITIVE_REGULATION_OF_FAT_CELL_DIFFERENTIATION	1.41075	0.0112613	0.170955	1.56974	0.0015083	0.0284815	1.54464	0.00331675	0.0421586
REACTOME_HSP90_CHAPERONE_CYCLE_FOR_STEROID_HORMONE_RECEPTORS_SHR_	1.41064	0.018244	0.171014	0.977897	0.485119	0.661517	NA	NA	NA
REACTOME_FORMATION_OF_THE_CORNIFIED_ENVELOPE	1.40986	0.028103	0.172939	1.57575	0.00448431	0.0263304	1.09754	0.305281	0.482894
GO_REGULATION_OF_SODIUM_ION_TRANSMEMBRANE_TRANSPORTER_ACTIVITY	1.4097	0.0278746	0.173119	1.5057	0.0137195	0.0596187	NA	NA	NA
GO_PROTEIN_LOCALIZATION_TO_PRESYNAPSE	1.40959	0.0272989	0.173205	1.24992	0.177524	0.293521	NA	NA	NA
GO_G_PROTEIN_COUPLED_RECEPTOR_SIGNALING_PATHWAY_INVOLVED_IN_HEART_PROCESS	1.40922	0.0253521	0.173931	1.43229	0.0288462	0.106296	0.629582	0.919561	0.994312
GO_PHOTORECEPTOR_OUTER_SEGMENT	1.40839	0.0157303	0.175908	0.948973	0.550872	0.703262	0.861352	0.734323	0.826133
GO_G_PROTEIN_COUPLED_CHEMOATTRACTANT_RECEPTOR_ACTIVITY	1.40808	0.0350649	0.176497	1.53768	0.00641026	0.0420781	1.54509	0.0092081	0.0421279
GO_LIPID_CATABOLIC_PROCESS	1.40774	0	0.177223	1.75244	0	0.00126832	1.3007	0.00873363	0.231851
GO_REGULATION_OF_MEMBRANE_DEPOLARIZATION	1.40758	0.0217918	0.177398	1.03567	0.400929	0.577335	NA	NA	NA
GO_GAS_TRANSPORT	1.40738	0.0208044	0.177681	1.44687	0.0266876	0.0966364	0.657599	0.919266	0.991268
GO_POSTSYNAPTIC_SIGNAL_TRANSDUCTION	1.40724	0.0269939	0.177822	1.35735	0.0761905	0.173073	NA	NA	NA
WP_DEREGULATION_OF_RAB_AND_RAB_EFFECTOR_GENES_IN_BLADDER_CANCER	1.40717	0.0181564	0.177723	1.42326	0.0311475	0.113493	1.56211	0.00915751	0.0351894
GO_POSITIVE_REGULATION_OF_SODIUM_ION_TRANSMEMBRANE_TRANSPORT	1.40691	0.0259403	0.178212	1.2802	0.136858	0.25511	0.71443	0.880071	0.966666
GO_PREPULSE_INHIBITION	1.40673	0.0188953	0.178423	1.11433	0.355769	0.4685	NA	NA	NA
GO_POSITIVE_REGULATION_OF_CALCIUM_ION_TRANSPORT	1.40669	0.00636943	0.178284	1.65502	0	0.00800088	1.3767	0.0324149	0.15884
GO_POSITIVE_REGULATION_OF_CAMP_MEDIATED_SIGNALING	1.40662	0.0238411	0.178235	1.39441	0.048062	0.138549	1.19814	0.242424	0.350368
GO_DETECTION_OF_LIGHT_STIMULUS_INVOLVED_IN_SENSORY_PERCEPTION	1.40611	0.0394558	0.179334	1.22499	0.189873	0.322078	0.590172	0.96036	0.998665
GO_VOCALIZATION_BEHAVIOR	1.4061	0.0269122	0.179093	1.29172	0.118616	0.241474	0.842797	0.660448	0.852558
WP_SULFATION_BIOTRANSFORMATION_REACTION	1.40543	0.038806	0.180713	1.38896	0.0702055	0.143353	0.930349	0.561404	0.73053
GO_CELLULAR_RESPONSE_TO_GLUCAGON_STIMULUS	1.40522	0.0441767	0.181071	1.31935	0.121311	0.210833	0.928008	0.547486	0.733614
GO_REGULATION_OF_LIPID_KINASE_ACTIVITY	1.4052	0.018244	0.180856	1.53832	0.00308642	0.0419504	1.39563	0.0338409	0.142426
GO_UNSATURATED_FATTY_ACID_METABOLIC_PROCESS	1.40463	0.0096463	0.182297	1.74623	0	0.00136806	1.58021	0.00158228	0.0284995
REACTOME_DARPP_32_EVENTS	1.40427	0.0324675	0.183064	1.34962	0.0806962	0.18023	NA	NA	NA
KEGG_MELANOGENESIS	1.40425	0.0129171	0.182906	1.10248	0.271364	0.484526	0.676495	0.998285	0.985578
GO_POSITIVE_REGULATION_OF_G_PROTEIN_COUPLED_RECEPTOR_SIGNALING_PATHWAY	1.40417	0.0317662	0.182876	1.50345	0.0155763	0.0607149	NA	NA	NA
GO_DENDRITIC_SPINE_MEMBRANE	1.40411	0.0309556	0.182791	1.31941	0.096672	0.210814	NA	NA	NA
WP_PRADERWILLI_AND_ANGELMAN_SYNDROME	1.40409	0.0282486	0.182601	0.90117	0.628086	0.770035	NA	NA	NA
GO_SYNAPTIC_TRANSMISSION_DOPAMINERGIC	1.404	0.0206186	0.182601	1.47008	0.0185759	0.0812073	NA	NA	NA
WP_SYNAPTIC_SIGNALING_PATHWAYS_ASSOCIATED_WITH_AUTISM_SPECTRUM_DISORDER	1.40323	0.0269953	0.184518	0.973406	0.521407	0.667992	NA	NA	NA
GO_POSITIVE_REGULATION_OF_GLUTAMATE_RECEPTOR_SIGNALING_PATHWAY	1.40319	0.0337838	0.184357	1.3931	0.038835	0.13937	1.16502	0.307273	0.392758
GO_INTRACELLULAR_CALCIUM_ACTIVATED_CHLORIDE_CHANNEL_ACTIVITY	1.40266	0.0248619	0.18559	1.38285	0.0564516	0.148699	1.18217	0.255238	0.372041
WP_BIOGENIC_AMINE_SYNTHESIS	1.40245	0.0304288	0.18593	1.2536	0.178571	0.288533	NA	NA	NA
GO_DOPAMINE_RECEPTOR_BINDING	1.40233	0.0256757	0.186025	1.28221	0.13522	0.252789	0.639603	0.933566	0.9929
GO_MEMBRANE_HYPERPOLARIZATION	1.40227	0.0267983	0.185979	1.35438	0.0634146	0.175796	NA	NA	NA
GO_3_5_CYCLIC_GMP_PHOSPHODIESTERASE_ACTIVITY	1.40225	0.015919	0.185744	1.20502	0.227787	0.346143	NA	NA	NA
GO_INTRINSIC_COMPONENT_OF_PRESYNAPTIC_ACTIVE_ZONE_MEMBRANE	1.40203	0.0419486	0.186133	1.38476	0.0640394	0.147058	NA	NA	NA
GO_REGULATION_OF_ENDOCYTOSIS	1.40196	0.00307062	0.186066	1.57212	0.00137552	0.0275533	1.17497	0.117917	0.381138
REACTOME_HEPARAN_SULFATE_HEPARIN_HS_GAG_METABOLISM	1.40188	0.016055	0.186071	1.22183	0.138138	0.326638	NA	NA	NA
GO_NEGATIVE_REGULATION_OF_AXONOGENESIS	1.40163	0.0121547	0.186468	1.23869	0.12813	0.305923	NA	NA	NA
GO_REGULATION_OF_BEHAVIOR	1.40162	0.00924856	0.186258	1.00063	0.464832	0.627491	NA	NA	NA
GO_REGULATION_OF_PRESYNAPTIC_CYTOSOLIC_CALCIUM_ION_CONCENTRATION	1.40158	0.0422343	0.186088	1.38942	0.0486224	0.142955	0.611074	0.95514	0.998109
GO_REGULATION_OF_TUBE_SIZE	1.4014	0.00417101	0.186376	1.75168	0	0.00131275	1.59698	0	0.0228839
GO_INNERVATION	1.40129	0.0349741	0.186411	0.609738	0.965079	0.996089	NA	NA	NA
GO_REGULATION_OF_CELL_PROJECTION_SIZE	1.40119	0.0323034	0.186416	1.35044	0.0870968	0.179452	NA	NA	NA
GO_MEMBRANE_FISSION	1.40117	0.0376569	0.18622	0.856008	0.675241	0.828666	NA	NA	NA
GO_CARDIAC_MUSCLE_CELL_ACTION_POTENTIAL	1.40109	0.01566	0.186175	1.60243	0.00149031	0.0187431	0.868183	0.724958	0.817168
REACTOME_GOLGI_ASSOCIATED_VESICLE_BIOGENESIS	1.40099	0.0172018	0.186192	1.27557	0.0980392	0.261133	1.2218	0.130208	0.322255
GO_OXYGEN_BINDING	1.40084	0.030888	0.186373	1.64383	0	0.00950241	0.933578	0.56912	0.72583
GO_PHOSPHATIDYLETHANOLAMINE_METABOLIC_PROCESS	1.40069	0.0427461	0.186516	1.33043	0.127692	0.199265	1.39058	0.0998279	0.146677
GO_RELEASE_OF_SEQUESTERED_CALCIUM_ION_INTO_CYTOSOL_BY_ENDOPLASMIC_RETICULUM	1.40069	0.0446097	0.186262	1.39122	0.0664557	0.141358	1.00248	0.451439	0.623625
GO_CELL_COMMUNICATION_INVOLVED_IN_CARDIAC_CONDUCTION	1.40059	0.0128806	0.186315	1.5097	0.0046875	0.0567866	0.772762	0.889081	0.929539
GO_NEGATIVE_REGULATION_OF_PEPTIDYL_LYSINE_ACETYLATION	1.40056	0.0338295	0.186143	NA	NA	NA	NA	NA	NA
GO_INOSITOL_PHOSPHATE_METABOLIC_PROCESS	1.4005	0.0167785	0.186057	1.57529	0.00852273	0.0264433	1.31051	0.0641026	0.221382
GO_REGULATION_OF_CARDIAC_MUSCLE_CONTRACTION_BY_CALCIUM_ION_SIGNALING	1.4004	0.0205656	0.186098	1.48356	0.0174881	0.0733442	1.00814	0.460289	0.614457
GO_POSITIVE_REGULATION_OF_SODIUM_ION_TRANSPORT	1.39957	0.0339623	0.188275	1.34216	0.0810373	0.186972	NA	NA	NA
REACTOME_SIGNALING_BY_RETINOIC_ACID	1.3993	0.0230863	0.188763	1.46289	0.0126783	0.0859286	0.9505	0.570922	0.703663
GO_OXIDOREDUCTASE_ACTIVITY_ACTING_ON_PAIRED_DONORS_WITH_INCORPORATION_OR_REDUCTION_OF_MOLECULAR_OXYGEN_NAD_P_H_AS_ONE_DONOR_AND_INCORPORATION_OF_ONE_ATOM_OF_OXYGEN	1.39888	0.0248227	0.18976	1.55747	0.00612557	0.0331576	1.16491	0.216495	0.392713
GO_NEGATIVE_REGULATION_OF_MUSCLE_CONTRACTION	1.39853	0.0505992	0.190579	1.60179	0.00316456	0.0189219	1.37763	0.0910781	0.158292
GO_NEGATIVE_REGULATION_OF_CELL_MORPHOGENESIS_INVOLVED_IN_DIFFERENTIATION	1.39835	0.0127796	0.190828	1.25446	0.0860367	0.287758	0.745389	0.968354	0.950082
GO_SODIUM_INDEPENDENT_ORGANIC_ANION_TRANSPORT	1.39804	0.0352782	0.191503	1.35204	0.0980092	0.177776	NA	NA	NA
GO_REGULATION_OF_POSTSYNAPTIC_NEUROTRANSMITTER_RECEPTOR_ACTIVITY	1.39789	0.0365854	0.191706	0.832893	0.711146	0.859175	NA	NA	NA
GO_SODIUM_INDEPENDENT_ORGANIC_ANION_TRANSMEMBRANE_TRANSPORTER_ACTIVITY	1.39776	0.02849	0.191843	1.26837	0.194222	0.26936	NA	NA	NA
GO_DORSAL_SPINAL_CORD_DEVELOPMENT	1.39771	0.046729	0.191712	1.1586	0.293478	0.406786	NA	NA	NA
GO_REGULATION_OF_TRANSLATIONAL_ELONGATION	1.39749	0.0356671	0.192131	NA	NA	NA	NA	NA	NA
GO_EXPLORATION_BEHAVIOR	1.39723	0.0364109	0.192632	1.01258	0.477124	0.610816	NA	NA	NA
GO_ACTIVATION_OF_CYSTEINE_TYPE_ENDOPEPTIDASE_ACTIVITY	1.39719	0.0291262	0.19251	1.30816	0.119086	0.222487	1.48286	0.0275229	0.0770002
GO_SCAFFOLD_PROTEIN_BINDING	1.39666	0.0170455	0.193831	1.04982	0.379363	0.5578	NA	NA	NA
GO_VASODILATION	1.39657	0.0498034	0.193789	1.52739	0.0131579	0.0474331	1.24962	0.168605	0.287957
GO_MEMBRANE_REPOLARIZATION	1.39648	0.0271605	0.193781	1.54596	0.008	0.038241	NA	NA	NA
GO_NEGATIVE_REGULATION_OF_VOLTAGE_GATED_POTASSIUM_CHANNEL_ACTIVITY	1.39611	0.0369276	0.1947	1.35528	0.0827703	0.175118	0.649811	0.912621	0.991819
GO_PEPTIDYL_SERINE_DEPHOSPHORYLATION	1.39609	0.0363165	0.194499	1.19318	0.223765	0.359912	NA	NA	NA
GO_PHOSPHATIDYLINOSITOL_BISPHOSPHATE_BINDING	1.39606	0.0117521	0.1943	1.67895	0	0.0051388	1.43182	0.0114193	0.112646
GO_DENDRITE_CYTOPLASM	1.39551	0.0283251	0.195565	0.974504	0.5104	0.666351	NA	NA	NA
GO_PHOSPHOLIPASE_INHIBITOR_ACTIVITY	1.39516	0.0388889	0.196324	1.4223	0.0333333	0.114379	1.36106	0.104882	0.172947
GO_PHENOL_CONTAINING_COMPOUND_BIOSYNTHETIC_PROCESS	1.39479	0.0276442	0.197185	1.46608	0.0156986	0.0836914	0.875623	0.679785	0.806976
GO_CALCIUM_ION_TRANSMEMBRANE_TRANSPORT_VIA_HIGH_VOLTAGE_GATED_CALCIUM_CHANNEL	1.39457	0.0300136	0.197576	0.968973	0.522205	0.674244	NA	NA	NA
GO_CALCIUM_DEPENDENT_PROTEIN_KINASE_ACTIVITY	1.39449	0.0237467	0.197549	1.3283	0.0699187	0.200999	NA	NA	NA
GO_GAMMA_AMINOBUTYRIC_ACID_TRANSPORT	1.3944	0.0445063	0.197573	1.27477	0.156863	0.262008	NA	NA	NA
WP_SUDDEN_INFANT_DEATH_SYNDROME_SIDS_SUSCEPTIBILITY_PATHWAYS	1.3943	0.00206186	0.197607	1.1647	0.149798	0.39865	NA	NA	NA
GO_REGULATION_OF_SYNAPTIC_VESICLE_RECYCLING	1.39414	0.0433071	0.197879	1.29615	0.128039	0.236942	NA	NA	NA
GO_DETECTION_OF_MECHANICAL_STIMULUS	1.39407	0.0216346	0.197814	1.5695	0.00154083	0.0285547	NA	NA	NA
GO_NEGATIVE_REGULATION_OF_CALCIUM_ION_TRANSPORT_INTO_CYTOSOL	1.39405	0.0276243	0.197615	1.38048	0.0514469	0.150874	NA	NA	NA
GO_LOW_DENSITY_LIPOPROTEIN_PARTICLE_BINDING	1.394	0.0348837	0.197491	1.43088	0.0252525	0.107564	1.63995	0.00196464	0.0121968
GO_TRIGLYCERIDE_LIPASE_ACTIVITY	1.394	0.0211706	0.197251	1.52231	0.0030581	0.0496961	1.49323	0.0170648	0.0705248
PID_ERBB_NETWORK_PATHWAY	1.39377	0.0350877	0.197667	1.45642	0.0246154	0.0899469	1.25907	0.203901	0.276507
GO_HIGH_VOLTAGE_GATED_CALCIUM_CHANNEL_ACTIVITY	1.39376	0.0382263	0.19741	1.24702	0.179756	0.296233	NA	NA	NA
GO_ACETYLCHOLINE_RECEPTOR_ACTIVITY	1.39352	0.0479452	0.197917	1.04006	0.425041	0.571179	NA	NA	NA
GO_POSITIVE_REGULATION_OF_CELLULAR_RESPONSE_TO_INSULIN_STIMULUS	1.39346	0.0472542	0.197816	1.23389	0.17611	0.311758	NA	NA	NA
REACTOME_CELL_CELL_JUNCTION_ORGANIZATION	1.39311	0.0165094	0.198538	1.31205	0.0789074	0.21867	1.00059	0.458685	0.625509
GO_ADAPTATION_OF_SIGNALING_PATHWAY	1.39306	0.0409277	0.1984	1.44114	0.0282862	0.10069	1.00957	0.449136	0.612683
GO_NEUROTRANSMITTER_METABOLIC_PROCESS	1.3928	0.0277778	0.198929	1.62901	0.00321543	0.0119998	1.11915	0.313433	0.45005
REACTOME_ERBB2_ACTIVATES_PTK6_SIGNALING	1.39222	0.037196	0.200391	1.4763	0.0183028	0.0775035	1.17814	0.263359	0.377576
GO_NEGATIVE_REGULATION_OF_G_PROTEIN_COUPLED_RECEPTOR_SIGNALING_PATHWAY	1.3922	0.0325694	0.200201	1.46391	0.022293	0.0850875	1.20802	0.183099	0.337927
GO_ADULT_LOCOMOTORY_BEHAVIOR	1.39214	0.0102157	0.200086	1.39454	0.0259939	0.138421	NA	NA	NA
WP_RAS_SIGNALING	1.39209	0.00510725	0.19998	1.54796	0.00132979	0.0375268	1.03053	0.397816	0.582028
BIOCARTA_PLCE_PATHWAY	1.39206	0.0412979	0.199818	1.07237	0.413333	0.525599	0.795771	0.726378	0.907265
WP_AMYOTROPHIC_LATERAL_SCLEROSIS_ALS	1.39175	0.0363636	0.200515	1.16103	0.237578	0.402842	NA	NA	NA
GO_REGULATION_OF_CELLULAR_RESPONSE_TO_INSULIN_STIMULUS	1.3917	0.0170261	0.200407	1.2544	0.120896	0.287661	0.681101	0.986325	0.983833
GO_CELLULAR_MONOVALENT_INORGANIC_CATION_HOMEOSTASIS	1.39158	0.00742312	0.200487	1.27154	0.0816619	0.266341	1.16846	0.168301	0.388026
GO_ATPASE_COUPLED_ION_TRANSMEMBRANE_TRANSPORTER_ACTIVITY	1.39151	0.03125	0.200434	1.20519	0.193787	0.345995	0.763143	0.912434	0.938444
GO_MIDBRAIN_DEVELOPMENT	1.39131	0.00564334	0.200761	1.20679	0.147193	0.343563	NA	NA	NA
GO_NEGATIVE_REGULATION_OF_AMINO_ACID_TRANSPORT	1.39097	0.0216138	0.201498	1.37597	0.0465116	0.155387	NA	NA	NA
GO_REGULATION_OF_DENDRITIC_SPINE_MORPHOGENESIS	1.39093	0.0312139	0.201348	0.774514	0.847201	0.921816	NA	NA	NA
GO_PHOSPHATASE_INHIBITOR_ACTIVITY	1.39083	0.039072	0.201434	1.01545	0.450637	0.606188	NA	NA	NA
GO_SEROTONIN_TRANSPORT	1.39069	0.0474934	0.201579	1.63378	0	0.0113428	1.10396	0.32	0.472702
GO_REGULATION_OF_PHOSPHOLIPID_BIOSYNTHETIC_PROCESS	1.39051	0.046729	0.201876	1.18019	0.249619	0.37837	1.13385	0.312391	0.432982
REACTOME_ERYTHROCYTES_TAKE_UP_CARBON_DIOXIDE_AND_RELEASE_OXYGEN	1.3904	0.0267983	0.201982	1.33232	0.088141	0.197112	1.29501	0.157509	0.238284
BIOCARTA_PGC1A_PATHWAY	1.39015	0.0398936	0.202439	1.36072	0.0671875	0.169202	NA	NA	NA
WP_PKCGAMMA_CALCIUM_SIGNALING_PATHWAY_IN_ATAXIA	1.3897	0.0453368	0.203484	1.38721	0.0515298	0.144875	NA	NA	NA
GO_LIPASE_ACTIVITY	1.38959	0.01606	0.20353	1.65855	0	0.00751384	1.41682	0.0178862	0.124197
GO_DENDRITE_TERMINUS	1.3895	0.0330935	0.203562	0.730266	0.852649	0.955254	NA	NA	NA
GO_INORGANIC_ANION_EXCHANGER_ACTIVITY	1.38945	0.0380818	0.203446	1.39348	0.0341463	0.139306	1.32091	0.145558	0.211245
GO_SARCOPLASMIC_RETICULUM_CALCIUM_ION_TRANSPORT	1.38909	0.0305623	0.204287	1.11986	0.298273	0.461481	NA	NA	NA
GO_NEGATIVE_REGULATION_OF_HISTONE_ACETYLATION	1.38906	0.0336022	0.204098	0.880757	0.656347	0.795901	NA	NA	NA
GO_NERVOUS_SYSTEM_PROCESS_INVOLVED_IN_REGULATION_OF_SYSTEMIC_ARTERIAL_BLOOD_PRESSURE	1.3887	0.01983	0.204925	0.831794	0.742496	0.860703	NA	NA	NA
GO_SYNAPTIC_VESICLE_DOCKING	1.38867	0.039604	0.204757	1.0379	0.473851	0.574194	NA	NA	NA
GO_ETHANOL_METABOLIC_PROCESS	1.38867	0.0481431	0.204504	1.58832	0	0.021922	1.31313	0.139194	0.218421
GO_CELLULAR_RESPONSE_TO_CAFFEINE	1.38831	0.0391872	0.205373	1.32991	0.0846906	0.199785	0.646231	0.910112	0.99143
GO_PROTEIN_LOCALIZATION_TO_AXON	1.38822	0.0311174	0.205386	1.36923	0.0586371	0.161474	0.752187	0.798535	0.946702
GO_APICAL_PROTEIN_LOCALIZATION	1.38781	0.0321678	0.206374	0.753781	0.830128	0.93968	0.875527	0.645221	0.807004
GO_CORTICAL_ACTIN_CYTOSKELETON	1.38768	0.0256125	0.206515	1.45675	0.0198473	0.0898381	1.27612	0.0991453	0.258188
GO_NEGATIVE_REGULATION_OF_DENDRITE_DEVELOPMENT	1.38731	0.0451128	0.20735	0.704993	0.914961	0.969383	NA	NA	NA
REACTOME_PI_3K_CASCADE_FGFR3	1.38719	0.0403768	0.207446	1.33348	0.103077	0.195625	NA	NA	NA
GO_CARBOHYDRATE_TRANSMEMBRANE_TRANSPORTER_ACTIVITY	1.38699	0.0332922	0.207797	1.55889	0.00772798	0.032676	1.43313	0.0418118	0.111682
GO_HYDROGEN_PEROXIDE_METABOLIC_PROCESS	1.38647	0.0283019	0.209152	1.44082	0.0310078	0.100869	1.3762	0.0598291	0.158986
REACTOME_INWARDLY_RECTIFYING_K_CHANNELS	1.38638	0.0430504	0.209169	1.25092	0.1424	0.292182	NA	NA	NA
REACTOME_INLB_MEDIATED_ENTRY_OF_LISTERIA_MONOCYTOGENES_INTO_HOST_CELL	1.38594	0.0408719	0.210199	0.943341	0.585761	0.711123	NA	NA	NA
GO_CARDIAC_MUSCLE_CELL_MEMBRANE_REPOLARIZATION	1.38592	0.0363865	0.209982	1.51549	0.0107362	0.0532779	NA	NA	NA
GO_PURINERGIC_NUCLEOTIDE_RECEPTOR_SIGNALING_PATHWAY	1.38586	0.0390921	0.20986	1.61989	0	0.0141565	1.33831	0.0925926	0.194134
REACTOME_PI3K_EVENTS_IN_ERBB2_SIGNALING	1.38545	0.0582524	0.210876	1.45587	0.0368509	0.0902676	1.21529	0.204159	0.330362
GO_NEGATIVE_REGULATION_OF_ORGANIC_ACID_TRANSPORT	1.38544	0.0514512	0.210648	1.47155	0.0256	0.0803393	1.05172	0.403013	0.550051
REACTOME_MECP2_REGULATES_NEURONAL_RECEPTORS_AND_CHANNELS	1.38515	0.0462585	0.211318	0.967612	0.537217	0.676278	NA	NA	NA
REACTOME_HS_GAG_BIOSYNTHESIS	1.38505	0.0348259	0.211347	1.07624	0.365931	0.52091	NA	NA	NA
REACTOME_GLYCEROPHOSPHOLIPID_BIOSYNTHESIS	1.38501	0.00749465	0.211208	1.40349	0.0134328	0.130253	1.13445	0.200334	0.431884
GO_VASCULAR_PROCESS_IN_CIRCULATORY_SYSTEM	1.38468	0.004111	0.211916	1.76967	0	0.000891585	1.53785	0	0.0452906
GO_GLYCEROLIPID_CATABOLIC_PROCESS	1.38448	0.0237557	0.212312	1.65509	0	0.00801641	1.37069	0.0433276	0.163896
GO_CONTRACTILE_FIBER	1.38447	0.00202224	0.212085	1.7482	0	0.00130585	1.2064	0.0733229	0.339789
REACTOME_PKA_MEDIATED_PHOSPHORYLATION_OF_CREB	1.38434	0.0557823	0.212189	1.13646	0.299003	0.440044	0.751469	0.816047	0.947231
WP_SLEEP_REGULATION	1.38369	0.0317259	0.213949	1.35461	0.0596026	0.175606	0.697463	0.937729	0.976606
GO_GOLGI_TO_PLASMA_MEMBRANE_TRANSPORT	1.38347	0.0301974	0.214342	1.16375	0.231861	0.399988	0.968486	0.510989	0.675583
GO_REGULATION_OF_CHEMOKINE_MEDIATED_SIGNALING_PATHWAY	1.38338	0.0406386	0.214397	1.23648	0.181965	0.308781	1.37715	0.0676692	0.158576
GO_REGULATION_OF_NUCLEOTIDE_BIOSYNTHETIC_PROCESS	1.38297	0.0367554	0.215435	1.48107	0.01473	0.0748931	1.1763	0.207721	0.379787
GO_RESPONSE_TO_COCAINE	1.38297	0.0245902	0.215173	0.913855	0.613333	0.751996	NA	NA	NA
GO_NOREPINEPHRINE_TRANSPORT	1.38275	0.0314136	0.215552	1.19711	0.227414	0.355399	NA	NA	NA
GO_CLATHRIN_COATED_PIT	1.38264	0.0202475	0.215655	1.50074	0.00460123	0.0617822	NA	NA	NA
GO_HEPARAN_SULFATE_PROTEOGLYCAN_BIOSYNTHETIC_PROCESS	1.38263	0.035533	0.21543	0.67186	0.945483	0.984496	NA	NA	NA
GO_PROTEIN_LOCALIZATION_TO_PLASMA_MEMBRANE	1.3826	0	0.215241	1.65084	0	0.00857422	1.38529	0.00296296	0.151709
KEGG_HISTIDINE_METABOLISM	1.38218	0.04266	0.216234	1.6004	0	0.0192003	1.18706	0.245989	0.365009
GO_TRIGLYCERIDE_CATABOLIC_PROCESS	1.38205	0.0460772	0.216365	1.67644	0	0.00539381	1.36419	0.06814	0.169792
GO_CELLULAR_HORMONE_METABOLIC_PROCESS	1.38199	0.0151025	0.216287	1.48853	0.00290698	0.0697385	1.2813	0.0634391	0.252618
GO_CERAMIDE_BIOSYNTHETIC_PROCESS	1.38176	0.0259887	0.216806	1.51241	0.00888889	0.0551856	NA	NA	NA
GO_SYNAPTIC_VESICLE_BUDDING	1.3813	0.042879	0.218002	1.30926	0.131034	0.221729	NA	NA	NA
GO_C4_DICARBOXYLATE_TRANSMEMBRANE_TRANSPORTER_ACTIVITY	1.3811	0.0483642	0.218387	1.20475	0.230519	0.346375	NA	NA	NA
REACTOME_REDUCTION_OF_CYTOSOLIC_CA_LEVELS	1.38094	0.0629471	0.218633	0.89653	0.620861	0.775794	NA	NA	NA
REACTOME_NEGATIVE_REGULATION_OF_FGFR3_SIGNALING	1.38092	0.0398936	0.218438	1.33371	0.0907563	0.195276	NA	NA	NA
GO_G_PROTEIN_COUPLED_PURINERGIC_RECEPTOR_SIGNALING_PATHWAY	1.38089	0.0431548	0.218255	1.35515	0.0766667	0.175055	0.999494	0.482759	0.626565
GO_NARROW_PORE_CHANNEL_ACTIVITY	1.38064	0.0517711	0.218806	1.26168	0.17175	0.278324	NA	NA	NA
GO_COPPER_ION_BINDING	1.38059	0.0381503	0.218687	1.70274	0	0.00323061	1.62721	0.00178253	0.0148705
GO_ARF_PROTEIN_SIGNAL_TRANSDUCTION	1.38055	0.0452055	0.218541	1.33373	0.0959119	0.195334	0.772897	0.803636	0.929738
GO_REGULATION_OF_CGMP_MEDIATED_SIGNALING	1.38055	0.0433566	0.218278	1.03476	0.465517	0.578362	NA	NA	NA
GO_RESPONSE_TO_POTASSIUM_ION	1.38009	0.0408451	0.219428	1.32326	0.1296	0.206427	NA	NA	NA
GO_REACTIVE_OXYGEN_SPECIES_BIOSYNTHETIC_PROCESS	1.37987	0.011879	0.219854	1.86258	0	0.000247614	1.81623	0	0.000387778
GO_PHOTORECEPTOR_CELL_MAINTENANCE	1.37926	0.0387016	0.221461	1.2327	0.159236	0.31297	0.692639	0.941176	0.979411
REACTOME_SIGNALING_BY_ERBB4	1.37924	0.0393064	0.221268	1.42282	0.0294574	0.11386	0.894269	0.645329	0.78181
GO_ACROSOME_REACTION	1.37875	0.0424469	0.222591	1.64156	0.0016129	0.00984543	0.988718	0.464029	0.64351
GO_IRON_ION_BINDING	1.37856	0.00946372	0.222998	1.65065	0	0.00858745	1.43903	0.00977199	0.107565
GO_OXYGEN_TRANSPORT	1.37835	0.0594901	0.223406	1.54263	0.00491803	0.0398742	NA	NA	NA
GO_PEPTIDE_HORMONE_RECEPTOR_BINDING	1.37812	0.0566038	0.223876	0.790743	0.758621	0.906778	NA	NA	NA
GO_SPHINGOLIPID_BIOSYNTHETIC_PROCESS	1.37778	0.0139186	0.224717	1.45974	0.00869565	0.0879838	NA	NA	NA
GO_NEUROTRANSMITTER_BIOSYNTHETIC_PROCESS	1.37778	0.0433526	0.224451	1.43066	0.0414013	0.107656	0.79733	0.765568	0.905993
GO_CLATHRIN_COATED_ENDOCYTIC_VESICLE_MEMBRANE	1.37771	0.0434227	0.224425	1.41451	0.0294599	0.120722	1.09728	0.321168	0.483285
GO_REGULATION_OF_CYCLASE_ACTIVITY	1.37751	0.0322581	0.224859	1.23904	0.152623	0.305678	NA	NA	NA
GO_GLIAL_CELL_PROJECTION	1.37672	0.051186	0.227053	1.66402	0.00157978	0.00678416	0.988675	0.460838	0.643451
REACTOME_SEMA4D_IN_SEMAPHORIN_SIGNALING	1.37664	0.0513834	0.227024	1.45263	0.0231023	0.0925543	1.66021	0	0.00895764
GO_SENSORY_PERCEPTION_OF_MECHANICAL_STIMULUS	1.37661	0.00206186	0.226844	1.35327	0.0217687	0.176682	0.914273	0.677321	0.752829
GO_ISOPRENOID_BINDING	1.37654	0.062422	0.22679	1.48214	0.0215717	0.0742196	NA	NA	NA
GO_EXCITATORY_SYNAPSE_ASSEMBLY	1.37641	0.0407643	0.226883	0.816503	0.747649	0.878654	NA	NA	NA
GO_PHOTORECEPTOR_CELL_CILIUM	1.37627	0.0149893	0.227045	0.955342	0.536481	0.692436	0.824332	0.849918	0.876967
PID_PI3K_PLC_TRK_PATHWAY	1.37616	0.036855	0.22714	1.30694	0.0959752	0.223897	0.631056	0.980803	0.994699
GO_IONOTROPIC_GLUTAMATE_RECEPTOR_BINDING	1.37546	0.0435339	0.229108	0.780631	0.802862	0.916568	NA	NA	NA
REACTOME_LGI_ADAM_INTERACTIONS	1.37543	0.0437236	0.228931	1.47171	0.0167224	0.0802163	NA	NA	NA
GO_RESPONSE_TO_PAIN	1.37542	0.0415617	0.228685	1.42688	0.0205371	0.110258	NA	NA	NA
KEGG_PROXIMAL_TUBULE_BICARBONATE_RECLAMATION	1.37522	0.0525624	0.229035	1.34091	0.0868167	0.188026	NA	NA	NA
BIOCARTA_PDZS_PATHWAY	1.37515	0.0461957	0.22897	1.14952	0.308562	0.420109	NA	NA	NA
GO_ORGANIC_HYDROXY_COMPOUND_BIOSYNTHETIC_PROCESS	1.37512	0.0040404	0.228804	1.64364	0	0.00951515	1.13789	0.163664	0.427437
WP_RENIN_ANGIOTENSIN_ALDOSTERONE_SYSTEM_RAAS	1.37511	0.0324519	0.228561	1.31087	0.0892587	0.220167	0.898813	0.647887	0.775807
GO_WATER_HOMEOSTASIS	1.37509	0.0201342	0.228353	1.45232	0.0190896	0.0927196	1.2743	0.105175	0.260129
GO_REGULATION_OF_CATECHOLAMINE_METABOLIC_PROCESS	1.37465	0.0431849	0.229513	1.50067	0.011254	0.0617346	1.34746	0.0947177	0.185206
PID_ALPHA_SYNUCLEIN_PATHWAY	1.37449	0.0383663	0.229729	1.67698	0	0.00536159	1.57265	0.0118644	0.0308854
GO_TERTIARY_ALCOHOL_METABOLIC_PROCESS	1.37448	0.0474898	0.229482	1.34721	0.0889968	0.182796	0.89713	0.605072	0.777781
GO_DEVELOPMENTAL_CELL_GROWTH	1.37413	0.00204082	0.230277	1.16748	0.121984	0.395005	NA	NA	NA
GO_HORMONE_METABOLIC_PROCESS	1.37406	0.00821355	0.230224	1.69911	0	0.00342288	1.41115	0.00952381	0.129224
WP_OLIGODENDROCYTE_SPECIFICATION_AND_DIFFERENTIATION_LEADING_TO_MYELIN_COMPONENTS_FOR_CNS	1.37396	0.0441919	0.230288	1.2632	0.143307	0.276909	NA	NA	NA
GO_POSITIVE_REGULATION_OF_NEUROTRANSMITTER_SECRETION	1.37395	0.04	0.230072	1.17866	0.236476	0.380526	NA	NA	NA
GO_ANTIMICROBIAL_HUMORAL_RESPONSE	1.37376	0.0282021	0.230433	1.593	0.00154083	0.0209198	1.59389	0.00343643	0.0237523
GO_REGULATION_OF_PROTEIN_DEPHOSPHORYLATION	1.37338	0.011399	0.231363	1.21959	0.108146	0.328924	1.12451	0.20712	0.443835
GO_DETECTION_OF_STIMULUS_INVOLVED_IN_SENSORY_PERCEPTION_OF_PAIN	1.37331	0.0506494	0.231337	1.42834	0.0448	0.109078	0.892899	0.639623	0.783654
GO_POSITIVE_REGULATION_OF_STRIATED_MUSCLE_CONTRACTION	1.37323	0.0443828	0.231308	NA	NA	NA	NA	NA	NA
GO_ATP_TRANSPORT	1.37321	0.0629012	0.231131	1.44047	0.0429253	0.100877	0.987	0.475229	0.646011
GO_MECHANOSENSITIVE_ION_CHANNEL_ACTIVITY	1.37286	0.051105	0.231977	1.46309	0.02443	0.0857785	1.07665	0.366412	0.512819
GO_MYOSIN_V_BINDING	1.37228	0.0544693	0.233591	1.01507	0.453152	0.606454	NA	NA	NA
GO_ANTIMICROBIAL_HUMORAL_IMMUNE_RESPONSE_MEDIATED_BY_ANTIMICROBIAL_PEPTIDE	1.37214	0.0354331	0.233756	1.45126	0.029316	0.0936045	1.44642	0.0420475	0.102123
GO_SYNAPTIC_VESICLE_MATURATION	1.3721	0.0502793	0.233613	1.12382	0.352848	0.457037	NA	NA	NA
GO_DETECTION_OF_STIMULUS_INVOLVED_IN_SENSORY_PERCEPTION	1.37204	0.0140693	0.233545	1.55029	0	0.0367468	NA	NA	NA
GO_LONG_CHAIN_FATTY_ACID_BIOSYNTHETIC_PROCESS	1.37201	0.0358025	0.233355	1.38927	0.0521472	0.143016	0.954694	0.525664	0.697109
GO_CALCIUM_CATION_ANTIPORTER_ACTIVITY	1.37198	0.0506512	0.233161	1.45539	0.0164204	0.0904249	NA	NA	NA
GO_POSITIVE_REGULATION_OF_HUMORAL_IMMUNE_RESPONSE	1.37198	0.0457143	0.232898	1.21515	0.233807	0.334413	1.23344	0.228037	0.307844
GO_NEUROTRANSMITTER_REUPTAKE	1.37171	0.0523039	0.233511	1.63482	0.00156006	0.0111576	NA	NA	NA
GO_CDP_DIACYLGLYCEROL_METABOLIC_PROCESS	1.37134	0.0580737	0.234413	1.37313	0.0707237	0.15763	0.840665	0.686424	0.855371
REACTOME_PHASE_4_RESTING_MEMBRANE_POTENTIAL	1.37125	0.0639456	0.234424	1.22124	0.207516	0.326769	NA	NA	NA
GO_PRIMARY_ACTIVE_TRANSMEMBRANE_TRANSPORTER_ACTIVITY	1.3712	0.0225322	0.234348	1.38589	0.0283582	0.14591	1.12086	0.205782	0.449049
PID_LPA4_PATHWAY	1.37115	0.0508701	0.234257	1.09157	0.396197	0.498284	NA	NA	NA
GO_NEGATIVE_REGULATION_OF_CATION_CHANNEL_ACTIVITY	1.37062	0.043849	0.2356	1.39653	0.0523883	0.13663	0.904106	0.604569	0.769274
REACTOME_NEGATIVE_REGULATION_OF_FGFR2_SIGNALING	1.37042	0.0485679	0.235938	1.33736	0.084127	0.190994	NA	NA	NA
REACTOME_NUCLEOTIDE_LIKE_PURINERGIC_RECEPTORS	1.37042	0.0406732	0.235679	1.43906	0.0130933	0.10201	1.12919	0.324125	0.43931
GO_NEGATIVE_REGULATION_OF_PEPTIDE_SECRETION	1.36987	0.0141304	0.237231	1.57754	0.00145773	0.0256377	1.55114	0.00165289	0.0398218
GO_JUXTAPARANODE_REGION_OF_AXON	1.36982	0.0451237	0.23712	1.50417	0.0096463	0.0605665	NA	NA	NA
REACTOME_CARBOXYTERMINAL_POST_TRANSLATIONAL_MODIFICATIONS_OF_TUBULIN	1.36977	0.0463659	0.237047	NA	NA	NA	NA	NA	NA
GO_NEGATIVE_REGULATION_OF_ATP_METABOLIC_PROCESS	1.36922	0.0408432	0.238553	1.10094	0.351882	0.486331	0.927099	0.579143	0.734802
KEGG_AXON_GUIDANCE	1.36878	0.00930714	0.239744	1.44381	0.00711238	0.098767	1.2165	0.0972447	0.32845
GO_PARANODE_REGION_OF_AXON	1.36874	0.0623188	0.239574	1.48245	0.0197044	0.0739724	1.01047	0.477495	0.61156
GO_REGULATION_OF_MUSCLE_SYSTEM_PROCESS	1.36868	0.00101833	0.239477	1.35961	0.00411523	0.17043	0.969743	0.550633	0.673389
GO_AXOLEMMA	1.36864	0.0537931	0.239364	1.43795	0.0327332	0.1026	NA	NA	NA
WP_INTERLEUKIN1_INDUCED_ACTIVATION_OF_NFKAPPAB	1.36799	0.0584795	0.241186	1.18803	0.297697	0.367672	1.14559	0.337945	0.41627
KEGG_GNRH_SIGNALING_PATHWAY	1.36797	0.0184984	0.241017	1.32275	0.0478326	0.207089	0.892548	0.709677	0.784074
GO_NEGATIVE_REGULATION_OF_NEURON_PROJECTION_REGENERATION	1.36792	0.0563187	0.240881	1.17661	0.262643	0.382998	NA	NA	NA
GO_CELLULAR_POTASSIUM_ION_HOMEOSTASIS	1.36781	0.0479651	0.240996	1.17183	0.270588	0.389252	NA	NA	NA
GO_BICARBONATE_TRANSMEMBRANE_TRANSPORTER_ACTIVITY	1.36756	0.0468541	0.24152	1.39712	0.0470779	0.136386	1.25944	0.150838	0.276228
GO_RECYCLING_ENDOSOME	1.36752	0.00513875	0.241379	1.78076	0	0.000704313	1.6315	0	0.0138786
GO_REGULATION_OF_PH	1.36703	0.0152174	0.242715	1.21132	0.144345	0.338096	1.27997	0.077187	0.253985
GO_ANTEROGRADE_AXONAL_TRANSPORT	1.36698	0.0367299	0.242615	0.982556	0.487805	0.6549	NA	NA	NA
GO_SERINE_HYDROLASE_ACTIVITY	1.36693	0.00415369	0.242513	1.62432	0	0.0131431	1.66854	0	0.00780907
GO_RESPONSE_TO_FORSKOLIN	1.36684	0.0419682	0.242545	1.07682	0.386252	0.520545	NA	NA	NA
GO_ORGANIC_HYDROXY_COMPOUND_TRANSMEMBRANE_TRANSPORTER_ACTIVITY	1.36677	0.0627262	0.242508	1.64778	0	0.00890604	1.45593	0.0340909	0.0956577
GO_PROTEIN_HOMOOLIGOMERIZATION	1.36672	0.011213	0.242391	1.16643	0.155772	0.396495	1.01226	0.410256	0.609225
GO_CELLULAR_RESPONSE_TO_AMYLOID_BETA	1.3665	0.0453988	0.242844	1.61386	0.00161031	0.015667	1.44757	0.0238532	0.101073
GO_LIPASE_INHIBITOR_ACTIVITY	1.36638	0.0550847	0.242949	1.40848	0.03	0.125864	1.38531	0.0645161	0.151769
WP_CORTICOTROPINRELEASING_HORMONE_SIGNALING_PATHWAY	1.36589	0.0242024	0.244319	1.50049	0.00301205	0.0618549	1.20344	0.152397	0.343469
REACTOME_REGULATION_OF_TLR_BY_ENDOGENOUS_LIGAND	1.36581	0.0596591	0.244295	1.4704	0.0218121	0.080937	1.57064	0.00582524	0.0317358
GO_BIOACTIVE_LIPID_RECEPTOR_ACTIVITY	1.36564	0.0494652	0.244602	1.24178	0.187793	0.301949	0.96809	0.529825	0.675802
GO_RESPONSE_TO_ACIDIC_PH	1.36537	0.0635762	0.245183	1.36375	0.0760518	0.165778	NA	NA	NA
REACTOME_ADENYLATE_CYCLASE_ACTIVATING_PATHWAY	1.36533	0.0483642	0.245067	1.10857	0.36089	0.476972	0.616286	0.941499	0.996823
GO_CALCIUM_ACTIVATED_POTASSIUM_CHANNEL_ACTIVITY	1.36511	0.0489209	0.245536	1.2839	0.137821	0.250304	1.01024	0.497217	0.611781
GO_RETROGRADE_TRANS_SYNAPTIC_SIGNALING	1.36505	0.0402878	0.245429	1.4251	0.0236593	0.111773	NA	NA	NA
GO_CARBOHYDRATE_TRANSMEMBRANE_TRANSPORT	1.36505	0.0226537	0.245172	1.52314	0.0030303	0.0495215	1.34805	0.0413793	0.184692
GO_POSITIVE_REGULATION_OF_CATECHOLAMINE_SECRETION	1.36498	0.0644699	0.245133	1.23521	0.205255	0.310189	NA	NA	NA
GO_RESPONSE_TO_CHEMOKINE	1.36484	0.0293123	0.245339	1.69783	0	0.00356894	1.82494	0	0.000289335
GO_L_ASPARTATE_TRANSMEMBRANE_TRANSPORT	1.36469	0.0697329	0.245516	1.32208	0.110535	0.207639	NA	NA	NA
GO_REGULATION_OF_DENDRITE_DEVELOPMENT	1.36454	0.00205128	0.245736	NA	NA	NA	NA	NA	NA
GO_RIBONUCLEOTIDE_CATABOLIC_PROCESS	1.36432	0.0399002	0.246244	1.15506	0.251192	0.41239	NA	NA	NA
GO_POSTSYNAPSE_ASSEMBLY	1.36432	0.0520581	0.245983	0.608363	0.985827	0.996215	NA	NA	NA
REACTOME_GRB2_EVENTS_IN_ERBB2_SIGNALING	1.36431	0.0658602	0.24573	1.33254	0.1072	0.197084	1.44797	0.0371057	0.100967
GO_NEGATIVE_REGULATION_OF_RESPONSE_TO_EXTRACELLULAR_STIMULUS	1.36429	0.049204	0.245531	1.00866	0.478477	0.616452	NA	NA	NA
GO_NEURON_MATURATION	1.36424	0.0441527	0.245445	1.19992	0.184295	0.352662	NA	NA	NA
GO_STEREOCILIUM_TIP	1.36413	0.0496552	0.245571	1.34437	0.0789889	0.185297	0.894124	0.612727	0.781957
REACTOME_FGFR3_LIGAND_BINDING_AND_ACTIVATION	1.36412	0.0449275	0.245344	1.31614	0.099187	0.214351	NA	NA	NA
GO_C4_DICARBOXYLATE_TRANSPORT	1.36385	0.0513784	0.245965	1.3736	0.0612557	0.157391	NA	NA	NA
GO_NEGATIVE_REGULATION_OF_RYANODINE_SENSITIVE_CALCIUM_RELEASE_CHANNEL_ACTIVITY	1.36369	0.0517751	0.246225	1.26778	0.174873	0.269927	NA	NA	NA
GO_CATECHOLAMINE_UPTAKE	1.36365	0.0750361	0.246077	1.13045	0.320534	0.447391	NA	NA	NA
GO_NEGATIVE_REGULATION_OF_BONE_REMODELING	1.36364	0.039604	0.24586	1.42703	0.0214168	0.110125	1.32104	0.121723	0.211124
GO_PROTEIN_LOCALIZATION_TO_GOLGI_APPARATUS	1.3636	0.0517241	0.245725	1.1831	0.25	0.374267	0.976185	0.484429	0.662298
ST_MYOCYTE_AD_PATHWAY	1.36352	0.0613577	0.245696	1.44181	0.0363924	0.100231	1.39854	0.0598911	0.140254
GO_CEREBRAL_CORTEX_GABAERGIC_INTERNEURON_DIFFERENTIATION	1.36289	0.068314	0.247449	0.806899	0.734426	0.890208	NA	NA	NA
GO_VOLTAGE_GATED_POTASSIUM_CHANNEL_ACTIVITY_INVOLVED_IN_VENTRICULAR_CARDIAC_MUSCLE_CELL_ACTION_POTENTIAL_REPOLARIZATION	1.36208	0.059593	0.249821	1.47408	0.0179739	0.0787799	1.39736	0.0703422	0.141191
GO_INNER_EAR_RECEPTOR_CELL_DEVELOPMENT	1.36195	0.0390244	0.24998	1.02039	0.425665	0.598653	NA	NA	NA
REACTOME_PKA_ACTIVATION_IN_GLUCAGON_SIGNALLING	1.36181	0.054242	0.250165	1.113	0.346341	0.470369	0.816664	0.728281	0.886046
GO_HYPOTONIC_RESPONSE	1.36172	0.0516224	0.250211	1.34236	0.0786885	0.186963	1.32457	0.134078	0.207557
GO_CYTOPLASMIC_SIDE_OF_MEMBRANE	1.36162	0.00621762	0.250316	1.30564	0.0336134	0.225254	1.08177	0.246774	0.504845
GO_L_GLUTAMATE_IMPORT	1.36133	0.056338	0.251009	1.34414	0.0906149	0.185327	NA	NA	NA
GO_REGULATION_OF_ALCOHOL_BIOSYNTHETIC_PROCESS	1.36122	0.0209945	0.251095	1.63291	0.00147059	0.011402	1.22774	0.130719	0.314975
GO_STRUCTURAL_CONSTITUENT_OF_MYELIN_SHEATH	1.36107	0.0619597	0.25132	1.22449	0.218299	0.322568	0.967511	0.52919	0.676647
WP_VITAMIN_A_AND_CAROTENOID_METABOLISM	1.36061	0.0396635	0.252536	1.59244	0	0.0209701	1.35422	0.0633562	0.179172
GO_PHOSPHORIC_DIESTER_HYDROLASE_ACTIVITY	1.3605	0.0208105	0.252607	1.25379	0.090379	0.288357	NA	NA	NA
GO_RESPONSE_TO_AUDITORY_STIMULUS	1.36045	0.0571049	0.252511	1.27025	0.1312	0.267048	1.12881	0.286988	0.439952
GO_CELL_CELL_ADHESION_VIA_PLASMA_MEMBRANE_ADHESION_MOLECULES	1.36037	0.0010101	0.252491	1.36407	0.00394737	0.165492	NA	NA	NA
REACTOME_SODIUM_CALCIUM_EXCHANGERS	1.36025	0.0450704	0.252616	1.42164	0.0280811	0.11475	NA	NA	NA
GO_CELL_CORTEX	1.36023	0.00100402	0.252409	1.43722	0.00130208	0.103015	1.06246	0.265276	0.535035
GO_NEGATIVE_REGULATION_OF_CALCIUM_ION_TRANSMEMBRANE_TRANSPORT	1.36002	0.0462287	0.252868	1.3951	0.0397554	0.137714	0.936011	0.553872	0.723005
REACTOME_MISCELLANEOUS_TRANSPORT_AND_BINDING_EVENTS	1.35983	0.0512129	0.253256	1.47402	0.0227642	0.0787691	0.738296	0.853748	0.952825
WP_SEROTONIN_AND_ANXIETYRELATED_EVENTS	1.35965	0.074928	0.253591	1.00877	0.488599	0.616487	NA	NA	NA
GO_GLYCOSYLCERAMIDE_METABOLIC_PROCESS	1.35912	0.0802721	0.25511	1.16642	0.270181	0.396399	0.937193	0.556604	0.721711
GO_POLYOL_METABOLIC_PROCESS	1.35911	0.0158898	0.254862	1.51892	0.00428571	0.0513895	1.21273	0.108491	0.332547
GO_SENSORY_PERCEPTION_OF_TASTE	1.35874	0.0498783	0.255823	1.35223	0.0709779	0.177622	0.866274	0.710714	0.81943
GO_SODIUM_POTASSIUM_EXCHANGING_ATPASE_COMPLEX	1.35869	0.0578635	0.255732	1.36879	0.0713128	0.161852	NA	NA	NA
GO_HEPARIN_METABOLIC_PROCESS	1.35853	0.0575221	0.255988	1.18784	0.27027	0.36775	0.79228	0.753372	0.910138
GO_DIGESTION	1.35822	0.0193757	0.256733	1.1014	0.254335	0.485944	NA	NA	NA
GO_PHOSPHATIDYLETHANOLAMINE_BIOSYNTHETIC_PROCESS	1.35822	0.0676796	0.256474	1.29561	0.130366	0.237079	1.28984	0.153707	0.243347
GO_REGULATION_OF_POSTSYNAPTIC_CYTOSOLIC_CALCIUM_ION_CONCENTRATION	1.35796	0.0535211	0.257072	1.37672	0.0698413	0.154705	NA	NA	NA
GO_POSITIVE_REGULATION_OF_HEART_CONTRACTION	1.35791	0.0446321	0.256983	NA	NA	NA	NA	NA	NA
GO_CARDIAC_MUSCLE_CELL_ACTION_POTENTIAL_INVOLVED_IN_CONTRACTION	1.35776	0.0450867	0.257201	1.52351	0.0168196	0.049274	0.996348	0.446701	0.631649
GO_POSTSYNAPTIC_SPECIALIZATION_ASSEMBLY	1.35754	0.0561358	0.257647	0.533457	0.99064	1	NA	NA	NA
GO_POSITIVE_REGULATION_OF_PEPTIDE_SECRETION	1.35751	0.00509684	0.257448	1.65323	0	0.00822308	1.67263	0	0.00726354
GO_BLOC_1_COMPLEX	1.35733	0.0602241	0.257752	NA	NA	NA	NA	NA	NA
GO_MICROTUBULE_ANCHORING	1.35723	0.0542636	0.257845	1.01419	0.445988	0.607849	NA	NA	NA
GO_GLUTAMATE_METABOLIC_PROCESS	1.3571	0.056391	0.258003	1.13255	0.298887	0.444336	NA	NA	NA
NABA_ECM_AFFILIATED	1.35702	0.0136698	0.258019	1.51525	0	0.0534439	1.37515	0.0205371	0.160058
REACTOME_RECEPTOR_TYPE_TYROSINE_PROTEIN_PHOSPHATASES	1.35683	0.0761015	0.258388	1.16006	0.288961	0.40422	NA	NA	NA
GO_HOMOPHILIC_CELL_ADHESION_VIA_PLASMA_MEMBRANE_ADHESION_MOLECULES	1.35677	0.00928793	0.258349	0.930358	0.620306	0.728945	NA	NA	NA
REACTOME_NEGATIVE_REGULATION_OF_MET_ACTIVITY	1.35674	0.0741222	0.258192	1.11444	0.333853	0.468382	NA	NA	NA
GO_INSULIN_SECRETION_INVOLVED_IN_CELLULAR_RESPONSE_TO_GLUCOSE_STIMULUS	1.35673	0.0462963	0.257974	1.16688	0.220126	0.39592	NA	NA	NA
GO_POSITIVE_REGULATION_OF_EXTRINSIC_APOPTOTIC_SIGNALING_PATHWAY_VIA_DEATH_DOMAIN_RECEPTORS	1.35668	0.0551817	0.257867	1.15107	0.310185	0.417734	1.136	0.313043	0.430405
REACTOME_PI3K_AKT_SIGNALING_IN_CANCER	1.35595	0.0326442	0.260033	1.66764	0.0015015	0.0063297	1.38611	0.045302	0.151138
REACTOME_CHEMOKINE_RECEPTORS_BIND_CHEMOKINES	1.35568	0.0457831	0.260672	1.65452	0.0015873	0.00810939	1.79253	0	0.000690089
GO_MITOCHONDRIAL_ELECTRON_TRANSPORT_NADH_TO_UBIQUINONE	1.35559	0.0469484	0.260716	1.02639	0.42681	0.590263	NA	NA	NA
GO_AXONAL_TRANSPORT	1.35547	0.0320366	0.260828	0.968426	0.513428	0.675121	NA	NA	NA
GO_TRANSMEMBRANE_RECEPTOR_PROTEIN_KINASE_ACTIVITY	1.35525	0.0380849	0.261294	1.41948	0.0197869	0.116451	1.36835	0.0446735	0.16614
GO_GLUCOCORTICOID_RECEPTOR_BINDING	1.35517	0.0409836	0.261265	1.52303	0.00772798	0.0495596	1.12466	0.304196	0.443786
GO_PROTEIN_TYROSINE_KINASE_ACTIVATOR_ACTIVITY	1.35507	0.0778689	0.261349	1.51782	0.0127796	0.0520616	1.13122	0.324771	0.436109
GO_PLASMA_MEMBRANE_REPAIR	1.35496	0.0710059	0.261396	1.30449	0.134868	0.22626	1.3348	0.129344	0.197367
GO_TOXIC_SUBSTANCE_BINDING	1.35485	0.0583215	0.261514	1.59113	0	0.0212373	1.27276	0.169776	0.261935
WP_CHOLESTEROL_METABOLISM_INCLUDES_BOTH_BLOCH_AND_KANDUTSCHRUSSELL_PATHWAYS	1.35478	0.0619785	0.261461	1.23518	0.152276	0.310047	NA	NA	NA
GO_SPHINGOLIPID_MEDIATED_SIGNALING_PATHWAY	1.35475	0.0495751	0.261297	1.14672	0.311321	0.424212	NA	NA	NA
REACTOME_PI_3K_CASCADE_FGFR2	1.35474	0.0567867	0.261053	1.3107	0.11784	0.22021	NA	NA	NA
GO_COATED_VESICLE_MEMBRANE	1.35471	0.014433	0.260901	1.56158	0.00140252	0.0317764	1.16282	0.149444	0.395216
GO_POSITIVE_REGULATION_OF_HORMONE_SECRETION	1.35451	0.0247578	0.26131	1.10865	0.238938	0.476913	0.908957	0.647934	0.760927
GO_REGULATION_OF_CARDIAC_MUSCLE_CONTRACTION_BY_REGULATION_OF_THE_RELEASE_OF_SEQUESTERED_CALCIUM_ION	1.3543	0.0580475	0.26172	1.44985	0.0208333	0.0945375	1.00311	0.471028	0.622476
GO_NEGATIVE_REGULATION_OF_PROTEIN_POLYMERIZATION	1.35402	0.0292463	0.262364	1.16956	0.175926	0.393024	NA	NA	NA
GO_POSTSYNAPTIC_SPECIALIZATION_ORGANIZATION	1.35396	0.0562347	0.262322	1.0916	0.336973	0.498357	NA	NA	NA
GO_MONOCARBOXYLIC_ACID_BINDING	1.3539	0.0255517	0.26226	1.58035	0	0.0245869	1.6092	0	0.0193875
GO_BONE_RESORPTION	1.35355	0.0313199	0.263125	1.76961	0	0.000880971	1.70088	0.00171233	0.00436306
REACTOME_SEMA4D_INDUCED_CELL_MIGRATION_AND_GROWTH_CONE_COLLAPSE	1.3534	0.0611702	0.263341	1.49855	0.0142631	0.0627708	1.60238	0.00542496	0.0214784
GO_ORGANOPHOSPHATE_CATABOLIC_PROCESS	1.35332	0.0177638	0.263323	1.31536	0.0477528	0.215152	0.866583	0.792188	0.819325
GO_RAB_GTPASE_BINDING	1.35331	0.00925926	0.2631	1.64469	0	0.00939232	1.335	0.0188976	0.197129
GO_SKELETAL_MUSCLE_CONTRACTION	1.35319	0.0467405	0.263217	1.25489	0.141538	0.287215	0.859072	0.70639	0.82932
GO_PEPTIDYL_CYSTEINE_MODIFICATION	1.35283	0.0508475	0.264177	1.40085	0.0396825	0.133125	1.20925	0.164311	0.336745
GO_FATTY_ACID_DERIVATIVE_METABOLIC_PROCESS	1.35252	0.00935551	0.264949	1.84733	0	0.00022558	1.67383	0	0.0071187
GO_VOLTAGE_GATED_SODIUM_CHANNEL_COMPLEX	1.35233	0.0702479	0.265314	1.16925	0.26094	0.393223	NA	NA	NA
REACTOME_ERBB2_REGULATES_CELL_MOTILITY	1.35233	0.0573427	0.265047	1.43182	0.0259319	0.106727	1.22064	0.213628	0.323692
GO_CELLULAR_RESPONSE_TO_EPINEPHRINE_STIMULUS	1.3523	0.066092	0.264884	1.34781	0.0888158	0.181954	1.00824	0.476723	0.61455
GO_POSITIVE_REGULATION_OF_DENDRITIC_SPINE_DEVELOPMENT	1.35215	0.045614	0.265099	0.916306	0.611028	0.747702	NA	NA	NA
GO_REGULATION_OF_HYDROGEN_PEROXIDE_METABOLIC_PROCESS	1.35197	0.0737705	0.265404	1.47125	0.0245098	0.0804739	1.48239	0.0355805	0.0773985
GO_ASTROCYTE_PROJECTION	1.35156	0.0745672	0.266528	1.54998	0.00322581	0.0367532	1.04431	0.420183	0.559757
WP_NICOTINE_ACTIVITY_ON_DOPAMINERGIC_NEURONS	1.35113	0.0722892	0.267676	1.39672	0.0632091	0.136493	NA	NA	NA
GO_DEFENSE_RESPONSE_TO_FUNGUS	1.35091	0.0639148	0.268104	1.41978	0.0423198	0.11616	1.31269	0.123412	0.218726
GO_REGULATION_OF_PROTEIN_TARGETING_TO_MEMBRANE	1.35085	0.0575448	0.268057	1.55954	0.00487013	0.0326015	1.2241	0.187037	0.319087
GO_REGULATION_OF_RESPONSE_TO_EXTRACELLULAR_STIMULUS	1.35084	0.0550459	0.267838	NA	NA	NA	NA	NA	NA
WP_SEROTONIN_RECEPTOR_2_AND_ELKSRFGATA4_SIGNALING	1.35062	0.0687831	0.268288	1.13498	0.312013	0.441903	0.824114	0.716946	0.877027
REACTOME_RAP1_SIGNALLING	1.35043	0.0561798	0.268632	1.13809	0.307443	0.438003	0.766752	0.775093	0.935766
GO_SOLUTE_PROTON_ANTIPORTER_ACTIVITY	1.35039	0.0691489	0.268518	1.4056	0.0434783	0.128516	0.90957	0.607807	0.760446
GO_RESPONSE_TO_EPINEPHRINE	1.35027	0.0824176	0.268661	1.26864	0.170654	0.26913	NA	NA	NA
GO_SENSORY_PERCEPTION_OF_SMELL	1.34988	0.0475594	0.269704	1.57408	0.00324675	0.0269375	0.69583	0.96036	0.977511
PID_IL8_CXCR1_PATHWAY	1.34982	0.0629723	0.269659	1.53354	0.00310078	0.0442116	1.17387	0.226449	0.381773
GO_PHASIC_SMOOTH_MUSCLE_CONTRACTION	1.34937	0.0720222	0.270954	1.20709	0.216906	0.343468	NA	NA	NA
REACTOME_ANTI_INFLAMMATORY_RESPONSE_FAVOURING_LEISHMANIA_PARASITE_INFECTION	1.34934	0.0114583	0.270753	1.56449	0	0.0306008	1.3366	0.0315457	0.195483
GO_REGULATION_OF_TRANSCRIPTION_INVOLVED_IN_CELL_FATE_COMMITMENT	1.34919	0.0656205	0.270977	1.19986	0.237097	0.352554	1.02336	0.461255	0.593339
REACTOME_RA_BIOSYNTHESIS_PATHWAY	1.34894	0.0638298	0.27151	1.30819	0.116352	0.22252	0.756261	0.828571	0.943005
GO_DENTATE_GYRUS_DEVELOPMENT	1.3489	0.079096	0.271401	0.983293	0.509121	0.653606	NA	NA	NA
REACTOME_NEUROTOXICITY_OF_CLOSTRIDIUM_TOXINS	1.34863	0.049204	0.272083	1.14603	0.3008	0.425319	NA	NA	NA
GO_RESPONSE_TO_MACROPHAGE_COLONY_STIMULATING_FACTOR	1.34844	0.0805271	0.272438	1.51011	0.0153584	0.056479	1.50433	0.0214008	0.063239
GO_PROTEIN_KINASE_A_BINDING	1.34842	0.0511628	0.272231	0.969975	0.496914	0.673118	NA	NA	NA
GO_MYOBLAST_PROLIFERATION	1.34823	0.0769231	0.272596	1.31482	0.102848	0.215542	0.852081	0.681979	0.839881
GO_MULTICELLULAR_ORGANISMAL_MOVEMENT	1.34818	0.0515827	0.272499	1.27273	0.121029	0.264821	0.825392	0.774914	0.875706
BIOCARTA_DREAM_PATHWAY	1.34792	0.0663781	0.273105	1.04056	0.452145	0.570375	0.527358	0.977099	0.999798
GO_CYTOSOLIC_TRANSPORT	1.34779	0.0123457	0.273275	1.30705	0.0421348	0.223791	0.747216	0.99026	0.9494
GO_AXO_DENDRITIC_TRANSPORT	1.34776	0.0419426	0.273122	0.976359	0.486527	0.663376	NA	NA	NA
GO_DRUG_CATABOLIC_PROCESS	1.34739	0.0730717	0.27414	1.36499	0.0696202	0.164696	NA	NA	NA
GO_NEURON_PROJECTION_EXTENSION	1.34736	0.00722394	0.27399	1.02598	0.404313	0.59086	NA	NA	NA
GO_POTASSIUM_ION_LEAK_CHANNEL_ACTIVITY	1.34728	0.0835735	0.273987	1.27701	0.171717	0.259384	NA	NA	NA
GO_RESPONSE_TO_OSMOTIC_STRESS	1.34722	0.0307692	0.273887	1.72801	0	0.00201701	1.59917	0.0017094	0.0223718
GO_REGULATION_OF_CHLORIDE_TRANSPORT	1.34716	0.0680174	0.273836	1.3035	0.147152	0.227487	1.0608	0.414815	0.536953
GO_CGMP_METABOLIC_PROCESS	1.34706	0.0532374	0.27391	0.815055	0.74183	0.880383	NA	NA	NA
GO_REGULATION_OF_CARDIAC_MUSCLE_CELL_DIFFERENTIATION	1.34697	0.0506173	0.273921	1.1682	0.24878	0.39418	0.912891	0.608614	0.755083
GO_CELLULAR_RESPONSE_TO_CAMP	1.34679	0.0404762	0.274244	1.57935	0.00453858	0.0248991	0.902605	0.645941	0.770183
GO_PROTEIN_KINASE_A_SIGNALING	1.34674	0.0585987	0.274117	1.25431	0.156589	0.287648	NA	NA	NA
GO_ANTIBACTERIAL_HUMORAL_RESPONSE	1.34669	0.0610583	0.274049	1.60053	0.00156986	0.0191781	1.37164	0.0642202	0.163208
GO_PROTEIN_PALMITOYLATION	1.34663	0.0604938	0.273991	1.30192	0.109677	0.229257	0.719027	0.931095	0.964357
GO_LAMELLAR_BODY	1.34649	0.0701262	0.274232	1.21924	0.210526	0.329232	1.11476	0.346863	0.45648
GO_ENDOCYTIC_VESICLE_MEMBRANE	1.34645	0.0135135	0.274118	1.59971	0	0.0194241	1.56109	0	0.035554
GO_RECYCLING_ENDOSOME_MEMBRANE	1.34621	0.0384615	0.274653	1.61251	0	0.016047	1.4199	0.0184255	0.122078
GO_CELL_COMMUNICATION_BY_ELECTRICAL_COUPLING_INVOLVED_IN_CARDIAC_CONDUCTION	1.34618	0.0666667	0.274496	1.47188	0.0213115	0.080186	0.823925	0.733333	0.877182
GO_STRUCTURAL_CONSTITUENT_OF_MUSCLE	1.3459	0.0504926	0.275146	1.58523	0.00154799	0.0229766	1.63005	0	0.0142472
GO_DETECTION_OF_MECHANICAL_STIMULUS_INVOLVED_IN_SENSORY_PERCEPTION	1.34577	0.0675676	0.275359	1.38858	0.0544323	0.143712	NA	NA	NA
GO_GLUCOSE_IMPORT	1.34538	0.0453001	0.276408	1.34859	0.060241	0.181314	0.960446	0.537815	0.687959
GO_GLYCINE_BINDING	1.3453	0.0589849	0.27639	1.19882	0.236422	0.35372	NA	NA	NA
GO_GLUCOCORTICOID_METABOLIC_PROCESS	1.34528	0.0755968	0.276222	1.56301	0.00644122	0.0314069	0.97006	0.511029	0.672994
WP_INTRACELLULAR_TRAFFICKING_PROTEINS_INVOLVED_IN_CMT_NEUROPATHY	1.34467	0.0837563	0.278021	1.47791	0.0354839	0.0766859	0.999468	0.458101	0.626467
GO_GABAERGIC_NEURON_DIFFERENTIATION	1.34467	0.0725689	0.277767	0.906679	0.634106	0.762088	NA	NA	NA
REACTOME_INOSITOL_PHOSPHATE_METABOLISM	1.34466	0.0565371	0.277527	1.35703	0.0599369	0.173162	0.866185	0.715771	0.819455
GO_POSITIVE_REGULATION_OF_VOLTAGE_GATED_POTASSIUM_CHANNEL_ACTIVITY	1.34454	0.074184	0.277645	1.06719	0.412969	0.532812	NA	NA	NA
GO_REGULATION_OF_MICROVILLUS_ORGANIZATION	1.34424	0.0609418	0.278323	1.09127	0.402799	0.498677	0.93483	0.581818	0.724504
GO_GLYCOSPHINGOLIPID_METABOLIC_PROCESS	1.34409	0.034642	0.278624	1.43633	0.0202177	0.103336	NA	NA	NA
GO_ACTIN_MEDIATED_CELL_CONTRACTION	1.34402	0.028754	0.278597	1.59716	0.001443	0.0200478	0.989977	0.462046	0.64177
GO_CEREBELLAR_PURKINJE_CELL_LAYER_FORMATION	1.34397	0.0446429	0.278496	1.03361	0.471854	0.579767	0.630733	0.935484	0.994633
GO_POSITIVE_REGULATION_OF_CALCIUM_ION_TRANSMEMBRANE_TRANSPORT	1.34381	0.0418079	0.278774	1.53278	0.00925926	0.0445105	1.02111	0.415094	0.596364
GO_RETROGRADE_TRANSPORT_ENDOSOME_TO_PLASMA_MEMBRANE	1.34352	0.0526316	0.279545	0.962907	0.548872	0.683717	NA	NA	NA
GO_REGULATION_OF_RAC_PROTEIN_SIGNAL_TRANSDUCTION	1.3434	0.0714286	0.279648	1.34164	0.0895009	0.187181	1.18851	0.225869	0.363192
GO_POSITIVE_REGULATION_OF_SMALL_MOLECULE_METABOLIC_PROCESS	1.34339	0.0208986	0.279419	1.78376	0	0.000676501	1.8	0	0.000573587
GO_FATTY_ACID_DERIVATIVE_BIOSYNTHETIC_PROCESS	1.34321	0.0292208	0.279764	1.83198	0	0.000194695	1.69401	0	0.00492233
GO_BRANCHED_CHAIN_AMINO_ACID_METABOLIC_PROCESS	1.34306	0.0795306	0.280025	1.477	0.0243112	0.0770212	1.45028	0.0388889	0.0997716
GO_NEUROMUSCULAR_JUNCTION	1.34299	0.0366667	0.279987	1.23553	0.121988	0.309941	1.04485	0.367876	0.558859
REACTOME_P75NTR_REGULATES_AXONOGENESIS	1.34285	0.0795948	0.280185	1.44498	0.0344828	0.0981079	NA	NA	NA
GO_POSITIVE_REGULATION_OF_GLYCOLYTIC_PROCESS	1.34284	0.0763158	0.279959	1.48484	0.0143312	0.0724097	1.38579	0.0671506	0.151518
GO_ENDOSOME_TO_PLASMA_MEMBRANE_PROTEIN_TRANSPORT	1.34279	0.0763359	0.279894	1.2294	0.226962	0.316601	NA	NA	NA
GO_SPHINGOSINE_1_PHOSPHATE_RECEPTOR_SIGNALING_PATHWAY	1.34275	0.0646552	0.279757	1.13738	0.33441	0.43901	0.8254	0.714286	0.875875
GO_COLLATERAL_SPROUTING	1.34269	0.0798479	0.27972	1.33844	0.0927673	0.190096	NA	NA	NA
GO_ACTIVATION_OF_PROTEIN_KINASE_B_ACTIVITY	1.34267	0.0551378	0.279534	1.58547	0.00312012	0.0229398	1.22559	0.166378	0.317206
REACTOME_SYNTHESIS_OF_PYROPHOSPHATES_IN_THE_CYTOSOL	1.34235	0.0782361	0.280382	0.917864	0.597423	0.74586	NA	NA	NA
GO_FAD_BINDING	1.34194	0.0640394	0.281532	1.23499	0.178683	0.310019	NA	NA	NA
GO_REGULATION_OF_MONOCYTE_CHEMOTAXIS	1.34188	0.0715232	0.281443	1.41505	0.0546624	0.120304	1.65188	0.00180832	0.0101731
GO_COATED_VESICLE	1.34148	0.00201207	0.282537	1.47514	0.00126422	0.078173	1.23179	0.057101	0.309658
GO_ADENYLATE_CYCLASE_BINDING	1.34122	0.0740741	0.283154	1.17287	0.283654	0.387998	NA	NA	NA
GO_CARDIAC_MUSCLE_CELL_CONTRACTION	1.34097	0.0400445	0.283724	1.48588	0.0133333	0.071672	0.86673	0.710963	0.819369
GO_POSITIVE_REGULATION_OF_LONG_TERM_SYNAPTIC_POTENTIATION	1.34071	0.0756193	0.284351	1.14002	0.289969	0.434967	NA	NA	NA
REACTOME_BIOLOGICAL_OXIDATIONS	1.34043	0.0102669	0.285103	1.70446	0	0.00315333	1.48128	0.0030722	0.0781677
GO_ARF_GUANYL_NUCLEOTIDE_EXCHANGE_FACTOR_ACTIVITY	1.34042	0.07173	0.284865	1.20289	0.237937	0.349102	NA	NA	NA
REACTOME_RAB_GERANYLGERANYLATION	1.34029	0.0441177	0.285039	0.957633	0.550746	0.690623	NA	NA	NA
GO_PROTEIN_AUTOPROCESSING	1.33988	0.0808219	0.286117	0.922882	0.580488	0.738761	NA	NA	NA
GO_CHEMOREPELLENT_ACTIVITY	1.33969	0.0889724	0.286532	1.59306	0.00156986	0.0209251	1.21446	0.198214	0.330994
GO_ALANINE_TRANSPORT	1.33964	0.0651558	0.286418	1.10141	0.352846	0.486055	NA	NA	NA
GO_RETINA_HOMEOSTASIS	1.33942	0.0604651	0.286875	1.47905	0.00473186	0.0761009	1.03924	0.373162	0.567153
REACTOME_ABC_TRANSPORTERS_IN_LIPID_HOMEOSTASIS	1.33931	0.0887978	0.286993	1.45203	0.0350584	0.0928583	1.49495	0.0304183	0.0694292
REACTOME_PHOSPHOLIPID_METABOLISM	1.33926	0.01222	0.286879	1.52738	0	0.0473868	1.27992	0.0540123	0.253963
KEGG_PPAR_SIGNALING_PATHWAY	1.33917	0.0523865	0.286944	1.62853	0.00153139	0.0121018	1.27782	0.111888	0.256562
GO_INTRONIC_TRANSCRIPTION_REGULATORY_REGION_SEQUENCE_SPECIFIC_DNA_BINDING	1.33871	0.0638298	0.288273	1.08901	0.380098	0.50203	NA	NA	NA
GO_PROTEIN_LIPID_COMPLEX_ASSEMBLY	1.33867	0.0721519	0.288151	1.31288	0.114241	0.217521	1.37984	0.0799289	0.156061
GO_EPHRIN_RECEPTOR_SIGNALING_PATHWAY	1.33832	0.0385463	0.289079	1.11168	0.264526	0.472377	0.876193	0.714533	0.806114
GO_STABILIZATION_OF_MEMBRANE_POTENTIAL	1.3383	0.0713287	0.288872	1.21117	0.2443	0.338189	NA	NA	NA
KEGG_O_GLYCAN_BIOSYNTHESIS	1.33786	0.0641849	0.290068	1.56165	0.00323625	0.0317808	1.27037	0.129771	0.264564
GO_REGULATION_OF_GOLGI_ORGANIZATION	1.33776	0.0828804	0.290148	1.12353	0.336	0.45739	NA	NA	NA
GO_IONOTROPIC_GLUTAMATE_RECEPTOR_ACTIVITY	1.33775	0.0770289	0.289908	1.34076	0.090312	0.18792	NA	NA	NA
REACTOME_CYTOCHROME_P450_ARRANGED_BY_SUBSTRATE_TYPE	1.33763	0.0622797	0.290042	1.62256	0.0015674	0.0135474	1.41074	0.0378378	0.129541
REACTOME_PI3K_EVENTS_IN_ERBB4_SIGNALING	1.33758	0.0618557	0.28994	1.31578	0.0876033	0.21465	1.191	0.242424	0.360108
GO_REGULATION_OF_CELL_GROWTH_INVOLVED_IN_CARDIAC_MUSCLE_CELL_DEVELOPMENT	1.33744	0.0728745	0.290186	1.16567	0.264062	0.397308	0.843819	0.714795	0.851397
GO_SPERM_MOTILITY	1.3366	0.0529344	0.292829	1.68758	0.00154083	0.00422953	1.30071	0.090106	0.231927
GO_NEUROMUSCULAR_SYNAPTIC_TRANSMISSION	1.33632	0.0695187	0.293544	1.09242	0.370487	0.497723	NA	NA	NA
GO_RESPONSE_TO_MINERALOCORTICOID	1.33626	0.0754226	0.29346	1.36049	0.0717863	0.16941	1.16017	0.248629	0.398165
GO_PROTEIN_COMPLEX_OLIGOMERIZATION	1.33566	0.00404449	0.295258	1.10299	0.232468	0.483807	0.944588	0.598518	0.713083
GO_FERROUS_IRON_BINDING	1.33562	0.0830141	0.295114	1.24422	0.167213	0.299525	1.45162	0.0347349	0.0990393
GO_REGULATION_OF_GRANULOCYTE_CHEMOTAXIS	1.33551	0.0589651	0.295257	1.63099	0	0.011706	1.7647	0	0.00125608
GO_LIPOPROTEIN_LOCALIZATION	1.33544	0.0703235	0.295209	1.41694	0.0303514	0.118478	1.33639	0.110708	0.19571
GO_HYDROGEN_PEROXIDE_CATABOLIC_PROCESS	1.33538	0.0683871	0.295174	1.2777	0.130366	0.258434	0.804023	0.76773	0.900782
WP_PROXIMAL_TUBULE_TRANSPORT	1.33524	0.0656506	0.295376	1.39626	0.0374415	0.136885	1.04874	0.392336	0.553975
GO_REGULATION_OF_RECEPTOR_RECYCLING	1.33505	0.0732648	0.295767	1.29957	0.109718	0.232944	0.938551	0.571429	0.720464
GO_PHOSPHATIDYLINOSITOL_3_KINASE_BINDING	1.33489	0.0739796	0.296048	1.53123	0.00655738	0.0452601	1.23987	0.138686	0.29985
GO_POSITIVE_REGULATION_OF_LYASE_ACTIVITY	1.33438	0.0889193	0.297502	1.28551	0.14	0.248727	NA	NA	NA
KEGG_NOD_LIKE_RECEPTOR_SIGNALING_PATHWAY	1.33411	0.0643678	0.298168	1.76081	0	0.00110401	1.76778	0	0.00116181
GO_POSITIVE_REGULATION_OF_MYELINATION	1.33402	0.0768212	0.298195	1.50088	0.0208668	0.0617704	1.23948	0.187384	0.299853
GO_REGULATION_OF_PROTEIN_LOCALIZATION_TO_SYNAPSE	1.3331	0.0798969	0.301075	1.07832	0.350163	0.518271	NA	NA	NA
WP_THERMOGENESIS	1.3325	0.02537	0.303012	0.955667	0.554318	0.692175	NA	NA	NA
GO_CILIUM_MOVEMENT	1.33239	0.0233298	0.303142	1.78452	0	0.000653517	1.58002	0	0.0285289
GO_REGULATION_OF_LYASE_ACTIVITY	1.33228	0.0601227	0.30328	1.22725	0.164062	0.319344	0.914012	0.613074	0.753255
REACTOME_WNT_LIGAND_BIOGENESIS_AND_TRAFFICKING	1.33203	0.0751295	0.303887	0.907165	0.614173	0.761689	NA	NA	NA
GO_NEGATIVE_REGULATION_OF_HEART_CONTRACTION	1.33193	0.0844156	0.303969	1.46418	0.0304976	0.0850069	1.18631	0.240809	0.365972
GO_REGULATION_OF_HOMOTYPIC_CELL_CELL_ADHESION	1.33181	0.0703851	0.304131	1.62971	0.00164474	0.0119314	1.76153	0.00190114	0.00132552
REACTOME_AGGREPHAGY	1.33153	0.0750894	0.304814	NA	NA	NA	NA	NA	NA
REACTOME_FOXO_MEDIATED_TRANSCRIPTION_OF_CELL_DEATH_GENES	1.33136	0.0721088	0.305157	0.817593	0.763867	0.87795	NA	NA	NA
GO_CELLULAR_RESPONSE_TO_CARBOHYDRATE_STIMULUS	1.33131	0.0230366	0.305018	1.31266	0.0453258	0.217738	1.02906	0.373817	0.584249
GO_NEGATIVE_REGULATION_OF_BLOOD_VESSEL_DIAMETER	1.33116	0.0567929	0.305314	1.61076	0	0.0165479	1.51788	0.00176678	0.0561122
GO_ASPARTATE_FAMILY_AMINO_ACID_CATABOLIC_PROCESS	1.33085	0.0952381	0.306155	1.48841	0.0208333	0.0697879	1.09182	0.348231	0.490661
GO_POSITIVE_REGULATION_OF_COLLATERAL_SPROUTING	1.33084	0.0769231	0.305908	1.31124	0.115132	0.219693	1.05397	0.442991	0.547647
GO_PHYSIOLOGICAL_CARDIAC_MUSCLE_HYPERTROPHY	1.33072	0.0888325	0.306057	1.27992	0.137715	0.255457	0.953613	0.522887	0.698903
GO_REGULATION_OF_EXCITATORY_SYNAPSE_ASSEMBLY	1.33025	0.0941828	0.307454	0.641101	0.937198	0.991808	NA	NA	NA
GO_CENTRAL_NERVOUS_SYSTEM_NEURON_DEVELOPMENT	1.33016	0.0266525	0.307493	0.812796	0.825581	0.882684	NA	NA	NA
GO_MELANOSOME_MEMBRANE	1.32991	0.0867052	0.308085	0.992294	0.51586	0.639552	0.879232	0.634429	0.802482
GO_PROTEIN_MACROMOLECULE_ADAPTOR_ACTIVITY	1.32948	0.00610376	0.309274	1.43283	0.00393185	0.106016	1.4024	0.0029985	0.13702
REACTOME_FGFR2_LIGAND_BINDING_AND_ACTIVATION	1.32943	0.0541667	0.309195	1.27731	0.149371	0.258898	NA	NA	NA
KEGG_TRYPTOPHAN_METABOLISM	1.32936	0.0675513	0.309165	1.45848	0.0168712	0.0884137	1.24412	0.14433	0.294428
WP_PPAR_SIGNALING_PATHWAY	1.32933	0.0627138	0.309024	1.67511	0	0.0055576	1.33529	0.0652557	0.196872
GO_NODE_OF_RANVIER	1.32928	0.0803443	0.308909	1.45677	0.0275974	0.0898992	NA	NA	NA
GO_GLYCEROLIPID_BIOSYNTHETIC_PROCESS	1.32927	0.00303951	0.308665	1.47121	0.00130378	0.0803782	1.32803	0.0119403	0.205018
GO_SHORT_TERM_MEMORY	1.32909	0.091954	0.309025	1.33546	0.0946166	0.193215	NA	NA	NA
GO_POSITIVE_REGULATION_OF_CYCLASE_ACTIVITY	1.32884	0.0787293	0.309604	1.24564	0.155887	0.298165	NA	NA	NA
GO_PLASMA_MEMBRANE_SIGNALING_RECEPTOR_COMPLEX	1.32876	0.0113052	0.309631	1.77488	0	0.000804597	1.65147	0	0.0102273
GO_PROTEIN_LIPID_COMPLEX_SUBUNIT_ORGANIZATION	1.32875	0.0652432	0.309392	1.60262	0.00299401	0.0187657	1.56606	0.00851789	0.0334218
GO_TRIGLYCERIDE_METABOLIC_PROCESS	1.32873	0.0419977	0.309167	1.65329	0	0.00823888	1.54717	0.00174825	0.0413314
GO_DEFENSE_RESPONSE_TO_BACTERIUM	1.32845	0.0157729	0.309874	1.82544	0	0.000208628	2.03482	0	0
GO_SODIUM_ION_EXPORT_ACROSS_PLASMA_MEMBRANE	1.3284	0.109859	0.309766	1.29208	0.140984	0.24108	NA	NA	NA
GO_REGULATION_OF_PROTEIN_KINASE_A_SIGNALING	1.32826	0.0583554	0.310029	0.974436	0.526984	0.66636	NA	NA	NA
GO_REGULATION_OF_ORGANELLE_TRANSPORT_ALONG_MICROTUBULE	1.32818	0.0809595	0.31003	1.23267	0.195	0.312817	NA	NA	NA
REACTOME_GAP_JUNCTION_ASSEMBLY	1.32805	0.0866834	0.310251	0.80972	0.761453	0.886599	NA	NA	NA
GO_NEURON_PROJECTION_GUIDANCE	1.32803	0.0040282	0.310019	1.27115	0.0273082	0.2665	0.903345	0.756522	0.769748
GO_RESPONSE_TO_AMINE	1.32779	0.0606061	0.310576	0.934367	0.571644	0.722927	NA	NA	NA
GO_GLYCOSPHINGOLIPID_BIOSYNTHETIC_PROCESS	1.32746	0.0776081	0.311478	1.23851	0.165354	0.305972	NA	NA	NA
GO_CAVEOLA	1.327	0.0431416	0.312769	1.33981	0.0527859	0.188961	1.19775	0.165563	0.350746
GO_ADENOSINE_DEAMINASE_ACTIVITY	1.32686	0.0942563	0.313019	1.48252	0.0195759	0.0740288	0.66165	0.898662	0.990553
GO_METALLOENDOPEPTIDASE_INHIBITOR_ACTIVITY	1.32621	0.0888594	0.31497	1.47737	0.0173228	0.0769403	1.30906	0.125899	0.222726
GO_FOREBRAIN_CELL_MIGRATION	1.32604	0.0511364	0.315292	1.36431	0.0491803	0.165204	0.748766	0.915702	0.948274
GO_IONOTROPIC_GLUTAMATE_RECEPTOR_SIGNALING_PATHWAY	1.32588	0.0798429	0.315625	1.29162	0.118123	0.241476	NA	NA	NA
REACTOME_METABOLISM_OF_AMINE_DERIVED_HORMONES	1.32577	0.0784884	0.315754	1.1729	0.272142	0.388044	NA	NA	NA
GO_SIGNALING_ADAPTOR_ACTIVITY	1.32569	0.0477816	0.315772	1.37653	0.0410334	0.154838	1.26717	0.0972222	0.26774
BIOCARTA_CFTR_PATHWAY	1.32557	0.0901288	0.315903	1.21615	0.237179	0.333465	0.673415	0.878899	0.987007
REACTOME_LISTERIA_MONOCYTOGENES_ENTRY_INTO_HOST_CELLS	1.32553	0.0884265	0.315779	0.891454	0.661994	0.782228	NA	NA	NA
GO_NEGATIVE_REGULATION_OF_TISSUE_REMODELING	1.32548	0.0833333	0.315663	1.40391	0.0477707	0.129961	1.33754	0.10461	0.194604
GO_OXIDOREDUCTASE_ACTIVITY_ACTING_ON_PAIRED_DONORS_WITH_INCORPORATION_OR_REDUCTION_OF_MOLECULAR_OXYGEN	1.32532	0.0303665	0.315969	1.6296	0	0.0119338	1.49878	0.00476191	0.0668983
GO_REGULATION_OF_SYNAPTIC_TRANSMISSION_DOPAMINERGIC	1.32527	0.0986301	0.31586	1.36036	0.0769231	0.169539	NA	NA	NA
GO_INTERCALATED_DISC	1.32518	0.0536756	0.315894	1.58943	0.00740741	0.0216219	1.0415	0.387584	0.56351
GO_PHOSPHOLIPID_BIOSYNTHETIC_PROCESS	1.32508	0.00707786	0.315966	1.37299	0.00794702	0.157584	1.06996	0.276827	0.522129
REACTOME_ROS_AND_RNS_PRODUCTION_IN_PHAGOCYTES	1.32505	0.0935897	0.31583	1.37944	0.0571895	0.151804	1.70044	0	0.00439673
REACTOME_TRIGLYCERIDE_METABOLISM	1.32494	0.0970996	0.315938	1.34036	0.0904685	0.188273	1.17749	0.225926	0.378483
GO_POSITIVE_REGULATION_OF_AUTOPHAGY_OF_MITOCHONDRION	1.32492	0.0824607	0.315725	1.25834	0.145136	0.283195	0.921022	0.588968	0.743201
REACTOME_NEGATIVE_REGULATION_OF_FGFR1_SIGNALING	1.32482	0.0886392	0.315808	1.27847	0.134831	0.25766	NA	NA	NA
GO_AXO_DENDRITIC_PROTEIN_TRANSPORT	1.32477	0.0823864	0.315732	0.898113	0.662338	0.774274	NA	NA	NA
GO_REGULATION_OF_FATTY_ACID_OXIDATION	1.32466	0.0781841	0.315844	1.34629	0.0839937	0.18331	1.07551	0.340541	0.514557
GO_RNA_POLYMERASE_II_INTRONIC_TRANSCRIPTION_REGULATORY_REGION_SEQUENCE_SPECIFIC_DNA_BINDING	1.32456	0.0770308	0.315901	1.07873	0.392465	0.517775	NA	NA	NA
GO_RECEPTOR_INTERNALIZATION	1.32455	0.0393617	0.315679	1.37032	0.0307018	0.160611	0.892106	0.711636	0.784337
GO_RESPIRATORY_BURST	1.32452	0.104403	0.315482	1.73994	0	0.00156753	1.74483	0	0.00191592
GO_CARBOXYLIC_ESTER_HYDROLASE_ACTIVITY	1.32451	0.0328042	0.315242	1.50199	0.00589102	0.0612655	1.27445	0.0730051	0.259997
REACTOME_TRIGLYCERIDE_CATABOLISM	1.32444	0.0838972	0.315223	1.37496	0.0615641	0.156025	1.0208	0.431034	0.596607
GO_NEURON_CELL_CELL_ADHESION	1.32439	0.110512	0.315154	1.1493	0.293292	0.420121	NA	NA	NA
GO_AXON_CYTOPLASM	1.32431	0.0584862	0.315144	0.926021	0.587253	0.734649	NA	NA	NA
WP_GLOBO_SPHINGOLIPID_METABOLISM	1.32381	0.0912647	0.316575	1.45687	0.0219436	0.0898437	1.51197	0.0175747	0.0592456
GO_CATION_CHLORIDE_SYMPORTER_ACTIVITY	1.32351	0.0845272	0.317349	1.1388	0.312092	0.43696	NA	NA	NA
GO_MULTIVESICULAR_BODY	1.32344	0.0524476	0.317362	1.49878	0.0123077	0.0626228	1.31395	0.0650685	0.217995
GO_CELLULAR_COMPONENT_ASSEMBLY_INVOLVED_IN_MORPHOGENESIS	1.32317	0.0400433	0.318054	1.51206	0.00421348	0.0554081	1.14491	0.184	0.416838
GO_PROTON_TRANSMEMBRANE_TRANSPORTER_ACTIVITY	1.32294	0.0526882	0.318585	1.09949	0.269118	0.487573	0.688965	0.991597	0.980666
GO_PURINE_NUCLEOTIDE_TRANSPORT	1.32275	0.0972906	0.318989	1.4162	0.0596546	0.119297	0.978857	0.489945	0.657978
GO_SODIUM_ION_IMPORT_ACROSS_PLASMA_MEMBRANE	1.32265	0.0966443	0.31911	1.44732	0.0330709	0.0964219	NA	NA	NA
GO_INOSITOL_PHOSPHATE_CATABOLIC_PROCESS	1.32203	0.0871314	0.321047	1.2444	0.179245	0.299467	1.18058	0.244643	0.37451
GO_REGULATION_OF_LONG_TERM_SYNAPTIC_POTENTIATION	1.32192	0.0755814	0.321153	1.29653	0.0914729	0.236694	0.996616	0.453901	0.63152
GO_STEROL_METABOLIC_PROCESS	1.32171	0.0209644	0.321641	1.58589	0.00142653	0.0228451	1.35287	0.0210016	0.180572
BIOCARTA_GABA_PATHWAY	1.3217	0.10365	0.321391	1.19196	0.26873	0.36197	NA	NA	NA
GO_GLUCOCORTICOID_BIOSYNTHETIC_PROCESS	1.32144	0.0984952	0.322034	1.59194	0.00163666	0.0210782	1.16496	0.269373	0.392757
GO_LAMELLIPODIUM_ORGANIZATION	1.32124	0.0395604	0.322509	1.62142	0.0014556	0.0138249	1.37332	0.031614	0.161653
GO_REGULATION_OF_CARDIAC_MUSCLE_CELL_ACTION_POTENTIAL	1.32117	0.0814249	0.322492	1.5157	0.0111465	0.0533191	0.95395	0.532491	0.698471
GO_CHAPERONE_MEDIATED_AUTOPHAGY	1.32111	0.0818308	0.32242	1.45473	0.0290323	0.0910056	1.40521	0.0556586	0.134747
BIOCARTA_BARRESTIN_PATHWAY	1.32108	0.0714286	0.322272	1.20567	0.229665	0.34521	NA	NA	NA
REACTOME_BILE_ACID_AND_BILE_SALT_METABOLISM	1.32078	0.0889988	0.323078	1.53155	0.00632911	0.0451207	1.10385	0.308511	0.472774
GO_RNA_CAP_BINDING_COMPLEX	1.32054	0.114778	0.323645	1.18341	0.261084	0.373829	0.726303	0.828402	0.960886
GO_POSITIVE_REGULATION_OF_CELL_JUNCTION_ASSEMBLY	1.3205	0.034632	0.323519	1.05135	0.362832	0.555513	NA	NA	NA
GO_NEGATIVE_CHEMOTAXIS	1.32044	0.0625752	0.323476	1.64508	0	0.00936185	1.32834	0.0647482	0.204647
REACTOME_PLATELET_CALCIUM_HOMEOSTASIS	1.32037	0.0862745	0.323447	1.17944	0.216	0.379582	NA	NA	NA
GO_GAP_JUNCTION	1.32031	0.0830091	0.323387	1.13531	0.302589	0.441573	NA	NA	NA
GO_POSITIVE_REGULATION_OF_CYTOSOLIC_CALCIUM_ION_CONCENTRATION_INVOLVED_IN_PHOSPHOLIPASE_C_ACTIVATING_G_PROTEIN_COUPLED_SIGNALING_PATHWAY	1.32028	0.0730479	0.323233	1.43884	0.0217391	0.102155	1.15265	0.245552	0.406511
GO_NEGATIVE_REGULATION_OF_LEUKOCYTE_MIGRATION	1.31998	0.0742574	0.32398	1.55866	0.00482315	0.0326912	1.52213	0.0181159	0.0536959
GO_NEGATIVE_REGULATION_OF_CYTOSOLIC_CALCIUM_ION_CONCENTRATION	1.31995	0.083086	0.323817	1.28727	0.125637	0.247278	0.805213	0.739464	0.899276
GO_REGULATION_OF_CHOLESTEROL_BIOSYNTHETIC_PROCESS	1.31982	0.0856454	0.324047	1.48732	0.0195122	0.0707514	0.778322	0.826888	0.92401
GO_REGULATION_OF_PHOSPHOLIPASE_ACTIVITY	1.31973	0.0511111	0.324112	1.73552	0	0.00172006	1.73281	0	0.00248603
GO_AXON_ENSHEATHMENT_IN_CENTRAL_NERVOUS_SYSTEM	1.31967	0.0760157	0.324042	1.49212	0.0113452	0.0672588	NA	NA	NA
GO_C21_STEROID_HORMONE_METABOLIC_PROCESS	1.31956	0.0786082	0.32414	1.2743	0.125817	0.262803	0.968935	0.516484	0.674891
GO_RESPONSE_TO_ALKALOID	1.31952	0.0291577	0.324036	0.962628	0.542274	0.68389	NA	NA	NA
GO_MONOCARBOXYLIC_ACID_TRANSPORT	1.31942	0.0259875	0.324102	1.71292	0	0.00270559	1.78213	0	0.000899078
GO_GLUTATHIONE_DERIVATIVE_METABOLIC_PROCESS	1.31929	0.0818182	0.324257	1.37611	0.0572755	0.155264	1.31394	0.107335	0.217921
GO_PROTEIN_KINASE_A_CATALYTIC_SUBUNIT_BINDING	1.3192	0.0897436	0.32432	1.19139	0.239165	0.362849	0.724398	0.867784	0.962092
REACTOME_NUCLEAR_SIGNALING_BY_ERBB4	1.31916	0.106357	0.324158	1.52217	0.0110585	0.0497028	1.37871	0.0821429	0.157187
GO_MEMBRANE_REPOLARIZATION_DURING_ACTION_POTENTIAL	1.31888	0.068836	0.324919	1.48538	0.0156986	0.0720469	0.84547	0.715789	0.849658
GO_OXIDOREDUCTASE_ACTIVITY_ACTING_ON_PAIRED_DONORS_WITH_INCORPORATION_OR_REDUCTION_OF_MOLECULAR_OXYGEN_REDUCED_FLAVIN_OR_FLAVOPROTEIN_AS_ONE_DONOR_AND_INCORPORATION_OF_ONE_ATOM_OF_OXYGEN	1.3184	0.0894942	0.326373	1.51643	0.0125984	0.0528682	1.26432	0.138989	0.270816
GO_HOPS_COMPLEX	1.31835	0.0872675	0.326266	0.806785	0.742718	0.889896	NA	NA	NA
GO_ACETYLCHOLINE_BINDING	1.31806	0.0987124	0.327022	1.226	0.20098	0.320679	NA	NA	NA
GO_SLEEP	1.31785	0.0818414	0.327436	0.947324	0.566456	0.705681	NA	NA	NA
GO_POLYPEPTIDE_N_ACETYLGALACTOSAMINYLTRANSFERASE_ACTIVITY	1.3178	0.0901526	0.327381	1.45636	0.0149254	0.0899393	1.10824	0.341556	0.466284
GO_GLUTAMATE_BINDING	1.31774	0.0937042	0.327311	1.23991	0.177706	0.30455	NA	NA	NA
GO_NEGATIVE_REGULATION_OF_DENDRITIC_SPINE_DEVELOPMENT	1.3175	0.100559	0.327904	NA	NA	NA	NA	NA	NA
GO_DEACETYLASE_ACTIVITY	1.31706	0.0776583	0.3292	0.85273	0.709774	0.832944	NA	NA	NA
GO_PHOTORECEPTOR_CELL_DEVELOPMENT	1.31693	0.079857	0.329431	1.10028	0.287302	0.487006	NA	NA	NA
GO_LIPOXYGENASE_PATHWAY	1.31643	0.0944444	0.33092	1.44779	0.0177419	0.0961479	1.46075	0.0297952	0.0920756
GO_G_PROTEIN_COUPLED_ACETYLCHOLINE_RECEPTOR_SIGNALING_PATHWAY	1.31639	0.0826667	0.330784	1.43973	0.0263158	0.101332	NA	NA	NA
GO_MONOCARBOXYLIC_ACID_CATABOLIC_PROCESS	1.31619	0.0261233	0.331188	1.55915	0	0.0327277	0.858621	0.822866	0.829919
GO_NEGATIVE_REGULATION_OF_TRANSMEMBRANE_TRANSPORT	1.31605	0.038055	0.331401	1.4324	0.013947	0.106308	0.866109	0.76748	0.819434
GO_CELL_VOLUME_HOMEOSTASIS	1.31604	0.0864041	0.331175	1.06504	0.385484	0.535294	1.13513	0.28442	0.431096
GO_NEGATIVE_REGULATION_OF_CHONDROCYTE_DIFFERENTIATION	1.31603	0.101078	0.330962	1.26516	0.156507	0.274227	1.36554	0.108365	0.168867
GO_NADP_BINDING	1.31602	0.0742009	0.330723	1.17844	0.203289	0.380868	0.883595	0.656514	0.796792
GO_NEGATIVE_REGULATION_OF_CATECHOLAMINE_SECRETION	1.31598	0.0867052	0.330564	1.1364	0.322951	0.440078	NA	NA	NA
GO_ADULT_HEART_DEVELOPMENT	1.31586	0.0987306	0.330708	1.08833	0.399687	0.502613	0.675152	0.876636	0.986253
GO_SODIUM_CHANNEL_COMPLEX	1.31558	0.099872	0.33143	1.02145	0.443925	0.597197	NA	NA	NA
GO_PRIMARY_ALCOHOL_CATABOLIC_PROCESS	1.31553	0.0951009	0.331348	1.49551	0.00483871	0.0648428	1.25104	0.213504	0.28668
WP_SPHINGOLIPID_METABOLISM_GENERAL_OVERVIEW	1.3153	0.0894942	0.331876	1.43547	0.036566	0.10389	1.05911	0.378947	0.539883
GO_ACETYLCHOLINE_RECEPTOR_BINDING	1.31524	0.089153	0.331789	1.58495	0.00170358	0.0229819	0.810777	0.724335	0.89337
GO_AROMATIC_AMINO_ACID_TRANSMEMBRANE_TRANSPORTER_ACTIVITY	1.3152	0.114162	0.331634	1.04768	0.448845	0.56109	NA	NA	NA
GO_MECHANOSENSORY_BEHAVIOR	1.31516	0.118477	0.331501	1.02817	0.445687	0.587403	0.798566	0.729323	0.904891
GO_NEGATIVE_REGULATION_OF_INTERLEUKIN_1_PRODUCTION	1.31509	0.0932836	0.331496	1.6435	0.00306748	0.00953082	1.71295	0.00176991	0.00357522
GO_POSITIVE_REGULATION_OF_ORGANIC_ACID_TRANSPORT	1.31508	0.0884521	0.331272	1.2014	0.191291	0.351193	NA	NA	NA
GO_DIGESTIVE_SYSTEM_PROCESS	1.31496	0.0697674	0.3314	1.03585	0.407874	0.577323	0.88641	0.673145	0.792738
GO_POSITIVE_REGULATION_OF_BLOOD_CIRCULATION	1.31494	0.0601589	0.331205	1.16509	0.211747	0.398069	0.923747	0.602041	0.739446
GO_T_HELPER_2_CELL_DIFFERENTIATION	1.31488	0.108289	0.331158	1.48914	0.0136986	0.0693157	1.62671	0.00356506	0.0149401
GO_TRANSMEMBRANE_RECEPTOR_PROTEIN_TYROSINE_KINASE_ACTIVITY	1.31474	0.065367	0.331394	1.41137	0.0385757	0.124111	1.34468	0.0639731	0.18781
KEGG_DILATED_CARDIOMYOPATHY	1.31467	0.0492341	0.331353	1.44452	0.0135338	0.0983954	1.17969	0.163265	0.375864
GO_REGION_OF_CYTOSOL	1.31457	0.107895	0.331422	NA	NA	NA	NA	NA	NA
REACTOME_GAP_JUNCTION_TRAFFICKING_AND_REGULATION	1.31445	0.0651387	0.331583	0.878527	0.667183	0.799551	NA	NA	NA
GO_POSITIVE_REGULATION_OF_HEART_RATE	1.31438	0.0824873	0.331563	NA	NA	NA	NA	NA	NA
GO_CYTOKINE_RECEPTOR_ACTIVITY	1.31422	0.0487013	0.33189	1.76528	0	0.000935347	1.90959	0	2.457e-05
KEGG_BETA_ALANINE_METABOLISM	1.31407	0.0992063	0.332178	1.09763	0.352846	0.490317	NA	NA	NA
GO_INOSITOL_PHOSPHATE_BIOSYNTHETIC_PROCESS	1.314	0.0866753	0.33214	1.52893	0.014377	0.0464879	1.48491	0.034296	0.0754398
WP_SPHINGOLIPID_METABOLISM_INTEGRATED_PATHWAY	1.31384	0.10013	0.332445	1.46374	0.0206677	0.0852095	1.04315	0.414179	0.561134
GO_PARENTAL_BEHAVIOR	1.31381	0.111111	0.33227	1.17613	0.284553	0.383755	NA	NA	NA
GO_1_PHOSPHATIDYLINOSITOL_3_KINASE_REGULATOR_ACTIVITY	1.31348	0.1	0.333157	1.20028	0.223663	0.352263	1.1793	0.258845	0.376014
REACTOME_PI_3K_CASCADE_FGFR1	1.31345	0.0938776	0.333026	1.24733	0.185304	0.295921	NA	NA	NA
GO_INSULIN_RECEPTOR_SUBSTRATE_BINDING	1.31329	0.100443	0.333321	1.27257	0.165316	0.265031	0.803863	0.713755	0.900489
GO_RESPONSE_TO_MITOCHONDRIAL_DEPOLARISATION	1.31306	0.121131	0.333833	0.94449	0.54201	0.709584	0.993204	0.466912	0.636731
GO_RECEPTOR_INHIBITOR_ACTIVITY	1.31288	0.0733249	0.334193	1.52158	0.0122324	0.0499712	1.36016	0.0662139	0.173578
GO_ESTABLISHMENT_OF_PROTEIN_LOCALIZATION_TO_PLASMA_MEMBRANE	1.31282	0.058072	0.334168	1.20161	0.171687	0.350856	1.11418	0.267112	0.457173
GO_SIGNAL_TRANSDUCTION_INVOLVED_IN_REGULATION_OF_GENE_EXPRESSION	1.3128	0.1	0.333978	0.755154	0.823248	0.938076	0.744911	0.832423	0.949894
GO_POSITIVE_REGULATION_OF_SYNAPTIC_VESICLE_EXOCYTOSIS	1.31259	0.109859	0.334463	1.23377	0.198697	0.31189	NA	NA	NA
GO_POLYOL_CATABOLIC_PROCESS	1.31236	0.102632	0.335053	1.2587	0.161031	0.282681	1.20154	0.209559	0.345764
GO_NEGATIVE_REGULATION_OF_MICROTUBULE_POLYMERIZATION	1.31213	0.102069	0.335543	1.20015	0.246445	0.352286	NA	NA	NA
GO_POSITIVE_REGULATION_OF_NUCLEOTIDE_BIOSYNTHETIC_PROCESS	1.31201	0.0870147	0.335712	1.37354	0.0641628	0.1574	1.14416	0.28952	0.417737
GO_RESPONSE_TO_AMYLOID_BETA	1.31186	0.0743322	0.335926	1.61713	0.00145985	0.0148594	1.25672	0.126623	0.27944
REACTOME_RECYCLING_PATHWAY_OF_L1	1.3117	0.0698225	0.336222	NA	NA	NA	NA	NA	NA
GO_PROTEIN_CONTAINING_COMPLEX_REMODELING	1.31163	0.101935	0.336179	1.58453	0.00317965	0.0231126	1.52891	0.012844	0.0497308
GO_CYTOPLASMIC_REGION	1.3114	0.00609137	0.336677	1.27028	0.0377868	0.267082	0.822123	0.956127	0.87926
GO_REGULATION_OF_LIPASE_ACTIVITY	1.31125	0.0433839	0.336956	1.83224	0	0.000200779	1.90148	0	3.95623e-05
GO_REGULATION_OF_CELL_JUNCTION_ASSEMBLY	1.31103	0.0163599	0.33746	1.45566	0.00807537	0.090224	1.10011	0.230887	0.478652
GO_RETINA_MORPHOGENESIS_IN_CAMERA_TYPE_EYE	1.311	0.0669746	0.337291	0.900782	0.651841	0.7702	NA	NA	NA
GO_FIBROBLAST_GROWTH_FACTOR_RECEPTOR_BINDING	1.31083	0.0807947	0.337631	1.35603	0.0713178	0.174401	NA	NA	NA
WP_GPCRS_CLASS_C_METABOTROPIC_GLUTAMATE_PHEROMONE	1.3106	0.092827	0.338135	1.38097	0.0581583	0.150294	NA	NA	NA
GO_RESPONSE_TO_NICOTINE	1.31058	0.0764563	0.337946	1.22907	0.155015	0.316845	NA	NA	NA
KEGG_STEROID_HORMONE_BIOSYNTHESIS	1.31043	0.101759	0.338248	1.39829	0.063593	0.135676	1.31324	0.115523	0.218549
GO_NEGATIVE_REGULATION_OF_COLLAGEN_METABOLIC_PROCESS	1.31038	0.10957	0.338174	1.44986	0.0299685	0.0945924	1.1435	0.313514	0.418939
GO_REGULATION_OF_WATER_LOSS_VIA_SKIN	1.31027	0.0797941	0.338306	1.12174	0.320872	0.459411	0.68326	0.929329	0.983498
WP_METABOLISM_OF_SPINGOLIPIDS_IN_ER_AND_GOLGI_APPARATUS	1.31024	0.115942	0.338129	1.24311	0.204368	0.300705	0.795633	0.757092	0.907311
GO_WALKING_BEHAVIOR	1.30968	0.0736842	0.33995	1.0348	0.45	0.578391	NA	NA	NA
GO_POSITIVE_REGULATION_OF_CALCIUM_MEDIATED_SIGNALING	1.3096	0.0863747	0.339936	1.44523	0.0220472	0.0979745	1.11931	0.296296	0.449997
GO_REGULATION_OF_MICROTUBULE_BASED_MOVEMENT	1.30958	0.0821078	0.339754	1.4964	0.010989	0.0642597	1.10503	0.284229	0.471262
GO_POSITIVE_REGULATION_OF_AMINO_ACID_TRANSPORT	1.30951	0.0980132	0.339721	0.594426	0.969206	0.998208	NA	NA	NA
REACTOME_FGFR1_LIGAND_BINDING_AND_ACTIVATION	1.30905	0.0937063	0.341062	1.25196	0.171875	0.290762	NA	NA	NA
GO_SODIUM_PROTON_ANTIPORTER_ACTIVITY	1.30879	0.128799	0.341658	1.26865	0.170248	0.269208	NA	NA	NA
GO_ERBB2_SIGNALING_PATHWAY	1.30758	0.0884956	0.345727	1.4292	0.0328638	0.10854	1.16044	0.25448	0.397913
GO_ENDOCYTIC_VESICLE	1.30755	0.00704225	0.345583	1.8641	0	0.000268249	1.78316	0	0.000889734
REACTOME_SYNTHESIS_OF_PIPS_AT_THE_LATE_ENDOSOME_MEMBRANE	1.30754	0.089838	0.345366	0.893668	0.633758	0.779123	0.555471	0.96648	1
GO_NEGATIVE_REGULATION_OF_ADENYLATE_CYCLASE_ACTIVATING_G_PROTEIN_COUPLED_RECEPTOR_SIGNALING_PATHWAY	1.30715	0.0960118	0.346456	1.43341	0.0230263	0.105319	0.684036	0.86729	0.98314
KEGG_RETINOL_METABOLISM	1.30713	0.0914634	0.346275	1.53571	0.00622084	0.0432434	1.05591	0.375652	0.545459
GO_NEGATIVE_REGULATION_OF_HORMONE_SECRETION	1.30709	0.0688073	0.346131	1.40018	0.0345345	0.133798	1.29364	0.0860927	0.239512
GO_SEROTONIN_SECRETION	1.30695	0.1033	0.346401	1.50977	0.00819672	0.0567901	1.11066	0.37218	0.462642
GO_VOLTAGE_GATED_POTASSIUM_CHANNEL_ACTIVITY_INVOLVED_IN_CARDIAC_MUSCLE_CELL_ACTION_POTENTIAL_REPOLARIZATION	1.30692	0.119534	0.346226	1.43696	0.0422297	0.103055	1.13625	0.320388	0.430021
GO_UNSATURATED_FATTY_ACID_BIOSYNTHETIC_PROCESS	1.30663	0.0703746	0.346981	1.63502	0.0014556	0.0111444	1.64327	0.0016835	0.0116148
REACTOME_ADENYLATE_CYCLASE_INHIBITORY_PATHWAY	1.30663	0.114685	0.346733	0.917665	0.608	0.746123	0.412548	0.998131	0.999623
GO_RESPONSE_TO_PURINE_CONTAINING_COMPOUND	1.30625	0.0325289	0.34775	1.56592	0	0.0299731	1.2771	0.0493631	0.257341
GO_POSITIVE_REGULATION_OF_BLOOD_PRESSURE	1.3061	0.0952381	0.348045	NA	NA	NA	NA	NA	NA
GO_EXTRINSIC_COMPONENT_OF_CYTOPLASMIC_SIDE_OF_PLASMA_MEMBRANE	1.30606	0.0485437	0.347937	1.31298	0.0574713	0.217521	1.22634	0.112	0.316869
GO_HIGH_DENSITY_LIPOPROTEIN_PARTICLE	1.30587	0.106613	0.348333	1.51518	0.0142405	0.0534476	1.56991	0.00902527	0.032037
GO_REGULATION_OF_PROTEIN_POLYMERIZATION	1.30581	0.0111902	0.348275	1.41212	0.00544218	0.123271	1.02622	0.392857	0.588923
GO_NEGATIVE_REGULATION_OF_GLUCOSE_TRANSMEMBRANE_TRANSPORT	1.30574	0.112813	0.348254	1.18796	0.243548	0.367601	0.662777	0.900369	0.990303
GO_NEGATIVE_REGULATION_OF_INTERLEUKIN_6_PRODUCTION	1.30573	0.0942211	0.348013	1.63803	0.0015748	0.0104026	1.69925	0.00178891	0.00452399
GO_GASTRIC_ACID_SECRETION	1.3057	0.116935	0.347855	0.746	0.830671	0.945432	NA	NA	NA
GO_NEGATIVE_REGULATION_OF_LEUKOCYTE_CHEMOTAXIS	1.30568	0.113604	0.347667	1.31038	0.131068	0.22032	1.29399	0.152216	0.239234
GO_HIPPOCAMPUS_DEVELOPMENT	1.30541	0.0677966	0.348351	NA	NA	NA	NA	NA	NA
GO_LAMELLIPODIUM_ASSEMBLY	1.30536	0.055371	0.348253	1.52618	0.00593472	0.0476469	1.31259	0.0566038	0.218789
GO_AMINO_ACID_BINDING	1.30534	0.0838184	0.348055	1.23727	0.149618	0.307844	NA	NA	NA
GO_POSITIVE_REGULATION_OF_NEUROTRANSMITTER_TRANSPORT	1.30518	0.086185	0.348362	1.11522	0.333333	0.467534	NA	NA	NA
GO_LIPID_TRANSLOCATION	1.30511	0.0924171	0.348337	1.32409	0.0933544	0.205526	1.42694	0.0346084	0.116503
GO_RETINOIC_ACID_METABOLIC_PROCESS	1.30485	0.0981912	0.349015	1.34834	0.086072	0.181498	0.725516	0.878472	0.961502
GO_SOLUTE_PROTON_SYMPORTER_ACTIVITY	1.30466	0.105485	0.349417	1.1608	0.271406	0.40308	0.918795	0.568773	0.745075
GO_REGULATION_OF_VENTRICULAR_CARDIAC_MUSCLE_CELL_ACTION_POTENTIAL	1.30446	0.103878	0.349889	1.45152	0.0434084	0.0934124	1.07659	0.362949	0.512815
GO_HORMONE_ACTIVITY	1.30419	0.0653153	0.350579	0.9799	0.490909	0.658513	NA	NA	NA
GO_DICARBOXYLIC_ACID_CATABOLIC_PROCESS	1.30407	0.110807	0.350739	1.33838	0.086039	0.190036	NA	NA	NA
GO_STEROID_HYDROXYLASE_ACTIVITY	1.30401	0.0891219	0.350699	1.61086	0.0032	0.0165489	1.2932	0.113106	0.239542
GO_CD4_POSITIVE_ALPHA_BETA_T_CELL_CYTOKINE_PRODUCTION	1.30396	0.0984952	0.350589	1.483	0.0111821	0.073688	1.11987	0.31794	0.449645
GO_CYCLIC_NUCLEOTIDE_METABOLIC_PROCESS	1.30371	0.0686275	0.351189	1.1609	0.246951	0.402992	0.820591	0.767797	0.881061
GO_MONOACYLGLYCEROL_METABOLIC_PROCESS	1.3036	0.115328	0.35133	1.23929	0.194444	0.305391	1.22781	0.240385	0.314962
GO_REGULATION_OF_AUTOPHAGY_OF_MITOCHONDRION_IN_RESPONSE_TO_MITOCHONDRIAL_DEPOLARIZATION	1.30355	0.0979021	0.351235	1.01737	0.478049	0.603169	0.803361	0.749057	0.900774
GO_PROTEIN_KINASE_A_REGULATORY_SUBUNIT_BINDING	1.30351	0.0913979	0.351114	0.99052	0.486043	0.641965	NA	NA	NA
GO_REGULATION_OF_AXONOGENESIS	1.30346	0.00713558	0.350995	1.24795	0.0592992	0.295207	NA	NA	NA
GO_REGULATION_OF_CELLULAR_PH	1.30297	0.048913	0.352494	1.11453	0.252959	0.468303	1.25225	0.0821018	0.28538
REACTOME_G_ALPHA_Z_SIGNALLING_EVENTS	1.3028	0.0715962	0.352805	1.01791	0.445783	0.602553	NA	NA	NA
GO_RETINOL_DEHYDROGENASE_ACTIVITY	1.3027	0.105769	0.352943	1.1757	0.267606	0.384552	NA	NA	NA
GO_MAGNESIUM_ION_TRANSPORT	1.30258	0.123989	0.353087	1.47102	0.0177134	0.08044	0.741576	0.837638	0.952099
REACTOME_ORGANIC_CATION_ANION_ZWITTERION_TRANSPORT	1.30257	0.106881	0.352866	1.07084	0.412829	0.527709	NA	NA	NA
GO_DENDRITE_SELF_AVOIDANCE	1.30248	0.126374	0.352918	0.731491	0.836305	0.95444	NA	NA	NA
GO_CYTOPLASMIC_MICROTUBULE_ORGANIZATION	1.30239	0.0739477	0.352989	1.0528	0.376923	0.553661	0.69011	0.991182	0.98078
REACTOME_CLASS_B_2_SECRETIN_FAMILY_RECEPTORS_	1.30237	0.0703297	0.352787	1.02734	0.400607	0.588829	NA	NA	NA
REACTOME_CREB1_PHOSPHORYLATION_THROUGH_THE_ACTIVATION_OF_ADENYLATE_CYCLASE	1.30231	0.110482	0.352748	0.995692	0.509494	0.63414	0.651797	0.90293	0.991607
GO_RELAXATION_OF_MUSCLE	1.30223	0.109296	0.352752	1.16643	0.263804	0.396609	NA	NA	NA
GO_CELLULAR_GLUCOSE_HOMEOSTASIS	1.30197	0.0409664	0.353408	1.18972	0.154066	0.365317	0.931321	0.605863	0.729055
GO_ORGANIC_ACID_BINDING	1.30189	0.0143149	0.353438	1.51507	0	0.0534984	1.25382	0.0588235	0.283325
GO_FUSION_OF_SPERM_TO_EGG_PLASMA_MEMBRANE_INVOLVED_IN_SINGLE_FERTILIZATION	1.30147	0.11223	0.354719	1.36702	0.0490196	0.162754	1.11938	0.37037	0.449972
GO_ENDOCYTIC_VESICLE_LUMEN	1.30109	0.106952	0.355865	1.60125	0.00466563	0.0190248	1.50095	0.0359712	0.0655423
GO_SMOOTH_MUSCLE_CONTRACTION	1.30105	0.049569	0.355701	1.40576	0.020438	0.128439	1.02112	0.395387	0.596491
GO_CARBOHYDRATE_TRANSPORT	1.30025	0.0387841	0.358303	1.475	0.00716332	0.0782739	1.2672	0.0629139	0.267797
WP_MYOMETRIAL_RELAXATION_AND_CONTRACTION_PATHWAYS	1.30023	0.0364204	0.358101	1.43188	0.0167832	0.106792	1.26031	0.0700326	0.275036
GO_NUCLEOSIDE_PHOSPHATE_CATABOLIC_PROCESS	1.29994	0.0574586	0.358903	0.962297	0.521614	0.68446	NA	NA	NA
BIOCARTA_CHREBP_PATHWAY	1.29976	0.121419	0.359306	1.30878	0.10828	0.222198	0.832902	0.722323	0.865777
GO_POSITIVE_REGULATION_OF_MYOBLAST_PROLIFERATION	1.29973	0.124633	0.359139	1.11882	0.353821	0.462577	NA	NA	NA
GO_REGULATION_OF_DOPAMINE_RECEPTOR_SIGNALING_PATHWAY	1.29966	0.0986938	0.359087	0.812771	0.743089	0.882561	0.832131	0.704797	0.866363
GO_MAST_CELL_GRANULE	1.29952	0.121253	0.359346	1.58535	0.00162075	0.022964	1.27816	0.14751	0.256194
REACTOME_EPH_EPHRIN_SIGNALING	1.29941	0.0509014	0.359455	1.31337	0.0580357	0.217101	1.21314	0.115	0.332341
GO_NEGATIVE_REGULATION_OF_CALCIUM_ION_TRANSPORT	1.29882	0.101993	0.361359	1.57281	0.0015625	0.0274161	1.42552	0.037037	0.117686
GO_RECEPTOR_MEDIATED_ENDOCYTOSIS	1.29869	0.0151976	0.361559	1.73184	0	0.00189702	1.53866	0.0015083	0.0449512
REACTOME_PROLONGED_ERK_ACTIVATION_EVENTS	1.29856	0.140825	0.361774	1.43872	0.0367893	0.102035	1.17242	0.272553	0.382875
REACTOME_AMINO_ACID_TRANSPORT_ACROSS_THE_PLASMA_MEMBRANE	1.29846	0.0996217	0.361866	1.1957	0.206349	0.356761	NA	NA	NA
GO_TRANSEPITHELIAL_TRANSPORT	1.29835	0.116492	0.361964	1.43274	0.038961	0.106061	0.820404	0.732369	0.881049
GO_PROTEIN_KINASE_C_ACTIVITY	1.29766	0.121984	0.364176	1.22088	0.2016	0.327365	0.701269	0.886861	0.975004
GO_NEGATIVE_REGULATION_OF_PLASMA_MEMBRANE_BOUNDED_CELL_PROJECTION_ASSEMBLY	1.29754	0.106383	0.364294	1.32239	0.0970874	0.207349	1.09723	0.30916	0.483254
GO_AMYLOID_PRECURSOR_PROTEIN_METABOLIC_PROCESS	1.29715	0.0753425	0.365397	1.57997	0.00468019	0.0247494	1.36907	0.0453752	0.165227
GO_TOXIN_METABOLIC_PROCESS	1.29689	0.115983	0.366054	1.269	0.162379	0.268941	1.28107	0.14717	0.252823
BIOCARTA_BARR_MAPK_PATHWAY	1.29658	0.102635	0.366937	0.916649	0.607936	0.747619	NA	NA	NA
KEGG_VASCULAR_SMOOTH_MUSCLE_CONTRACTION	1.29653	0.0586319	0.366867	1.57908	0.00151286	0.0249739	1.48522	0.00343053	0.0752817
GO_MYELIN_ASSEMBLY	1.29651	0.109354	0.366636	1.48471	0.0266876	0.0725046	1.42727	0.0526316	0.116331
GO_OXIDOREDUCTASE_ACTIVITY_ACTING_ON_CH_OH_GROUP_OF_DONORS	1.29638	0.0549569	0.366848	1.0417	0.372493	0.569344	NA	NA	NA
GO_REGULATION_OF_RESPIRATORY_GASEOUS_EXCHANGE	1.29609	0.116	0.367634	0.80569	0.758675	0.891064	NA	NA	NA
BIOCARTA_BARRESTIN_SRC_PATHWAY	1.29578	0.106326	0.368462	1.10662	0.356589	0.480014	NA	NA	NA
WP_BRAINDERIVED_NEUROTROPHIC_FACTOR_BDNF_SIGNALING_PATHWAY	1.29576	0.0300518	0.36829	1.11469	0.227709	0.468076	NA	NA	NA
KEGG_BUTANOATE_METABOLISM	1.29574	0.0951189	0.36808	1.35997	0.0733945	0.170096	NA	NA	NA
GO_NEGATIVE_REGULATION_OF_ENDOCYTOSIS	1.29569	0.102715	0.367962	1.10059	0.302508	0.486708	0.863886	0.719577	0.823078
PID_TXA2PATHWAY	1.29568	0.0764774	0.367724	1.71077	0	0.0028616	1.597	0.005291	0.0229047
GO_L_TYPE_VOLTAGE_GATED_CALCIUM_CHANNEL_COMPLEX	1.2954	0.0944206	0.368477	NA	NA	NA	NA	NA	NA
GO_PROTEIN_POLYGLUTAMYLATION	1.29538	0.103399	0.368269	1.28442	0.151145	0.250101	NA	NA	NA
GO_OXIDOREDUCTASE_ACTIVITY_ACTING_ON_THE_CH_NH2_GROUP_OF_DONORS_OXYGEN_AS_ACCEPTOR	1.29532	0.11326	0.36824	1.45957	0.0267296	0.0879749	1.36931	0.0896309	0.164956
GO_ANIMAL_ORGAN_MATURATION	1.29528	0.117569	0.36813	1.30505	0.127625	0.225885	0.856561	0.692308	0.832745
GO_ANION_CATION_SYMPORTER_ACTIVITY	1.29527	0.11215	0.367902	1.22453	0.185008	0.322591	0.92137	0.574007	0.743077
GO_REGULATION_OF_CELL_FATE_COMMITMENT	1.29503	0.0919395	0.368479	1.33936	0.0724191	0.189286	1.07983	0.341969	0.507413
GO_CATENIN_COMPLEX	1.29501	0.0914867	0.368287	1.04439	0.399061	0.565625	NA	NA	NA
GO_REGULATION_OF_CELL_MORPHOGENESIS_INVOLVED_IN_DIFFERENTIATION	1.29483	0.00200803	0.368683	1.26857	0.0287141	0.269166	0.848973	0.925035	0.844135
GO_ACID_SECRETION	1.29407	0.0996264	0.371186	0.824085	0.762282	0.870308	NA	NA	NA
GO_SKELETAL_MUSCLE_ORGAN_DEVELOPMENT	1.29401	0.0259875	0.371126	1.14027	0.198324	0.434541	NA	NA	NA
GO_NEUTRAL_LIPID_METABOLIC_PROCESS	1.29382	0.0491979	0.371619	1.66347	0	0.00682451	1.48489	0.00328407	0.0753981
REACTOME_FRS_MEDIATED_FGFR3_SIGNALING	1.29374	0.0929919	0.371589	1.19888	0.221683	0.353804	NA	NA	NA
GO_REGULATION_OF_CARDIOCYTE_DIFFERENTIATION	1.2933	0.0952941	0.37289	1.1536	0.226772	0.415122	1.00492	0.417808	0.619699
GO_LYSOSOME_LOCALIZATION	1.29297	0.0757409	0.373824	1.66984	0.00154083	0.00625935	1.751	0	0.00165397
GO_POSITIVE_REGULATION_OF_ANION_TRANSPORT	1.29295	0.0904762	0.373617	1.24513	0.142195	0.298837	0.806507	0.801382	0.898374
GO_POTASSIUM_ION_BINDING	1.29288	0.121918	0.373612	1.27067	0.161137	0.266824	1.1358	0.301616	0.430391
GO_CHANNEL_INHIBITOR_ACTIVITY	1.2926	0.121622	0.374355	1.41389	0.044164	0.121351	0.61865	0.992674	0.996411
GO_NEURAL_RETINA_DEVELOPMENT	1.29217	0.0741573	0.375641	0.897628	0.669643	0.774816	NA	NA	NA
GO_MATURE_B_CELL_DIFFERENTIATION_INVOLVED_IN_IMMUNE_RESPONSE	1.29181	0.128552	0.376656	1.37276	0.0646203	0.157788	1.24722	0.184982	0.290909
GO_14_3_3_PROTEIN_BINDING	1.29179	0.111969	0.376481	1.59162	0.00163666	0.0211048	1.42435	0.0429338	0.118477
REACTOME_TRANSPORT_OF_CONNEXONS_TO_THE_PLASMA_MEMBRANE	1.29178	0.108579	0.376218	0.85246	0.69586	0.833133	0.712731	0.875899	0.967641
GO_PLASMA_MEMBRANE_RAFT	1.29171	0.0469584	0.376197	1.5422	0.00143472	0.039964	1.36088	0.0196078	0.172862
GO_CELL_CELL_SIGNALING_INVOLVED_IN_CARDIAC_CONDUCTION	1.29169	0.115979	0.375998	1.32074	0.103393	0.209116	0.851284	0.684211	0.840793
GO_AROMATASE_ACTIVITY	1.29157	0.136799	0.376199	1.53781	0.00814332	0.0421096	1.28166	0.157692	0.252253
GO_SIALIC_ACID_BINDING	1.2912	0.117409	0.377201	1.45516	0.0221169	0.0906182	1.26521	0.159132	0.27001
GO_SYNAPTIC_MEMBRANE_ADHESION	1.29111	0.10388	0.377273	0.72814	0.872727	0.956898	NA	NA	NA
BIOCARTA_CXCR4_PATHWAY	1.29055	0.119326	0.378976	1.16752	0.267296	0.395145	0.954796	0.555963	0.69704
BIOCARTA_CSK_PATHWAY	1.29053	0.118852	0.378779	1.4738	0.0139104	0.0788782	1.57387	0.00702988	0.0304353
GO_MICROTUBULE_ANCHORING_AT_CENTROSOME	1.28998	0.129173	0.380527	1.16065	0.274671	0.403156	NA	NA	NA
GO_NEGATIVE_REGULATION_OF_TRANSPORTER_ACTIVITY	1.28993	0.0803571	0.380454	1.36461	0.0341753	0.164886	0.606164	0.998342	0.998611
GO_G_PROTEIN_BETA_GAMMA_SUBUNIT_COMPLEX_BINDING	1.28988	0.1313	0.380346	1.23199	0.202212	0.313138	1.20028	0.254545	0.347063
GO_CHOLESTEROL_EFFLUX	1.28982	0.0983213	0.380298	1.60518	0.00314465	0.0181265	1.44344	0.0245184	0.10409
GO_MONOCARBOXYLIC_ACID_BIOSYNTHETIC_PROCESS	1.28966	0.0192893	0.380557	1.68572	0	0.0043667	1.45897	0.00300752	0.0936352
REACTOME_SYNTHESIS_OF_PE	1.28951	0.103253	0.380848	1.25491	0.157233	0.287289	1.20406	0.211744	0.342388
GO_FATTY_ACID_TRANSPORT	1.28942	0.0610022	0.380923	1.71588	0	0.00249692	1.73687	0	0.00224365
GO_NEURON_PROJECTION_ARBORIZATION	1.28841	0.124352	0.384301	0.881212	0.643678	0.795478	0.765728	0.825368	0.936205
GO_CELL_JUNCTION_MAINTENANCE	1.28841	0.11465	0.384034	1.1567	0.249584	0.409768	NA	NA	NA
REACTOME_O_LINKED_GLYCOSYLATION_OF_MUCINS	1.28839	0.0931315	0.38382	1.66785	0.0015873	0.00633284	1.49755	0.0106762	0.067558
GO_ANGIOTENSIN_ACTIVATED_SIGNALING_PATHWAY	1.28834	0.111908	0.383734	1.19902	0.239414	0.353636	NA	NA	NA
GO_BRANCHED_CHAIN_AMINO_ACID_TRANSPORT	1.28805	0.117564	0.384514	1.30711	0.114701	0.223776	0.866006	0.672349	0.819112
GO_ENDOPLASMIC_RETICULUM_SUBCOMPARTMENT	1.28805	0.111111	0.384261	1.1534	0.27057	0.415316	NA	NA	NA
GO_SUGAR_TRANSMEMBRANE_TRANSPORTER_ACTIVITY	1.28792	0.118954	0.384454	1.44348	0.0353698	0.098878	1.277	0.148624	0.257198
GO_QUATERNARY_AMMONIUM_GROUP_TRANSPORT	1.28787	0.127193	0.384367	1.11016	0.364865	0.474815	0.748967	0.787476	0.948223
GO_SYNAPTIC_CLEFT	1.28778	0.139842	0.384425	0.877338	0.65625	0.801423	NA	NA	NA
GO_MAGNESIUM_ION_TRANSMEMBRANE_TRANSPORTER_ACTIVITY	1.28761	0.115278	0.384737	1.45701	0.0205047	0.089744	0.596106	0.958182	0.998713
GO_SIALYLTRANSFERASE_ACTIVITY	1.28745	0.12824	0.385056	1.18871	0.232053	0.366839	NA	NA	NA
GO_ALCOHOL_BINDING	1.28739	0.0842697	0.384985	1.39827	0.0328849	0.135612	1.03122	0.386441	0.58079
REACTOME_INSULIN_PROCESSING	1.28734	0.133929	0.384914	0.996287	0.480974	0.633549	NA	NA	NA
GO_PURINE_CONTAINING_COMPOUND_CATABOLIC_PROCESS	1.28689	0.102138	0.386324	1.03682	0.42527	0.575874	NA	NA	NA
GO_NEGATIVE_REGULATION_OF_CELL_GROWTH	1.28685	0.0264496	0.3862	1.38682	0.0108401	0.145306	1.04331	0.345313	0.560923
GO_REGULATION_OF_RECEPTOR_MEDIATED_ENDOCYTOSIS	1.28669	0.0571737	0.386515	1.38291	0.019432	0.148688	1.09705	0.269682	0.483351
GO_NEUROMUSCULAR_PROCESS_CONTROLLING_POSTURE	1.28591	0.147139	0.389081	1.10201	0.341232	0.485286	NA	NA	NA
GO_NEGATIVE_REGULATION_OF_CALCIUM_MEDIATED_SIGNALING	1.28575	0.11772	0.389397	1.47834	0.0186047	0.076544	1.3827	0.056239	0.153879
GO_NEGATIVE_REGULATION_OF_SIGNALING_RECEPTOR_ACTIVITY	1.2857	0.115476	0.38928	1.53454	0.0111111	0.043821	1.3781	0.0675183	0.157793
GO_MICROTUBULE_ANCHORING_AT_MICROTUBULE_ORGANIZING_CENTER	1.2856	0.111111	0.389391	1.11839	0.337539	0.463141	NA	NA	NA
GO_CELLULAR_AMINO_ACID_CATABOLIC_PROCESS	1.28533	0.0397074	0.390133	1.42634	0.0140845	0.110828	1.24698	0.0713128	0.291014
GO_REGULATION_OF_PLATELET_AGGREGATION	1.28528	0.113855	0.390016	1.5074	0.0183028	0.0583571	1.65594	0.00377358	0.00956064
GO_PHOSPHOLIPID_DEPHOSPHORYLATION	1.28523	0.109987	0.389923	1.40965	0.0398089	0.125482	1.08329	0.326126	0.502871
GO_BUNDLE_OF_HIS_CELL_TO_PURKINJE_MYOCYTE_COMMUNICATION	1.28504	0.133427	0.390359	1.05897	0.423077	0.544232	NA	NA	NA
GO_STEROID_HORMONE_RECEPTOR_ACTIVITY	1.285	0.112532	0.390236	1.47398	0.0138675	0.078744	1.35299	0.0815972	0.180475
GO_NUCLEOTIDE_TRANSPORT	1.28487	0.106516	0.390385	1.39762	0.0414013	0.136026	0.906076	0.633628	0.76616
GO_CILIUM_OR_FLAGELLUM_DEPENDENT_CELL_MOTILITY	1.28481	0.0739514	0.390314	1.73058	0	0.00197399	1.42354	0.00995025	0.119096
REACTOME_GLUCAGON_TYPE_LIGAND_RECEPTORS	1.28422	0.134615	0.392289	1.00868	0.464052	0.616556	NA	NA	NA
GO_LOW_DENSITY_LIPOPROTEIN_PARTICLE_REMODELING	1.28421	0.117647	0.392057	1.49037	0.0143541	0.0684357	1.27558	0.17658	0.258864
GO_FATTY_ACID_BIOSYNTHETIC_PROCESS	1.28413	0.0420168	0.392088	1.61132	0	0.0163864	1.41282	0.0144	0.127763
GO_PHOSPHORYLATED_CARBOHYDRATE_DEPHOSPHORYLATION	1.28378	0.136426	0.393086	1.22316	0.22102	0.324364	1.17068	0.277064	0.385127
GO_ICOSANOID_METABOLIC_PROCESS	1.28314	0.0688913	0.395183	1.83559	0	0.000198333	1.81182	0	0.000427506
GO_GLUTATHIONE_TRANSFERASE_ACTIVITY	1.28313	0.134993	0.394943	1.4585	0.0283465	0.0884561	1.43309	0.0569853	0.111659
GO_ACETYLGLUCOSAMINYLTRANSFERASE_ACTIVITY	1.28265	0.107711	0.396573	1.48116	0.0246154	0.0748462	1.49974	0.0295139	0.0662001
REACTOME_PLATELET_SENSITIZATION_BY_LDL	1.28256	0.148448	0.396615	1.43865	0.0475436	0.102054	1.47686	0.047532	0.0809222
GO_VASCULAR_ASSOCIATED_SMOOTH_MUSCLE_CONTRACTION	1.28254	0.110533	0.396405	1.47755	0.022293	0.076819	1.53441	0.0142602	0.0469463
GO_RENAL_WATER_HOMEOSTASIS	1.28234	0.103535	0.396882	1.3489	0.0620032	0.180852	1.26121	0.139535	0.274353
GO_POSITIVE_REGULATION_OF_NEURON_PROJECTION_DEVELOPMENT	1.2821	0.00504541	0.397498	1.00039	0.45288	0.627863	NA	NA	NA
WP_MELATONIN_METABOLISM_AND_EFFECTS	1.28202	0.12956	0.397542	1.07767	0.352657	0.519042	1.04964	0.373646	0.552728
GO_ACTIVATION_OF_PROTEIN_KINASE_A_ACTIVITY	1.28199	0.133952	0.39734	0.875414	0.654743	0.803522	0.655606	0.928187	0.991158
GO_PROTEIN_LOCALIZATION_TO_EARLY_ENDOSOME	1.28191	0.145506	0.397402	1.31422	0.12199	0.21621	1.21364	0.241573	0.331903
GO_REGULATION_OF_NEUROTRANSMITTER_UPTAKE	1.28164	0.120397	0.398131	1.3698	0.0733652	0.161082	NA	NA	NA
GO_ALPHA_AMINO_ACID_CATABOLIC_PROCESS	1.28152	0.0666667	0.39828	1.47468	0.00438597	0.0784732	1.26654	0.0688525	0.268086
GO_TERPENOID_METABOLIC_PROCESS	1.28105	0.0772487	0.399727	1.47573	0.00581395	0.0780097	1.14539	0.2	0.41612
REACTOME_CYTOSOLIC_SULFONATION_OF_SMALL_MOLECULES	1.28046	0.127877	0.40163	1.1236	0.318113	0.457361	NA	NA	NA
GO_SEROTONIN_METABOLIC_PROCESS	1.28044	0.13024	0.401407	1.25564	0.179054	0.286869	NA	NA	NA
GO_GLUTAMINE_FAMILY_AMINO_ACID_METABOLIC_PROCESS	1.28036	0.0864619	0.401439	1.10416	0.272727	0.482845	0.84073	0.778731	0.855436
GO_PHOSPHATIDYLETHANOLAMINE_BINDING	1.28002	0.135714	0.402406	1.37228	0.066343	0.158223	1.35575	0.0898876	0.177751
WP_ALANINE_AND_ASPARTATE_METABOLISM	1.27987	0.133234	0.40266	1.27675	0.143813	0.259707	NA	NA	NA
GO_PRESYNAPTIC_MEMBRANE_ORGANIZATION	1.2798	0.132184	0.402646	0.821666	0.726384	0.873146	NA	NA	NA
GO_OPTIC_NERVE_DEVELOPMENT	1.27973	0.147776	0.402634	1.01854	0.489327	0.601882	NA	NA	NA
GO_POSITIVE_REGULATION_OF_RECEPTOR_RECYCLING	1.27936	0.150917	0.403771	1.29388	0.141005	0.238845	0.920958	0.586792	0.742846
WP_PROSTAGLANDIN_SYNTHESIS_AND_REGULATION	1.27933	0.0985748	0.40358	1.59279	0.00317965	0.0209095	1.65636	0.00179856	0.00951068
GO_METAL_ION_PROTON_ANTIPORTER_ACTIVITY	1.27931	0.138484	0.40341	1.32478	0.110553	0.205233	0.760995	0.796512	0.939631
KEGG_ADIPOCYTOKINE_SIGNALING_PATHWAY	1.27921	0.0756014	0.403469	1.31157	0.0622155	0.219219	0.982245	0.491611	0.652575
GO_PALMITOYLTRANSFERASE_ACTIVITY	1.27915	0.117433	0.40341	1.38372	0.0673813	0.147949	0.883543	0.639085	0.796736
GO_LINOLEIC_ACID_METABOLIC_PROCESS	1.27893	0.161118	0.403965	1.4279	0.0345964	0.109448	1.37718	0.0833333	0.158628
BIOCARTA_RAB_PATHWAY	1.27884	0.142857	0.404032	1.23357	0.214052	0.31209	1.03891	0.425047	0.567753
GO_POSITIVE_REGULATION_OF_SIGNALING_RECEPTOR_ACTIVITY	1.2785	0.108273	0.405028	1.26294	0.147147	0.277105	1.45872	0.0234506	0.0937041
GO_LIMBIC_SYSTEM_DEVELOPMENT	1.27838	0.0554951	0.405226	NA	NA	NA	NA	NA	NA
GO_RHODOPSIN_MEDIATED_SIGNALING_PATHWAY	1.27795	0.130263	0.406541	NA	NA	NA	NA	NA	NA
REACTOME_SYNTHESIS_OF_BILE_ACIDS_AND_BILE_SALTS	1.27781	0.128911	0.406793	1.47453	0.0171875	0.0785259	1.05938	0.390764	0.539569
GO_PHOTOTRANSDUCTION_VISIBLE_LIGHT	1.27758	0.116481	0.407332	NA	NA	NA	NA	NA	NA
GO_CARGO_ADAPTOR_ACTIVITY	1.27758	0.135935	0.40707	1.29538	0.126582	0.237331	1.36824	0.0812274	0.166209
GO_POSTSYNAPTIC_ENDOCYTIC_ZONE	1.27742	0.145833	0.407371	0.736726	0.828619	0.951706	NA	NA	NA
GO_NEURON_REMODELING	1.27726	0.152819	0.407712	1.14807	0.308081	0.422132	0.690295	0.868526	0.980843
GO_RETINOL_METABOLIC_PROCESS	1.2771	0.1221	0.408003	1.42994	0.0333863	0.108011	1.38354	0.0574913	0.152989
GO_REGULATION_OF_T_HELPER_2_CELL_DIFFERENTIATION	1.27702	0.132857	0.408049	1.46641	0.0113636	0.0835557	1.48222	0.0186567	0.0775202
GO_NEGATIVE_REGULATION_OF_PROTEIN_LOCALIZATION_TO_NUCLEUS	1.27683	0.102564	0.408465	1.27372	0.134815	0.263506	1.22455	0.173175	0.318432
GO_REGULATION_OF_MEMBRANE_REPOLARIZATION	1.27646	0.129193	0.409575	1.44244	0.0292308	0.0996037	NA	NA	NA
GO_STEROL_BIOSYNTHETIC_PROCESS	1.27618	0.0893665	0.410326	1.441	0.0181269	0.100714	NA	NA	NA
GO_NEGATIVE_REGULATION_OF_AMYLOID_BETA_FORMATION	1.27601	0.132791	0.4107	1.43901	0.0253566	0.101995	1.49784	0.0213144	0.0673833
GO_BLOC_COMPLEX	1.27586	0.150066	0.410958	0.586418	0.96395	0.998858	NA	NA	NA
PID_ENDOTHELIN_PATHWAY	1.27553	0.0991832	0.411897	1.37716	0.0508744	0.154329	1.05821	0.327273	0.541428
REACTOME_P75NTR_RECRUITS_SIGNALLING_COMPLEXES	1.27539	0.139276	0.412124	1.50196	0.0129032	0.0612263	1.2402	0.202925	0.299398
GO_SODIUM_TRANSMEMBRANE_TRANSPORTER_ACTIVITY_PHOSPHORYLATIVE_MECHANISM	1.27531	0.149321	0.412118	1.12004	0.35473	0.461349	NA	NA	NA
GO_MODIFICATION_OF_POSTSYNAPTIC_STRUCTURE	1.2753	0.13172	0.411905	1.45902	0.0348653	0.0883995	NA	NA	NA
GO_NOREPINEPHRINE_SECRETION	1.2751	0.152144	0.412362	1.16243	0.261076	0.401377	NA	NA	NA
GO_POSITIVE_REGULATION_OF_PROTEIN_TARGETING_TO_MEMBRANE	1.27509	0.126779	0.412124	1.46035	0.0196078	0.0875559	1.20508	0.205829	0.340971
GO_CELLULAR_LIPID_CATABOLIC_PROCESS	1.27503	0.0315682	0.412061	1.68693	0	0.0042731	1.29601	0.0244648	0.236884
GO_RESPONSE_TO_IMMOBILIZATION_STRESS	1.27495	0.145669	0.412072	1.33701	0.0884676	0.19134	NA	NA	NA
GO_REGULATION_OF_CELL_COMMUNICATION_BY_ELECTRICAL_COUPLING	1.27493	0.141259	0.411892	1.40952	0.0513644	0.125489	1.33075	0.114338	0.202371
GO_G_PROTEIN_COUPLED_GLUTAMATE_RECEPTOR_BINDING	1.27456	0.151079	0.412955	1.18407	0.284591	0.372691	0.903901	0.598499	0.769374
GO_INTERLEUKIN_27_MEDIATED_SIGNALING_PATHWAY	1.27453	0.15896	0.412817	1.45147	0.0213115	0.0933867	1.12873	0.335863	0.43998
WP_MAJOR_RECEPTORS_TARGETED_BY_EPINEPHRINE_AND_NOREPINEPHRINE	1.27437	0.132394	0.41309	1.05243	0.421394	0.554185	0.668207	0.907749	0.989086
BIOCARTA_NFAT_PATHWAY	1.27436	0.111111	0.412842	1.25976	0.142857	0.280988	0.724253	0.921429	0.962054
GO_NEGATIVE_REGULATION_OF_LYMPHOCYTE_MIGRATION	1.27408	0.132682	0.413636	1.5478	0.00158983	0.0375224	1.1112	0.355596	0.461748
GO_VERY_LONG_CHAIN_FATTY_ACID_METABOLIC_PROCESS	1.274	0.112821	0.413639	1.49686	0.0124611	0.0639062	1.01397	0.449912	0.606778
REACTOME_FCGR3A_MEDIATED_IL10_SYNTHESIS	1.27395	0.111111	0.413553	1.51948	0.00794913	0.050973	1.62431	0.00178571	0.0155507
GO_3_PHOSPHOADENOSINE_5_PHOSPHOSULFATE_METABOLIC_PROCESS	1.27376	0.132372	0.414021	1.15751	0.27476	0.408387	0.9121	0.579892	0.756156
GO_CARBOHYDRATE_HOMEOSTASIS	1.27372	0.0356415	0.4139	1.24434	0.0565517	0.299377	0.982417	0.487539	0.652671
GO_SYNAPSE_MATURATION	1.27353	0.139744	0.414341	NA	NA	NA	NA	NA	NA
GO_NEGATIVE_REGULATION_OF_NEURON_DEATH	1.27327	0.0345528	0.414984	1.23468	0.0787293	0.31044	1.06935	0.2875	0.522905
GO_2_IRON_2_SULFUR_CLUSTER_BINDING	1.27327	0.139189	0.414721	0.886584	0.646302	0.787664	NA	NA	NA
GO_IMMUNE_RECEPTOR_ACTIVITY	1.27288	0.0586354	0.415886	1.87054	0	0.000321898	2.01422	0	0
GO_NEGATIVE_REGULATION_OF_ESTABLISHMENT_OF_PROTEIN_LOCALIZATION	1.27288	0.0446521	0.415613	1.52195	0.00277393	0.0497943	1.54165	0.00315956	0.043633
GO_MOLECULAR_ADAPTOR_ACTIVITY	1.27286	0.0191532	0.415432	1.31976	0.0229885	0.210457	1.30106	0.0230548	0.23185
GO_GTP_RHO_BINDING	1.2728	0.12987	0.415353	1.02742	0.468315	0.588786	1.35207	0.0829016	0.1811
REACTOME_VASOPRESSIN_REGULATES_RENAL_WATER_HOMEOSTASIS_VIA_AQUAPORINS	1.27271	0.111386	0.415393	1.22147	0.167449	0.327069	0.68264	0.97007	0.983729
GO_METANEPHRIC_TUBULE_MORPHOGENESIS	1.27223	0.130935	0.416882	1.32656	0.092084	0.202922	NA	NA	NA
REACTOME_GLUTATHIONE_CONJUGATION	1.27194	0.128872	0.417737	1.44987	0.020155	0.0946457	1.39964	0.0403509	0.139287
KEGG_ABC_TRANSPORTERS	1.27168	0.103321	0.4184	1.45321	0.0282132	0.0921471	1.56871	0.0088968	0.0325482
BIOCARTA_FMLP_PATHWAY	1.27165	0.118149	0.418241	1.34449	0.0584518	0.185173	1.23485	0.160622	0.306192
GO_REGULATION_OF_GLIAL_CELL_MIGRATION	1.27115	0.173735	0.419872	1.43089	0.0304487	0.107622	1.44621	0.0357815	0.102207
GO_SUCKLING_BEHAVIOR	1.27103	0.139665	0.420038	0.846672	0.722135	0.840118	NA	NA	NA
GO_STEROID_BIOSYNTHETIC_PROCESS	1.271	0.0289555	0.419872	1.46224	0	0.0865264	0.903671	0.704969	0.769721
REACTOME_CELL_CELL_COMMUNICATION	1.27074	0.0631579	0.420543	1.62978	0	0.0119482	1.53063	0	0.0488967
KEGG_ARRHYTHMOGENIC_RIGHT_VENTRICULAR_CARDIOMYOPATHY_ARVC	1.27054	0.0802198	0.421018	1.43241	0.0208024	0.106376	1.30181	0.0740741	0.23103
GO_CELLULAR_SODIUM_ION_HOMEOSTASIS	1.27042	0.1469	0.421226	1.23539	0.189103	0.309902	NA	NA	NA
REACTOME_SIALIC_ACID_METABOLISM	1.27004	0.121472	0.422341	1.17529	0.231496	0.385064	NA	NA	NA
REACTOME_GLUCAGON_LIKE_PEPTIDE_1_GLP1_REGULATES_INSULIN_SECRETION	1.26994	0.120337	0.422419	0.972268	0.491987	0.669728	NA	NA	NA
WP_ARRHYTHMOGENIC_RIGHT_VENTRICULAR_CARDIOMYOPATHY	1.26992	0.0942982	0.422192	1.40907	0.0167683	0.125474	1.27848	0.0884354	0.255854
GO_RECEPTOR_METABOLIC_PROCESS	1.26989	0.0444674	0.42206	1.34025	0.0239774	0.188367	1.0743	0.272727	0.516164
REACTOME_SIGNAL_REGULATORY_PROTEIN_FAMILY_INTERACTIONS	1.26977	0.163476	0.422216	1.59335	0.00347222	0.0208911	1.4878	0.0200803	0.0736912
GO_SECONDARY_HEART_FIELD_SPECIFICATION	1.26919	0.139535	0.424118	1.13274	0.333333	0.444293	0.866039	0.675302	0.819222
GO_SYMMETRIC_SYNAPSE	1.26918	0.165049	0.42385	1.13262	0.329134	0.444423	NA	NA	NA
GO_NEPHRIC_DUCT_DEVELOPMENT	1.26892	0.148405	0.424559	0.455441	0.996769	1	NA	NA	NA
GO_GAMMA_AMINOBUTYRIC_ACID_SECRETION	1.26883	0.142857	0.424609	1.27189	0.153473	0.265946	NA	NA	NA
GO_MUCUS_SECRETION	1.26871	0.146341	0.424752	1.4961	0.0204403	0.0644941	1.46095	0.0392523	0.0919725
GO_MYOFIBRIL_ASSEMBLY	1.26871	0.095843	0.424476	1.36883	0.05	0.161956	0.897258	0.644518	0.777845
PID_EPHA_FWDPATHWAY	1.26851	0.122807	0.424927	1.37218	0.0316456	0.15829	1.49223	0.0107335	0.0708598
GO_MYELIN_MAINTENANCE	1.26847	0.139946	0.424783	1.37949	0.0491284	0.151807	1.49082	0.0236794	0.071794
GO_REGULATION_OF_PROTEIN_TARGETING	1.26837	0.0923913	0.424897	1.47316	0.00896861	0.0793677	1.29197	0.0766667	0.240706
GO_ANKYRIN_BINDING	1.26832	0.147497	0.424822	1.21749	0.206677	0.331585	NA	NA	NA
GO_POSITIVE_REGULATION_OF_PHOSPHOLIPASE_ACTIVITY	1.26818	0.109573	0.425089	1.68587	0	0.00435412	1.6677	0	0.00790339
GO_NEUROTRANSMITTER_GATED_ION_CHANNEL_CLUSTERING	1.26805	0.15007	0.425271	1.11908	0.352181	0.462268	NA	NA	NA
GO_DORSAL_VENTRAL_NEURAL_TUBE_PATTERNING	1.26794	0.149157	0.425401	1.12983	0.29794	0.448229	1.04779	0.384615	0.555201
REACTOME_SYNTHESIS_OF_BILE_ACIDS_AND_BILE_SALTS_VIA_24_HYDROXYCHOLESTEROL	1.26769	0.142241	0.426071	1.26688	0.152597	0.271469	NA	NA	NA
GO_MICROVILLUS_ORGANIZATION	1.26736	0.146154	0.426992	1.25549	0.16124	0.286963	1.0045	0.437063	0.620483
GO_OUTWARD_RECTIFIER_POTASSIUM_CHANNEL_ACTIVITY	1.26735	0.154066	0.42675	1.1834	0.25	0.373731	NA	NA	NA
GO_PLASMA_MEMBRANE_FUSION	1.26717	0.145954	0.427108	1.38681	0.0566667	0.145252	1.09089	0.373814	0.491801
GO_INDOLE_CONTAINING_COMPOUND_METABOLIC_PROCESS	1.26716	0.159304	0.426884	1.07478	0.376206	0.523027	0.607716	0.954044	0.998348
GO_CORNIFIED_ENVELOPE	1.26715	0.14472	0.426651	1.35281	0.0643642	0.177261	1.1062	0.332753	0.469499
GO_CHLORIDE_ION_BINDING	1.26713	0.146724	0.42643	1.22725	0.220968	0.319244	0.91709	0.588346	0.74788
ST_ADRENERGIC	1.26708	0.127451	0.426322	1.39586	0.0484375	0.137441	1.56821	0.0103806	0.0326608
GO_WATER_TRANSMEMBRANE_TRANSPORTER_ACTIVITY	1.26692	0.166667	0.42664	1.40617	0.0334395	0.128035	1.3642	0.0915751	0.169862
GO_ADENYLATE_CYCLASE_ACTIVITY	1.26688	0.147321	0.426512	0.902789	0.648333	0.767635	0.540208	0.977401	1
GO_CHOLESTEROL_BINDING	1.26679	0.123353	0.426574	1.39662	0.0385233	0.136564	1.16071	0.240642	0.397523
GO_NERVE_DEVELOPMENT	1.26667	0.0901917	0.426728	1.12122	0.267356	0.460047	0.888994	0.69802	0.789064
GO_SIALYLATION	1.26667	0.135593	0.426462	1.16984	0.240506	0.392759	NA	NA	NA
REACTOME_INTERLEUKIN_35_SIGNALLING	1.26648	0.106534	0.426848	1.51988	0.0112179	0.0508988	1.20342	0.231047	0.343376
GO_NEGATIVE_REGULATION_OF_VOLTAGE_GATED_CALCIUM_CHANNEL_ACTIVITY	1.26638	0.135664	0.426944	1.36302	0.0503049	0.166711	1.17358	0.27193	0.381844
GO_RETINA_LAYER_FORMATION	1.26629	0.132822	0.427011	0.867911	0.689764	0.813455	NA	NA	NA
GO_RETINAL_CONE_CELL_DIFFERENTIATION	1.26628	0.148368	0.426742	1.09452	0.365482	0.495161	NA	NA	NA
GO_REGULATION_OF_LAMELLIPODIUM_ORGANIZATION	1.26617	0.127359	0.426902	1.34337	0.0832073	0.186328	1.55735	0.0103986	0.0371144
KEGG_ENDOCYTOSIS	1.26606	0.0361944	0.427056	1.32365	0.0300136	0.206018	1.20655	0.0890937	0.339645
GO_RESPONSE_TO_CAFFEINE	1.26604	0.15894	0.426843	0.871403	0.6896	0.808339	NA	NA	NA
GO_STEROID_METABOLIC_PROCESS	1.26602	0.0131446	0.426659	1.51916	0	0.0512081	1.17978	0.0825826	0.375816
GO_NEUREXIN_FAMILY_PROTEIN_BINDING	1.26585	0.158621	0.426987	1.27764	0.161342	0.258448	1.27706	0.174147	0.2572
REACTOME_ACTIVATION_OF_RAC1	1.26573	0.157163	0.427158	1.16161	0.291139	0.40242	NA	NA	NA
GO_INTERMEDIATE_FILAMENT_BASED_PROCESS	1.26561	0.111931	0.427309	1.21655	0.173913	0.332859	NA	NA	NA
REACTOME_PI_3K_CASCADE_FGFR4	1.26561	0.14346	0.427048	1.25398	0.160656	0.288088	NA	NA	NA
GO_RESPONSE_TO_CORTICOSTERONE	1.26555	0.130904	0.42696	1.37835	0.0533752	0.153058	1.11313	0.322242	0.458809
GO_MAGNESIUM_ION_HOMEOSTASIS	1.26548	0.131619	0.426984	1.30787	0.104478	0.222827	0.833836	0.693487	0.864671
KEGG_ALZHEIMERS_DISEASE	1.26524	0.0510417	0.427574	1.22027	0.109375	0.327968	0.872562	0.78179	0.811364
REACTOME_SYNTHESIS_OF_IP3_AND_IP4_IN_THE_CYTOSOL	1.26508	0.141401	0.427852	1.46691	0.0283019	0.0831789	1.08701	0.330986	0.497968
GO_WIDE_PORE_CHANNEL_ACTIVITY	1.26499	0.142298	0.427932	1.14402	0.290323	0.428634	0.80306	0.761566	0.900729
REACTOME_P75NTR_SIGNALS_VIA_NF_KB	1.26488	0.155738	0.428044	1.48251	0.0159744	0.0739735	1.36701	0.0855019	0.167433
GO_SIGNALING_RECEPTOR_COMPLEX_ADAPTOR_ACTIVITY	1.26484	0.133896	0.427948	1.34431	0.0764431	0.185311	1.33686	0.0931459	0.195279
GO_REGULATION_OF_NEURON_PROJECTION_REGENERATION	1.26464	0.122137	0.42841	1.08429	0.366013	0.508819	0.758029	0.849365	0.941828
GO_MYOSIN_BINDING	1.26445	0.094533	0.428833	1.3893	0.0254873	0.143045	1.52307	0.0066335	0.0531726
WP_PURINERGIC_SIGNALING	1.26429	0.154337	0.429158	1.47259	0.0289855	0.0797761	1.02837	0.406998	0.585319
GO_BENZENE_CONTAINING_COMPOUND_METABOLIC_PROCESS	1.26419	0.165344	0.42927	1.27007	0.159677	0.267268	1.22245	0.213504	0.321439
GO_ORGANOPHOSPHATE_ESTER_TRANSPORT	1.26419	0.0552083	0.429017	1.39493	0.0220994	0.1379	1.52156	0.00153139	0.0539535
GO_ISOPRENOID_METABOLIC_PROCESS	1.26412	0.0598111	0.428983	1.42717	0.012931	0.110034	1.04482	0.357377	0.558787
PID_IFNG_PATHWAY	1.26411	0.130277	0.428739	1.16288	0.24431	0.401135	0.801941	0.791304	0.901871
GO_EATING_BEHAVIOR	1.26386	0.133848	0.429352	NA	NA	NA	NA	NA	NA
GO_NUCLEOTIDE_RECEPTOR_ACTIVITY	1.26377	0.151915	0.429415	1.54941	0.00320513	0.037023	1.2735	0.150909	0.261091
GO_GLYCEROPHOSPHOLIPID_CATABOLIC_PROCESS	1.26364	0.15125	0.429585	1.39862	0.0526316	0.135565	1.15436	0.268468	0.404905
GO_SPERM_CAPACITATION	1.26334	0.152616	0.430438	1.37924	0.0622837	0.152036	0.588483	0.964844	0.99886
GO_GTP_DEPENDENT_PROTEIN_BINDING	1.26309	0.144487	0.431068	1.17911	0.228395	0.380045	0.943099	0.545775	0.714604
GO_POSITIVE_REGULATION_OF_DENDRITE_DEVELOPMENT	1.26281	0.0955556	0.431797	NA	NA	NA	NA	NA	NA
PID_NFAT_3PATHWAY	1.26278	0.106651	0.431656	1.02654	0.437126	0.590341	NA	NA	NA
GO_ALCOHOL_BIOSYNTHETIC_PROCESS	1.26258	0.052686	0.432153	1.54687	0.00138313	0.0379167	1.11301	0.235849	0.458923
GO_PH_REDUCTION	1.26257	0.118664	0.431889	0.835874	0.774584	0.8555	1.20657	0.17069	0.339725
REACTOME_INTERLEUKIN_27_SIGNALING	1.26253	0.161808	0.431776	1.4502	0.020934	0.094482	1.12616	0.348231	0.442432
GO_CYCLIC_NUCLEOTIDE_CATABOLIC_PROCESS	1.26246	0.173184	0.431753	1.15157	0.301794	0.417504	NA	NA	NA
GO_EUKARYOTIC_TRANSLATION_INITIATION_FACTOR_4F_COMPLEX	1.26225	0.149408	0.432275	0.919079	0.615641	0.744285	NA	NA	NA
GO_REGULATION_OF_PEPTIDYL_SERINE_PHOSPHORYLATION	1.26181	0.0718057	0.433669	1.69509	0	0.00376489	1.47834	0.00996678	0.0799713
GO_LOCOMOTORY_EXPLORATION_BEHAVIOR	1.26179	0.146307	0.433487	1.05926	0.440252	0.543754	NA	NA	NA
GO_RESPONSE_TO_HYDROPEROXIDE	1.26175	0.146648	0.433351	1.48555	0.015	0.0719493	1.37953	0.0805243	0.156309
GO_THIOESTER_BIOSYNTHETIC_PROCESS	1.26168	0.110218	0.433335	1.45969	0.0133333	0.0879595	1.23901	0.129508	0.300478
PID_CONE_PATHWAY	1.26163	0.154058	0.433247	1.35421	0.0746753	0.175826	1.11474	0.327684	0.456374
GO_NEGATIVE_REGULATION_OF_DEVELOPMENTAL_GROWTH	1.26126	0.0760986	0.434341	1.33662	0.0350877	0.191771	0.829285	0.835821	0.870341
KEGG_ERBB_SIGNALING_PATHWAY	1.26115	0.0866228	0.434482	1.35837	0.0393586	0.171941	1.07955	0.305141	0.507906
GO_POSITIVE_REGULATION_OF_LIPASE_ACTIVITY	1.26103	0.104911	0.434645	1.69747	0.00146628	0.00362435	1.66782	0.00167504	0.00789257
GO_POSITIVE_REGULATION_OF_PROTEIN_KINASE_B_SIGNALING	1.26086	0.0580311	0.43498	1.79487	0	0.000459225	1.68629	0	0.00571403
REACTOME_BIOSYNTHESIS_OF_SPECIALIZED_PRORESOLVING_MEDIATORS_SPMS_	1.26073	0.165062	0.435181	1.50964	0.00985222	0.0567737	1.19338	0.245353	0.356677
GO_REGULATION_OF_SULFUR_METABOLIC_PROCESS	1.26064	0.169014	0.43525	1.3546	0.102941	0.175542	1.35211	0.121514	0.181133
GO_TRANSFERASE_ACTIVITY_TRANSFERRING_NITROGENOUS_GROUPS	1.26062	0.161644	0.435033	1.16549	0.277129	0.397562	0.593377	0.962687	0.99864
GO_PROTEIN_NITROSYLATION	1.26042	0.159501	0.435502	1.36721	0.0758065	0.16277	1.42413	0.0731261	0.118595
BIOCARTA_TRKA_PATHWAY	1.26037	0.15978	0.435421	1.4244	0.0418006	0.112348	0.906493	0.60219	0.765909
GO_NEGATIVE_REGULATION_OF_RESPONSE_TO_WOUNDING	1.26032	0.100334	0.435319	1.44769	0.015083	0.0961249	1.60393	0.00503356	0.0209034
GO_PEPTIDYL_L_CYSTEINE_S_PALMITOYLATION	1.26026	0.130597	0.43527	1.08702	0.358434	0.504813	NA	NA	NA
WP_ALZHEIMERS_DISEASE	1.26003	0.0707182	0.435853	1.31923	0.056213	0.210854	1.12049	0.220395	0.449539
GO_AXONAL_TRANSPORT_OF_MITOCHONDRION	1.26	0.158114	0.43566	1.24871	0.17817	0.294457	NA	NA	NA
GO_RESPIRATORY_GASEOUS_EXCHANGE_BY_RESPIRATORY_SYSTEM	1.2599	0.10838	0.435755	1.01851	0.443769	0.601802	NA	NA	NA
GO_ARACHIDONIC_ACID_MONOOXYGENASE_ACTIVITY	1.2598	0.1622	0.435814	1.46087	0.0183946	0.0870984	0.927131	0.567619	0.734902
GO_G_PROTEIN_COUPLED_RECEPTOR_INTERNALIZATION	1.25977	0.176036	0.435658	1.12561	0.3367	0.454224	0.779738	0.744141	0.922427
GO_CELLULAR_COMPONENT_MAINTENANCE	1.25974	0.107955	0.435486	1.10933	0.277286	0.475963	NA	NA	NA
WP_OMEGA9_FA_SYNTHESIS	1.25968	0.152838	0.435435	1.15602	0.295868	0.410641	0.942323	0.550943	0.715673
GO_PROTEIN_SELF_ASSOCIATION	1.25949	0.114642	0.435837	1.19753	0.192192	0.354867	1.04348	0.390203	0.560853
GO_BETA_CATENIN_BINDING	1.25941	0.0808743	0.435862	1.19158	0.151026	0.362662	1.24745	0.0906149	0.290918
GO_REGULATION_OF_GLUCOSE_IMPORT	1.2591	0.11339	0.436764	1.24711	0.124803	0.296167	1.05422	0.380783	0.547542
GO_CELLULAR_RESPONSE_TO_PH	1.25872	0.153846	0.437867	1.32964	0.101266	0.200092	NA	NA	NA
REACTOME_FRS_MEDIATED_FGFR2_SIGNALING	1.25867	0.162516	0.437805	1.19652	0.230892	0.355766	NA	NA	NA
GO_LONG_CHAIN_FATTY_ACYL_COA_METABOLIC_PROCESS	1.25834	0.16	0.438733	1.32948	0.114618	0.20027	1.04495	0.404896	0.558776
GO_REGULATION_OF_CHOLESTEROL_METABOLIC_PROCESS	1.25821	0.106897	0.438965	1.4888	0.0151515	0.0695294	0.84007	0.783646	0.856198
GO_PROTEIN_TRANSPORT_ALONG_MICROTUBULE	1.25818	0.114943	0.438794	0.950785	0.543887	0.699711	NA	NA	NA
GO_POSITIVE_REGULATION_OF_CARBOHYDRATE_METABOLIC_PROCESS	1.25807	0.0804077	0.438942	1.50182	0.00149254	0.0612985	1.6229	0	0.0159081
GO_CELLULAR_RESPONSE_TO_CORTICOSTEROID_STIMULUS	1.25795	0.111237	0.439093	1.21353	0.155825	0.335948	1.28419	0.0980392	0.249944
GO_RESPONSE_TO_ISCHEMIA	1.25768	0.113379	0.439827	1.39087	0.0369276	0.141529	1.08674	0.309211	0.498277
GO_PROTEIN_PHOSPHATASE_1_BINDING	1.25763	0.152605	0.439718	1.19832	0.226154	0.354131	0.927422	0.559441	0.734589
WP_ASSOCIATION_BETWEEN_PHYSICOCHEMICAL_FEATURES_AND_TOXICITY_ASSOCIATED_PATHWAYS	1.25731	0.0922385	0.44066	1.25434	0.10177	0.287675	0.999691	0.452614	0.626595
REACTOME_EPHB_MEDIATED_FORWARD_SIGNALING	1.25729	0.148364	0.440447	1.1931	0.197227	0.359977	1.18507	0.216783	0.367643
GO_REGULATION_OF_LIPID_CATABOLIC_PROCESS	1.25729	0.122931	0.440183	1.33416	0.0787402	0.19467	1.28211	0.107335	0.251805
GO_SARCOMERE_ORGANIZATION	1.25724	0.135802	0.440088	1.38418	0.0458136	0.147402	NA	NA	NA
GO_GLIAL_CELL_DEVELOPMENT	1.25686	0.0632911	0.441192	1.48825	0.00422535	0.0697679	1.24077	0.0822785	0.298842
GO_ADHERENS_JUNCTION_ORGANIZATION	1.25675	0.101136	0.441363	1.005	0.466967	0.621553	0.779929	0.888325	0.922337
GO_POSTSYNAPTIC_MODULATION_OF_CHEMICAL_SYNAPTIC_TRANSMISSION	1.25647	0.175103	0.44216	1.24641	0.193651	0.297262	0.757086	0.80663	0.942685
WP_CLASSICAL_PATHWAY_OF_STEROIDOGENESIS_INCLUDING_DISEASES	1.25642	0.175214	0.442034	1.42986	0.0405186	0.10804	1.16258	0.310536	0.395317
GO_INTRAMEMBRANE_LIPID_TRANSPORTER_ACTIVITY	1.25626	0.152291	0.442369	1.1726	0.259319	0.388343	1.33724	0.0948905	0.194872
GO_NEGATIVE_REGULATION_OF_SMOOTH_MUSCLE_CONTRACTION	1.25622	0.167873	0.442258	1.44644	0.0341463	0.0970744	1.22997	0.226766	0.312525
GO_PHOSPHOLIPASE_C_ACTIVITY	1.25575	0.153846	0.443714	1.38498	0.0559105	0.146848	1.08574	0.358318	0.499586
GO_NEGATIVE_REGULATION_OF_INTERLEUKIN_1_BETA_PRODUCTION	1.25544	0.160315	0.444644	1.49845	0.0226537	0.0627478	1.63462	0.00549451	0.0132702
GO_POSITIVE_REGULATION_OF_BEHAVIOR	1.25539	0.164609	0.444538	1.03903	0.420099	0.572778	NA	NA	NA
GO_NEGATIVE_REGULATION_OF_PROTEIN_IMPORT	1.25538	0.146628	0.44429	1.28851	0.115894	0.24542	1.21901	0.208255	0.325056
GO_VESICLE_MEDIATED_TRANSPORT_BETWEEN_ENDOSOMAL_COMPARTMENTS	1.25522	0.129496	0.444618	1.34223	0.0643185	0.186928	1.21932	0.159322	0.324818
WP_NONGENOMIC_ACTIONS_OF_125_DIHYDROXYVITAMIN_D3	1.2552	0.0962389	0.444393	1.32443	0.0627737	0.205395	1.3464	0.0464	0.186277
REACTOME_TANDEM_PORE_DOMAIN_POTASSIUM_CHANNELS	1.25494	0.176036	0.445137	1.27052	0.167219	0.266915	NA	NA	NA
GO_KETONE_BODY_METABOLIC_PROCESS	1.25477	0.147309	0.445533	1.30772	0.113386	0.222923	NA	NA	NA
PID_IL23_PATHWAY	1.25469	0.144266	0.445531	1.67623	0	0.0054017	1.78164	0	0.00091049
WP_ANGIOPOIETIN_LIKE_PROTEIN_8_REGULATORY_PATHWAY	1.25462	0.0559662	0.445532	1.38799	0.0101302	0.144229	0.887617	0.719611	0.791258
GO_CAMP_BIOSYNTHETIC_PROCESS	1.25445	0.159763	0.44591	0.903075	0.628019	0.767538	0.53625	0.970425	1
GO_REGULATION_OF_BLOOD_PRESSURE	1.25411	0.062436	0.446864	1.47442	0.00282885	0.0785131	1.43186	0.00645161	0.112669
GO_SPHINGOLIPID_METABOLIC_PROCESS	1.25396	0.0496894	0.447159	1.46427	0.00407056	0.084968	0.870841	0.764793	0.813615
WP_SPHINGOLIPID_PATHWAY	1.25387	0.140863	0.447237	1.30477	0.115964	0.226018	0.741373	0.873333	0.952143
GO_PHOSPHOLIPASE_ACTIVITY	1.25355	0.0945055	0.448134	1.57196	0	0.0275942	1.32728	0.0444811	0.205663
GO_MEMBRANE_LIPID_BIOSYNTHETIC_PROCESS	1.25309	0.0557895	0.449626	1.33802	0.0224404	0.190298	0.818426	0.890601	0.883603
GO_NEGATIVE_REGULATION_OF_AXON_EXTENSION	1.25309	0.150296	0.44936	1.18279	0.214171	0.374586	0.865174	0.694545	0.820717
KEGG_BIOSYNTHESIS_OF_UNSATURATED_FATTY_ACIDS	1.25288	0.161376	0.449866	1.12621	0.323899	0.453809	NA	NA	NA
GO_LAMELLIPODIUM_MORPHOGENESIS	1.25288	0.155772	0.44959	1.33155	0.100977	0.198116	1.19019	0.223485	0.361167
GO_REGULATION_OF_TYPE_2_IMMUNE_RESPONSE	1.25249	0.154731	0.450802	1.6229	0.00308166	0.0134529	1.55092	0.0155172	0.0397929
REACTOME_FATTY_ACID_METABOLISM	1.25239	0.0574949	0.450886	1.75632	0	0.0011901	1.56647	0	0.0332363
GO_FMN_BINDING	1.25237	0.173611	0.450677	1.2626	0.175079	0.277259	1.18599	0.263736	0.366352
GO_NEGATIVE_REGULATION_OF_AMYLOID_PRECURSOR_PROTEIN_CATABOLIC_PROCESS	1.25234	0.15427	0.450515	1.45084	0.0316957	0.094057	1.53062	0.02693	0.04886
GO_STEROID_DEHYDROGENASE_ACTIVITY	1.25228	0.161082	0.450452	0.705186	0.877743	0.969552	NA	NA	NA
WP_TRYPTOPHAN_CATABOLISM_LEADING_TO_NAD_PRODUCTION	1.25226	0.16079	0.450272	1.08593	0.37785	0.506046	1.13732	0.301708	0.428478
GO_LOCALIZATION_WITHIN_MEMBRANE	1.25222	0.106452	0.450115	1.40415	0.0265879	0.129808	1.00202	0.431177	0.624333
GO_INTERLEUKIN_35_MEDIATED_SIGNALING_PATHWAY	1.25207	0.129032	0.450394	1.4807	0.0108865	0.0749947	1.19029	0.228873	0.361107
REACTOME_ENDOGENOUS_STEROLS	1.25173	0.145644	0.451387	1.52266	0.00925926	0.0497086	1.54195	0.0155172	0.0435522
REACTOME_PHOSPHOLIPASE_C_MEDIATED_CASCADE_FGFR2	1.25157	0.165753	0.451729	1.29994	0.120827	0.23255	NA	NA	NA
GO_REGULATION_OF_SECONDARY_METABOLITE_BIOSYNTHETIC_PROCESS	1.25149	0.175617	0.451768	1.16859	0.278502	0.394159	NA	NA	NA
GO_CELL_CELL_JUNCTION_ASSEMBLY	1.25117	0.0681342	0.452688	1.32443	0.0262774	0.205474	1.30223	0.0313531	0.230465
GO_RECEPTOR_ANTAGONIST_ACTIVITY	1.25113	0.14157	0.452542	1.30287	0.0934579	0.228017	1.23394	0.152778	0.307292
GO_HYPEROSMOTIC_RESPONSE	1.2511	0.148379	0.452406	1.4159	0.0300752	0.1195	1.0357	0.403035	0.573868
REACTOME_FATTY_ACIDS	1.25095	0.166428	0.452681	1.4405	0.0258065	0.100989	1.3379	0.0788462	0.194538
GO_POSITIVE_REGULATION_OF_SYNAPTIC_TRANSMISSION_GABAERGIC	1.25093	0.169565	0.45246	0.695335	0.893092	0.974303	NA	NA	NA
GO_NEURON_MIGRATION	1.2508	0.0673575	0.452688	1.08918	0.296765	0.501788	NA	NA	NA
GO_METENCEPHALON_DEVELOPMENT	1.25059	0.092925	0.45316	NA	NA	NA	NA	NA	NA
REACTOME_METABOLISM_OF_STEROIDS	1.25045	0.0699894	0.453397	1.23568	0.0797101	0.309739	NA	NA	NA
REACTOME_CELL_JUNCTION_ORGANIZATION	1.25028	0.103104	0.453774	1.50234	0.00758725	0.0611464	1.40833	0.0254237	0.131568
GO_NEGATIVE_REGULATION_OF_SYSTEMIC_ARTERIAL_BLOOD_PRESSURE	1.25028	0.172316	0.453503	1.51605	0.0211726	0.0530696	1.18598	0.255639	0.366259
GO_NITRIC_OXIDE_MEDIATED_SIGNAL_TRANSDUCTION	1.25023	0.146667	0.453389	1.33238	0.0930979	0.197178	1.35149	0.0800745	0.181623
GO_PHOSPHORUS_OXYGEN_LYASE_ACTIVITY	1.25014	0.16129	0.453463	1.11474	0.322884	0.468102	0.958629	0.508772	0.690472
WP_STATIN_PATHWAY	1.25011	0.144638	0.453284	1.38103	0.0673813	0.150281	1.31331	0.107452	0.218736
KEGG_CELL_ADHESION_MOLECULES_CAMS	1.24989	0.0887012	0.45382	1.8658	0	0.000292635	1.84198	0	0.000177752
GO_CARDIAC_MUSCLE_TISSUE_MORPHOGENESIS	1.24961	0.150701	0.454585	1.31377	0.0901899	0.216636	1.05979	0.349638	0.5391
GO_COMPACT_MYELIN	1.24927	0.186464	0.455547	1.36768	0.0718954	0.162626	1.37115	0.0902256	0.16361
GO_SENSORY_PERCEPTION_OF_BITTER_TASTE	1.24888	0.146245	0.456738	1.13499	0.274671	0.442011	0.761854	0.843284	0.939029
BIOCARTA_CBL_PATHWAY	1.24884	0.167388	0.456617	1.12302	0.339172	0.457878	1.16231	0.297398	0.395483
WP_ERBB_SIGNALING_PATHWAY	1.24866	0.0907127	0.457019	1.20872	0.138973	0.342037	0.819214	0.867572	0.882701
GO_MEMBRANE_BIOGENESIS	1.24849	0.127962	0.457366	1.1884	0.192825	0.367144	1.21153	0.172131	0.334066
REACTOME_LEISHMANIA_INFECTION	1.24849	0.0325203	0.457128	1.67804	0	0.00524345	1.53684	0.00149254	0.0457514
GO_REGULATION_OF_LIPID_BIOSYNTHETIC_PROCESS	1.24823	0.0429887	0.457803	1.45988	0.00274725	0.0878781	1.15578	0.136508	0.402924
KEGG_FATTY_ACID_METABOLISM	1.24809	0.120095	0.458031	1.35462	0.0629685	0.175675	0.965741	0.517588	0.679275
GO_POSITIVE_REGULATION_OF_FATTY_ACID_TRANSPORT	1.24802	0.18306	0.458035	1.43416	0.0338164	0.104991	1.1579	0.286527	0.400685
GO_INCLUSION_BODY	1.24743	0.125689	0.460015	1.00116	0.4375	0.626614	NA	NA	NA
GO_SEMAPHORIN_RECEPTOR_BINDING	1.24734	0.150454	0.460051	1.441	0.0383436	0.100782	1.11563	0.295139	0.455016
GO_EARLY_ENDOSOME_MEMBRANE	1.24723	0.0650155	0.460183	1.50714	0	0.0584532	1.37173	0.0121029	0.163345
GO_INTERMEDIATE_FILAMENT_CYTOSKELETON	1.24718	0.0817204	0.460089	0.831915	0.828326	0.86064	NA	NA	NA
BIOCARTA_AHSP_PATHWAY	1.24714	0.172876	0.459959	1.39578	0.0588235	0.137338	0.760894	0.810606	0.939568
GO_MYOBLAST_FUSION	1.24711	0.159548	0.459798	1.39646	0.0263158	0.136668	1.56692	0.00735294	0.0330818
GO_APICAL_PLASMA_MEMBRANE	1.24705	0.0180905	0.459726	1.60474	0	0.0182262	1.51332	0	0.0584836
GO_POLYOL_BIOSYNTHETIC_PROCESS	1.24703	0.124711	0.459561	1.40806	0.0285714	0.126322	1.1878	0.170819	0.364056
REACTOME_SELECTIVE_AUTOPHAGY	1.2469	0.103982	0.459755	NA	NA	NA	NA	NA	NA
GO_POSITIVE_REGULATION_OF_MEIOTIC_NUCLEAR_DIVISION	1.24676	0.150805	0.459992	NA	NA	NA	NA	NA	NA
GO_NUCLEOBASE_CONTAINING_COMPOUND_TRANSMEMBRANE_TRANSPORTER_ACTIVITY	1.24676	0.126777	0.459749	1.34534	0.0520505	0.184361	0.90925	0.639033	0.760807
BIOCARTA_GPCR_PATHWAY	1.24611	0.1598	0.461869	1.11703	0.325472	0.465459	0.932205	0.566787	0.728086
GO_POSITIVE_REGULATION_OF_GLIAL_CELL_MIGRATION	1.24575	0.167164	0.462945	1.34529	0.0936455	0.184345	1.38844	0.0858779	0.14851
GO_SEROTONIN_UPTAKE	1.24575	0.159398	0.462674	1.46825	0.0201342	0.08278	NA	NA	NA
GO_CYTOPLASMIC_TRANSLATIONAL_ELONGATION	1.24553	0.188707	0.4632	NA	NA	NA	NA	NA	NA
GO_ERYTHROCYTE_MATURATION	1.24544	0.175487	0.463227	1.07358	0.399689	0.524627	0.707864	0.864865	0.970908
GO_ESTABLISHMENT_OF_BLOOD_BRAIN_BARRIER	1.24544	0.188489	0.462973	1.35074	0.095624	0.179292	1.32767	0.123106	0.20527
KEGG_PYRUVATE_METABOLISM	1.24529	0.147521	0.463245	1.1406	0.283414	0.434067	NA	NA	NA
GO_RELAXATION_OF_CARDIAC_MUSCLE	1.245	0.188755	0.464039	1.24374	0.206202	0.299991	0.743326	0.826786	0.950648
GO_INSULIN_RECEPTOR_SIGNALING_PATHWAY	1.24496	0.0803383	0.463909	1.07341	0.300292	0.524767	0.751954	0.991749	0.946801
BIOCARTA_CCR3_PATHWAY	1.24489	0.17704	0.463883	1.24763	0.1872	0.295542	NA	NA	NA
GO_EPOXYGENASE_P450_PATHWAY	1.24488	0.181552	0.463676	1.44076	0.0366057	0.100894	1.08412	0.364341	0.501528
GO_POSITIVE_REGULATION_OF_TYROSINE_PHOSPHORYLATION_OF_STAT_PROTEIN	1.24472	0.141498	0.463988	1.40788	0.0309119	0.12642	1.4516	0.0225303	0.0989868
GO_DORSAL_VENTRAL_PATTERN_FORMATION	1.24458	0.125136	0.464257	0.873222	0.712782	0.805995	NA	NA	NA
GO_NEGATIVE_REGULATION_OF_DENDRITE_MORPHOGENESIS	1.24445	0.162019	0.464467	0.82038	0.752722	0.874763	NA	NA	NA
GO_CALCIUM_DEPENDENT_CELL_CELL_ADHESION_VIA_PLASMA_MEMBRANE_CELL_ADHESION_MOLECULES	1.24443	0.153846	0.46429	1.06009	0.379671	0.542725	0.891624	0.641541	0.785236
GO_S_ACYLTRANSFERASE_ACTIVITY	1.24428	0.172152	0.464564	1.0936	0.342767	0.496028	NA	NA	NA
GO_REGULATION_OF_TRANSMISSION_OF_NERVE_IMPULSE	1.24426	0.178886	0.46436	1.23046	0.20915	0.315165	0.912298	0.586873	0.756047
GO_ARGININE_METABOLIC_PROCESS	1.24404	0.187079	0.464867	1.43958	0.0366667	0.101466	1.51491	0.0265152	0.0576072
GO_POSITIVE_REGULATION_OF_FATTY_ACID_METABOLIC_PROCESS	1.244	0.166028	0.464741	1.52028	0.011254	0.0507096	1.53877	0.0127273	0.0449158
GO_NEGATIVE_REGULATION_OF_MONOOXYGENASE_ACTIVITY	1.24397	0.18649	0.46456	0.912308	0.658457	0.754442	0.695829	0.878788	0.977321
GO_SNAP_RECEPTOR_ACTIVITY	1.24389	0.14801	0.464585	0.97967	0.499203	0.658735	0.936327	0.553957	0.722981
GO_BASAL_PLASMA_MEMBRANE	1.24383	0.127381	0.464551	1.55598	0.00312989	0.0338671	1.59286	0.00176056	0.0240595
GO_FAT_SOLUBLE_VITAMIN_METABOLIC_PROCESS	1.24355	0.1522	0.465327	1.46029	0.0107692	0.0875369	1.28855	0.08726	0.24483
BIOCARTA_HDAC_PATHWAY	1.24335	0.146214	0.465786	1.36757	0.0714286	0.162634	1.26233	0.153184	0.273176
GO_AXONEMAL_DYNEIN_COMPLEX	1.24323	0.174966	0.465994	1.47222	0.0204082	0.0798947	1.40479	0.0725953	0.135214
GO_POSITIVE_REGULATION_OF_PROTEIN_LOCALIZATION_TO_CELL_SURFACE	1.24322	0.165969	0.465756	1.48274	0.0130933	0.0738481	1.44124	0.0510949	0.105988
GO_POSITIVE_REGULATION_OF_MICROTUBULE_POLYMERIZATION_OR_DEPOLYMERIZATION	1.24319	0.157055	0.465614	0.882216	0.646226	0.794242	NA	NA	NA
GO_REGULATION_OF_APOPTOTIC_PROCESS_INVOLVED_IN_DEVELOPMENT	1.2431	0.169096	0.465669	1.23333	0.185971	0.312159	1.42735	0.0651769	0.116334
GO_NEGATIVE_REGULATION_OF_PROTEIN_CONTAINING_COMPLEX_ASSEMBLY	1.24303	0.0707596	0.465676	1.13365	0.200561	0.443902	NA	NA	NA
REACTOME_L1CAM_INTERACTIONS	1.243	0.0887012	0.465512	1.11694	0.265423	0.465502	NA	NA	NA
GO_KETONE_CATABOLIC_PROCESS	1.24299	0.178363	0.465257	1.5368	0.00660066	0.0425315	1.24964	0.222015	0.28805
GO_CHROMATOID_BODY	1.24293	0.177054	0.46521	1.29669	0.135048	0.236498	1.29013	0.13594	0.243276
GO_LYSOSOMAL_TRANSPORT	1.24262	0.0890558	0.466119	1.28958	0.0685714	0.244611	0.866087	0.761981	0.819299
REACTOME_NETRIN_1_SIGNALING	1.24261	0.121749	0.465878	1.08608	0.3149	0.505842	NA	NA	NA
GO_NEGATIVE_REGULATION_OF_OSTEOCLAST_DIFFERENTIATION	1.2425	0.16707	0.466023	1.45026	0.0197269	0.0944805	1.47817	0.0172712	0.0800016
GO_ALDEHYDE_DEHYDROGENASE_NAD_P_PLUS_ACTIVITY	1.24243	0.171589	0.465986	1.47988	0.0115894	0.0757396	1.40883	0.0646388	0.131183
GO_C_TERMINAL_PROTEIN_AMINO_ACID_MODIFICATION	1.24242	0.199706	0.465771	0.999455	0.5	0.629017	NA	NA	NA
GO_CO_RECEPTOR_BINDING	1.2423	0.199115	0.465925	1.29268	0.139767	0.24034	1.2398	0.197674	0.29973
GO_STEROL_BINDING	1.24208	0.138249	0.466474	1.44596	0.0208333	0.0975207	1.25168	0.112084	0.286132
GO_POSITIVE_REGULATION_OF_ALCOHOL_BIOSYNTHETIC_PROCESS	1.24203	0.179625	0.466385	1.57936	0.00322061	0.0249289	1.64175	0.00539568	0.0119
GO_REGULATION_OF_MEMBRANE_LIPID_DISTRIBUTION	1.24165	0.152403	0.467541	1.28913	0.0987261	0.24476	1.4528	0.0235507	0.0982422
REACTOME_NEGATIVE_REGULATION_OF_FGFR4_SIGNALING	1.24147	0.159509	0.467919	1.22673	0.171429	0.319844	NA	NA	NA
GO_NEGATIVE_REGULATION_OF_OXIDOREDUCTASE_ACTIVITY	1.24145	0.176991	0.4677	1.35512	0.0909091	0.175027	1.47768	0.0379747	0.0802413
REACTOME_FLT3_SIGNALING	1.241	0.0262361	0.469125	1.45384	0	0.0918106	1.22543	0.05	0.3173
GO_FRIZZLED_BINDING	1.24097	0.13269	0.468959	0.69288	0.93921	0.975737	NA	NA	NA
GO_ACYLGLYCEROL_LIPASE_ACTIVITY	1.24095	0.210894	0.468768	1.33826	0.107937	0.190136	1.32465	0.147664	0.207543
REACTOME_SHC1_EVENTS_IN_ERBB2_SIGNALING	1.24062	0.154653	0.469721	1.39972	0.05939	0.134208	1.2012	0.216418	0.34593
GO_TYROSINE_PHOSPHORYLATION_OF_STAT_PROTEIN	1.24051	0.150175	0.469834	1.42951	0.0266458	0.108363	1.45343	0.0262697	0.0977796
REACTOME_NF_KB_IS_ACTIVATED_AND_SIGNALS_SURVIVAL	1.24045	0.201149	0.469792	1.43776	0.0213816	0.102707	1.31326	0.119231	0.218621
REACTOME_DSCAM_INTERACTIONS	1.24028	0.195683	0.47012	0.968242	0.549273	0.675374	NA	NA	NA
GO_AXONAL_GROWTH_CONE	1.23993	0.154135	0.471169	0.861146	0.678899	0.822723	NA	NA	NA
GO_MACROPHAGE_PROLIFERATION	1.2398	0.179167	0.471376	1.38983	0.0543131	0.142615	1.43292	0.043956	0.11174
GO_PHOSPHATIDYLINOSITOL_3_KINASE_REGULATOR_ACTIVITY	1.23969	0.175484	0.471479	1.17373	0.261002	0.38675	1.12777	0.318493	0.441281
GO_G_PROTEIN_COUPLED_PURINERGIC_NUCLEOTIDE_RECEPTOR_SIGNALING_PATHWAY	1.23955	0.204167	0.471748	1.52032	0.0127592	0.0507902	1.52763	0.0132325	0.0503203
GO_POSITIVE_REGULATION_OF_PEPTIDYL_SERINE_PHOSPHORYLATION	1.23944	0.102198	0.471881	1.54147	0.00292826	0.0401826	1.44705	0.012945	0.101613
GO_PROGESTERONE_METABOLIC_PROCESS	1.23924	0.178218	0.472403	1.39543	0.0582363	0.137698	1.16	0.289773	0.398362
WP_GLYCOGEN_SYNTHESIS_AND_DEGRADATION	1.23893	0.143373	0.473287	1.20695	0.201908	0.343571	1.00339	0.432971	0.622307
GO_CYCLIC_NUCLEOTIDE_PHOSPHODIESTERASE_ACTIVITY	1.23882	0.180519	0.473415	0.911777	0.589085	0.755227	NA	NA	NA
GO_NEGATIVE_REGULATION_OF_CARDIOCYTE_DIFFERENTIATION	1.23873	0.180837	0.473479	0.961654	0.542904	0.68511	0.836881	0.732342	0.860146
GO_PHOSPHATIDYLINOSITOL_BIOSYNTHETIC_PROCESS	1.23855	0.0747368	0.473858	1.37878	0.012605	0.152584	1.38089	0.0138889	0.155275
GO_BONE_REMODELING	1.23852	0.121872	0.473703	1.49589	0.00890208	0.0645371	1.58222	0	0.0278084
GO_REGULATION_OF_AMYLOID_PRECURSOR_PROTEIN_CATABOLIC_PROCESS	1.23849	0.152927	0.473523	1.51731	0.0108696	0.0523745	1.54994	0.0142857	0.0401554
GO_NEGATIVE_REGULATION_OF_NEURON_APOPTOTIC_PROCESS	1.23847	0.0765199	0.473311	1.12541	0.209841	0.454519	1.03732	0.383607	0.570676
GO_TROPOMYOSIN_BINDING	1.23842	0.15928	0.473246	1.42073	0.0448718	0.115664	0.750817	0.834829	0.947661
GO_RNA_7_METHYLGUANOSINE_CAP_BINDING	1.23833	0.192469	0.473327	0.907287	0.613954	0.761599	NA	NA	NA
WP_STRIATED_MUSCLE_CONTRACTION_PATHWAY	1.23832	0.161765	0.473115	1.59256	0.00472441	0.0209404	1.21956	0.174377	0.324642
GO_L_ASCORBIC_ACID_METABOLIC_PROCESS	1.23824	0.175714	0.473139	1.21204	0.227787	0.337594	1.04877	0.418386	0.554206
GO_REGULATION_OF_ODONTOGENESIS	1.23796	0.180055	0.473897	1.23247	0.193656	0.312796	1.3577	0.0736434	0.17588
KEGG_GLYCEROLIPID_METABOLISM	1.23795	0.155748	0.473653	1.3847	0.0538336	0.146982	0.86635	0.67684	0.819453
GO_SULFATION	1.2378	0.183079	0.473949	1.43739	0.0343699	0.102922	1.12205	0.330189	0.447658
GO_REGULATION_OF_INOSITOL_PHOSPHATE_BIOSYNTHETIC_PROCESS	1.23777	0.206215	0.473757	1.4667	0.0319489	0.083337	1.54145	0.0168856	0.0436107
REACTOME_CARNITINE_METABOLISM	1.23769	0.181564	0.473797	1.38008	0.057508	0.151164	1.13989	0.308394	0.425276
GO_OXIDOREDUCTASE_ACTIVITY_OXIDIZING_METAL_IONS	1.2376	0.175732	0.473862	1.52954	0.0114754	0.0461528	1.62782	0.00380952	0.0147409
GO_HEXOSE_TRANSMEMBRANE_TRANSPORTER_ACTIVITY	1.23737	0.178138	0.474443	1.38035	0.0732484	0.150985	1.25054	0.181818	0.287299
WP_FGFR3_SIGNALLING_IN_CHONDROCYTE_PROLIFERATION_AND_TERMINAL_DIFFERENTIATION	1.23733	0.177977	0.474319	0.936058	0.574367	0.721184	0.745412	0.874532	0.950244
GO_CERAMIDE_METABOLIC_PROCESS	1.23723	0.101751	0.474424	1.29898	0.065407	0.233678	NA	NA	NA
GO_CHROMAFFIN_GRANULE	1.23722	0.212209	0.474199	1.16188	0.297697	0.402195	NA	NA	NA
GO_DENDRITIC_TRANSPORT	1.23721	0.185131	0.473945	0.600326	0.9648	0.997634	NA	NA	NA
GO_NEGATIVE_REGULATION_OF_NERVOUS_SYSTEM_DEVELOPMENT	1.2372	0.0281407	0.473712	1.01909	0.414665	0.6008	NA	NA	NA
GO_NEGATIVE_REGULATION_OF_VASCULAR_PERMEABILITY	1.23704	0.181081	0.474046	1.36939	0.0799373	0.161302	0.966793	0.527273	0.677512
GO_POSITIVE_REGULATION_OF_CELL_GROWTH	1.23693	0.0680628	0.474173	1.10055	0.251034	0.486666	0.789459	0.94704	0.913152
GO_TRACHEA_MORPHOGENESIS	1.23688	0.171994	0.474098	1.0282	0.473413	0.587476	0.955961	0.546371	0.69538
GO_SPHINGOID_METABOLIC_PROCESS	1.23677	0.180481	0.47425	1.06285	0.396226	0.539116	NA	NA	NA
GO_MAINTENANCE_OF_LOCATION_IN_CELL	1.23676	0.0449898	0.474031	1.31478	0.0200803	0.215426	1.25755	0.0372093	0.278152
GO_DICARBOXYLIC_ACID_BIOSYNTHETIC_PROCESS	1.23663	0.166197	0.474219	1.1326	0.320513	0.444339	0.530179	0.990689	1
GO_CYTOKINE_ACTIVITY	1.2366	0.0806283	0.474049	1.6919	0	0.00392795	1.70253	0	0.00421984
GO_RESPONSE_TO_CARBOHYDRATE	1.23634	0.0530071	0.474721	1.34482	0.0163043	0.18479	1.20955	0.0757576	0.336564
WP_PLATELETMEDIATED_INTERACTIONS_WITH_VASCULAR_AND_CIRCULATING_CELLS	1.23625	0.201859	0.474784	1.53083	0.00775194	0.0454194	1.68293	0.0017452	0.00609092
GO_MAST_CELL_MEDIATED_IMMUNITY	1.23582	0.152644	0.47611	1.68073	0.00158228	0.00489787	1.68544	0.00353982	0.00576333
GO_REGULATION_OF_HAIR_CYCLE	1.23543	0.153846	0.477299	1.22716	0.171474	0.319211	0.878999	0.654189	0.802463
GO_GLYCOPROTEIN_CATABOLIC_PROCESS	1.2353	0.181575	0.477524	1.46105	0.021875	0.0870745	1.39819	0.0603908	0.140459
GO_MAST_CELL_ACTIVATION	1.23527	0.159954	0.477333	1.66238	0.00156986	0.00699096	1.73107	0	0.00255354
GO_REGULATION_OF_DIGESTIVE_SYSTEM_PROCESS	1.23512	0.165848	0.477631	0.708422	0.916795	0.968216	NA	NA	NA
GO_PROGRAMMED_CELL_DEATH_IN_RESPONSE_TO_REACTIVE_OXYGEN_SPECIES	1.23509	0.189189	0.477479	1.13092	0.328969	0.446868	0.64878	0.923225	0.991949
GO_NUCLEOSIDE_MONOPHOSPHATE_KINASE_ACTIVITY	1.23505	0.189295	0.477366	1.40939	0.0332279	0.1252	1.36153	0.0778985	0.17245
GO_LONG_CHAIN_FATTY_ACYL_COA_BIOSYNTHETIC_PROCESS	1.23494	0.161335	0.477506	1.31638	0.104839	0.214444	1.10671	0.321755	0.468685
GO_POSITIVE_REGULATION_OF_TYPE_2_IMMUNE_RESPONSE	1.23484	0.186047	0.477593	1.51123	0.00996678	0.0558706	1.42194	0.0446602	0.120377
GO_THYROID_HORMONE_METABOLIC_PROCESS	1.23478	0.203297	0.477539	1.51138	0.0149007	0.0557882	1.31833	0.115163	0.213993
GO_S100_PROTEIN_BINDING	1.23475	0.199181	0.477374	1.41502	0.0392465	0.120268	1.22048	0.234266	0.323861
GO_MYOSIN_II_BINDING	1.23474	0.169275	0.477166	1.46487	0.0159236	0.0846673	1.3982	0.0652174	0.140528
GO_REGULATION_OF_REACTIVE_OXYGEN_SPECIES_BIOSYNTHETIC_PROCESS	1.23471	0.125	0.477001	1.66774	0	0.00632174	1.66518	0	0.00822457
GO_PHENOL_CONTAINING_COMPOUND_CATABOLIC_PROCESS	1.23435	0.204348	0.478056	1.43171	0.0420032	0.106743	1.36669	0.0994372	0.167803
GO_NUCLEOSIDE_BISPHOSPHATE_METABOLIC_PROCESS	1.23427	0.0889121	0.478122	1.41045	0.00872093	0.12478	1.15691	0.157119	0.401653
GO_SYNAPSE_PRUNING	1.23397	0.184438	0.478951	1.422	0.0394089	0.114558	1.50804	0.0225564	0.0612693
GO_FLUID_TRANSPORT	1.23393	0.196053	0.478818	1.50255	0.00980392	0.061212	1.4963	0.0227704	0.0685816
GO_NEGATIVE_REGULATION_OF_HISTONE_MODIFICATION	1.23381	0.153176	0.479006	NA	NA	NA	NA	NA	NA
GO_BROWN_FAT_CELL_DIFFERENTIATION	1.23376	0.153389	0.478911	1.46435	0.0197044	0.0850247	1.39513	0.0456204	0.14291
GO_NEGATIVE_REGULATION_OF_ION_TRANSMEMBRANE_TRANSPORT	1.23372	0.117519	0.478792	1.36116	0.0379562	0.168646	0.916322	0.651391	0.749063
GO_PRIMARY_AMINO_COMPOUND_METABOLIC_PROCESS	1.23321	0.208392	0.480396	1.33806	0.100162	0.190402	NA	NA	NA
GO_REGULATION_OF_ADENYLATE_CYCLASE_ACTIVITY	1.23314	0.173469	0.48038	1.06176	0.388365	0.540458	NA	NA	NA
GO_ORGANELLE_MEMBRANE_CONTACT_SITE	1.2331	0.167519	0.480246	0.906765	0.61215	0.762066	NA	NA	NA
GO_MYOSIN_II_COMPLEX	1.23309	0.192362	0.479991	1.4052	0.0323102	0.12889	1.39155	0.0535055	0.145783
GO_REGULATION_OF_ODONTOGENESIS_OF_DENTIN_CONTAINING_TOOTH	1.23289	0.198324	0.480511	1.28919	0.141732	0.244747	1.36437	0.0871143	0.169815
REACTOME_NUCLEOBASE_CATABOLISM	1.23279	0.173382	0.480614	0.9591	0.537867	0.688517	0.931137	0.581597	0.729127
GO_BILE_ACID_BIOSYNTHETIC_PROCESS	1.23221	0.171895	0.482455	1.40667	0.0438185	0.127446	0.863571	0.656846	0.823547
GO_NEGATIVE_REGULATION_OF_AXON_GUIDANCE	1.23201	0.185659	0.48288	1.29373	0.123596	0.239028	1.34879	0.0907441	0.184089
GO_PHOSPHATIDYLCHOLINE_METABOLIC_PROCESS	1.23187	0.128378	0.483135	1.46178	0.00765697	0.0866574	1.30388	0.079258	0.228394
GO_AROMATIC_AMINO_ACID_TRANSPORT	1.23169	0.193593	0.483529	0.978773	0.54054	0.659934	NA	NA	NA
GO_GDP_METABOLIC_PROCESS	1.23129	0.180597	0.484764	1.3279	0.101667	0.201142	1.04798	0.433712	0.555068
GO_EMBRYONIC_BODY_MORPHOGENESIS	1.23107	0.191643	0.48531	0.959728	0.564228	0.687615	0.584105	0.961039	0.999074
BIOCARTA_VIP_PATHWAY	1.23087	0.172414	0.485771	1.05382	0.385937	0.552225	0.760432	0.83156	0.939597
GO_ACTIVATION_OF_TRANSMEMBRANE_RECEPTOR_PROTEIN_TYROSINE_KINASE_ACTIVITY	1.23084	0.177871	0.485608	1.42599	0.0287081	0.110901	1.42982	0.044484	0.114171
REACTOME_AQUAPORIN_MEDIATED_TRANSPORT	1.23071	0.163743	0.485834	1.30423	0.0928793	0.226563	0.910887	0.627907	0.758164
GO_GOLGI_RIBBON_FORMATION	1.2307	0.186557	0.485606	1.24192	0.188976	0.301787	0.877818	0.646209	0.803989
PID_IL27_PATHWAY	1.23052	0.199741	0.485976	1.54275	0.00816993	0.0398324	1.17688	0.25365	0.379148
REACTOME_PREGNENOLONE_BIOSYNTHESIS	1.23048	0.1793	0.485862	1.26279	0.141935	0.277102	1.05011	0.422662	0.552281
GO_POSITIVE_REGULATION_OF_HAIR_CYCLE	1.23047	0.195402	0.485636	1.18226	0.259319	0.375133	1.01523	0.488593	0.604589
GO_POSITIVE_REGULATION_OF_REACTIVE_OXYGEN_SPECIES_BIOSYNTHETIC_PROCESS	1.23047	0.154913	0.485372	1.59696	0.00747384	0.0200661	1.4128	0.0397237	0.127711
KEGG_SULFUR_METABOLISM	1.23043	0.18144	0.485229	1.43087	0.0344828	0.107499	1.14738	0.302158	0.413454
GO_REGULATION_OF_ATP_BIOSYNTHETIC_PROCESS	1.23023	0.201657	0.485672	1.10491	0.352381	0.481761	1.2431	0.19337	0.295761
GO_ADHERENS_JUNCTION	1.23013	0.0731959	0.485798	1.3912	0.0111576	0.141222	1.3406	0.0176	0.191867
GO_REGULATION_OF_CELL_PROJECTION_ASSEMBLY	1.2301	0.0667351	0.485613	1.44903	0.00414365	0.095257	1.32993	0.0174326	0.203076
GO_NUCLEOSIDE_DIPHOSPHATE_BIOSYNTHETIC_PROCESS	1.22998	0.185239	0.485789	1.08891	0.390048	0.501863	1.63225	0.00373832	0.0137266
BIOCARTA_BAD_PATHWAY	1.22988	0.186462	0.485872	1.35581	0.071656	0.174596	1.38554	0.0741379	0.151604
REACTOME_COPI_INDEPENDENT_GOLGI_TO_ER_RETROGRADE_TRAFFIC	1.22958	0.160279	0.486689	NA	NA	NA	NA	NA	NA
GO_CEREBELLAR_CORTEX_MORPHOGENESIS	1.2291	0.179707	0.488211	NA	NA	NA	NA	NA	NA
GO_NEUROTRANSMITTER_CATABOLIC_PROCESS	1.22902	0.196557	0.488247	1.47761	0.0208	0.0769744	1.25165	0.198895	0.286068
PID_RHOA_PATHWAY	1.22886	0.151551	0.488585	1.21308	0.16839	0.336384	NA	NA	NA
GO_TOLL_LIKE_RECEPTOR_4_SIGNALING_PATHWAY	1.22883	0.172243	0.48839	1.49102	0.0139752	0.0680861	1.75038	0	0.00167063
GO_OUTER_DYNEIN_ARM_ASSEMBLY	1.22848	0.184023	0.489451	1.40136	0.052459	0.132465	1.44022	0.0598131	0.106644
GO_RESPONSE_TO_ATP	1.22844	0.181024	0.489335	1.52084	0.00644122	0.0505001	0.979398	0.479927	0.657386
REACTOME_CELLULAR_HEXOSE_TRANSPORT	1.22793	0.213423	0.490955	1.3306	0.104839	0.19932	1.14978	0.309783	0.410042
GO_NEGATIVE_REGULATION_OF_STEROL_TRANSPORT	1.22784	0.194161	0.491024	1.21927	0.208469	0.329281	1.28368	0.163498	0.250259
GO_PSEUDOPODIUM	1.22782	0.176391	0.490828	1.15122	0.281847	0.417775	1.21479	0.184701	0.330837
GO_MYELOID_CELL_DEVELOPMENT	1.22775	0.124717	0.490805	1.59633	0.00147929	0.0202488	1.59392	0.00503356	0.0237661
GO_REGULATION_OF_PROTEIN_LOCALIZATION_TO_ENDOSOME	1.22763	0.179487	0.490979	1.30859	0.0988468	0.222246	1.24989	0.175277	0.28768
GO_ARGININE_CATABOLIC_PROCESS	1.22757	0.192931	0.490924	1.39439	0.0496	0.1385	1.23307	0.22243	0.308042
GO_REGULATION_OF_METALLOPEPTIDASE_ACTIVITY	1.2273	0.226519	0.491655	1.33471	0.112957	0.194163	1.37498	0.0903846	0.160125
KEGG_GLYCOLYSIS_GLUCONEOGENESIS	1.22699	0.167637	0.492533	1.36828	0.05547	0.162155	1.212	0.176573	0.33364
GO_FOREBRAIN_NEURON_DIFFERENTIATION	1.22695	0.154403	0.492406	0.956726	0.538344	0.690945	0.783389	0.867133	0.919509
GO_G_PROTEIN_COUPLED_PURINERGIC_NUCLEOTIDE_RECEPTOR_ACTIVITY	1.22682	0.208215	0.492628	1.5201	0.0128411	0.0507964	1.53699	0.00943396	0.045693
GO_PALMITOYL_COA_HYDROLASE_ACTIVITY	1.22671	0.213277	0.492742	0.987654	0.511589	0.646922	NA	NA	NA
GO_REGULATION_OF_PHAGOCYTOSIS	1.22659	0.129771	0.492923	1.83493	0	0.000184655	2.02174	0	0
REACTOME_SYNTHESIS_OF_BILE_ACIDS_AND_BILE_SALTS_VIA_7ALPHA_HYDROXYCHOLESTEROL	1.22653	0.205517	0.492852	1.41608	0.0535117	0.119313	0.941168	0.53831	0.717418
GO_RESPONSE_TO_MONOSACCHARIDE	1.2264	0.0634096	0.493064	1.29937	0.0336606	0.233055	1.14856	0.142857	0.411852
GO_ACTIN_FILAMENT_BASED_MOVEMENT	1.22623	0.0987526	0.493436	1.59031	0	0.0214106	1.26733	0.0568562	0.267678
GO_REGULATION_OF_PROTEIN_LOCALIZATION_TO_CELL_SURFACE	1.22618	0.172455	0.493333	1.46909	0.0186047	0.0821214	1.53012	0.0154905	0.0490982
GO_REGULATION_OF_VASOCONSTRICTION	1.22615	0.158451	0.493146	1.53243	0.00633914	0.0445855	1.58604	0.00352734	0.0262057
GO_PHOTORECEPTOR_CELL_DIFFERENTIATION	1.22579	0.148789	0.494246	0.894583	0.661119	0.778352	NA	NA	NA
GO_C21_STEROID_HORMONE_BIOSYNTHETIC_PROCESS	1.22577	0.186648	0.494041	1.31677	0.106908	0.214018	1.04926	0.387405	0.553255
GO_ATP_TRANSMEMBRANE_TRANSPORTER_ACTIVITY	1.22577	0.183805	0.493786	1.12025	0.311628	0.461252	NA	NA	NA
REACTOME_LYSOSOME_VESICLE_BIOGENESIS	1.22521	0.191304	0.495575	1.09977	0.31672	0.487344	1.13514	0.276753	0.431213
GO_POSITIVE_REGULATION_OF_PROTEIN_TYROSINE_KINASE_ACTIVITY	1.22516	0.167816	0.495484	1.4989	0.0139535	0.0626368	1.47056	0.0208696	0.08474
KEGG_SNARE_INTERACTIONS_IN_VESICULAR_TRANSPORT	1.22499	0.164053	0.495858	1.02214	0.423369	0.596085	1.0454	0.383562	0.55869
BIOCARTA_MEF2D_PATHWAY	1.22496	0.175439	0.495679	1.06756	0.408517	0.532659	0.833901	0.726776	0.864728
GO_BASIC_AMINO_ACID_TRANSMEMBRANE_TRANSPORTER_ACTIVITY	1.22473	0.20979	0.496235	1.05543	0.435772	0.549248	NA	NA	NA
GO_REGULATION_OF_PROTEIN_LOCALIZATION_TO_MEMBRANE	1.22466	0.0768443	0.496205	1.36379	0.0151307	0.165795	1.17033	0.128	0.385707
GO_INTRACELLULAR_LIPID_TRANSPORT	1.22455	0.172121	0.496367	1.28647	0.114148	0.247657	1.20136	0.170412	0.345982
GO_MICROBODY_MEMBRANE	1.22453	0.168605	0.496168	1.14591	0.240741	0.42545	NA	NA	NA
GO_OXIDOREDUCTASE_ACTIVITY_ACTING_ON_THE_CH_CH_GROUP_OF_DONORS_NAD_OR_NADP_AS_ACCEPTOR	1.22442	0.20129	0.49631	1.03746	0.428797	0.574881	1.0547	0.396364	0.546772
REACTOME_EFFECTS_OF_PIP2_HYDROLYSIS	1.22391	0.183805	0.497895	1.34237	0.0771704	0.18703	1.11715	0.304505	0.453075
GO_BONE_MATURATION	1.22385	0.229081	0.49784	1.26598	0.174267	0.272938	0.725086	0.829502	0.961758
GO_CONNEXIN_COMPLEX	1.22343	0.205801	0.499145	1.28292	0.140033	0.251678	0.947869	0.546845	0.707619
GO_PROTEOGLYCAN_METABOLIC_PROCESS	1.22276	0.134279	0.501383	1.31695	0.0579268	0.213821	0.967019	0.535593	0.677486
GO_POSITIVE_REGULATION_OF_LIPID_LOCALIZATION	1.22273	0.136463	0.501241	1.27982	0.0876133	0.255546	1.18421	0.160745	0.369092
REACTOME_CLEC7A_DECTIN_1_INDUCES_NFAT_ACTIVATION	1.22267	0.188652	0.501177	1.34493	0.073955	0.184773	1.34703	0.0920578	0.185627
GO_MEMBRANE_REPOLARIZATION_DURING_VENTRICULAR_CARDIAC_MUSCLE_CELL_ACTION_POTENTIAL	1.22258	0.219945	0.501234	1.38135	0.056962	0.149875	1.18905	0.247212	0.362512
GO_GAMMA_CATENIN_BINDING	1.22246	0.209726	0.501417	1.24686	0.172414	0.296435	NA	NA	NA
GO_NEGATIVE_REGULATION_OF_NEURON_DIFFERENTIATION	1.22242	0.0485339	0.501287	1.01514	0.428958	0.606438	NA	NA	NA
GO_REGULATION_OF_CAMP_DEPENDENT_PROTEIN_KINASE_ACTIVITY	1.22239	0.209055	0.501136	0.923487	0.617977	0.738092	NA	NA	NA
GO_MYOFILAMENT	1.22211	0.205426	0.501904	1.38814	0.0589147	0.144137	NA	NA	NA
GO_CALCIUM_IMPORT_INTO_THE_MITOCHONDRION	1.22208	0.22446	0.50174	0.910004	0.640902	0.757674	NA	NA	NA
WP_BIOMARKERS_FOR_UREA_CYCLE_DISORDERS	1.22208	0.216691	0.501473	1.26441	0.186885	0.275178	1.25848	0.200765	0.277307
GO_REGULATION_OF_OLIGODENDROCYTE_DIFFERENTIATION	1.22171	0.180737	0.502541	0.895273	0.638889	0.777593	NA	NA	NA
GO_NEGATIVE_REGULATION_OF_CAMP_DEPENDENT_PROTEIN_KINASE_ACTIVITY	1.22168	0.242604	0.502372	0.947033	0.562914	0.706007	NA	NA	NA
GO_TRANSCYTOSIS	1.22111	0.210386	0.50421	1.48607	0.0177134	0.0715443	1.27283	0.153271	0.261927
GO_TRANSFERRIN_RECEPTOR_BINDING	1.22107	0.217391	0.504105	1.31299	0.12	0.217602	1.35475	0.100775	0.178742
WP_TRYPTOPHAN_METABOLISM	1.2208	0.18047	0.504812	1.40892	0.0448	0.125605	1.39134	0.0607143	0.145919
REACTOME_PI_METABOLISM	1.22068	0.137744	0.504978	1.52656	0.00145985	0.0474304	1.32209	0.0429043	0.210319
GO_POSITIVE_REGULATION_OF_LIPID_STORAGE	1.22055	0.182292	0.5052	1.41539	0.0425197	0.119892	1.28213	0.134058	0.251862
WP_NEURODEGENERATION_WITH_BRAIN_IRON_ACCUMULATION_NBIA_SUBTYPES_PATHWAY	1.22041	0.174377	0.505468	1.37346	0.0632911	0.157443	1.27904	0.113718	0.255102
GO_MUSCLE_CELL_APOPTOTIC_PROCESS	1.22039	0.157714	0.505251	1.23017	0.126739	0.315538	1.1893	0.17029	0.362316
REACTOME_VXPX_CARGO_TARGETING_TO_CILIUM	1.22031	0.20339	0.505277	0.983447	0.509259	0.653432	NA	NA	NA
GO_ORGANIC_ACID_CATABOLIC_PROCESS	1.2201	0.0514632	0.505774	1.5018	0.00129534	0.0612516	1.21888	0.0601504	0.325171
GO_PALMITOYLTRANSFERASE_COMPLEX	1.21976	0.206349	0.506744	1.38556	0.0731707	0.146314	1.2781	0.157692	0.256192
GO_AXONEME_ASSEMBLY	1.21969	0.159864	0.506719	1.52537	0.0089153	0.0480889	1.48637	0.0165563	0.0746053
GO_NEGATIVE_REGULATION_OF_VASCULAR_ASSOCIATED_SMOOTH_MUSCLE_CELL_PROLIFERATION	1.2196	0.187755	0.506781	1.51985	0.00947867	0.0508633	1.6374	0	0.0127146
GO_PROTEIN_LIPID_COMPLEX	1.21958	0.191729	0.506605	1.58391	0.00930233	0.0234204	1.62568	0.00539568	0.0152013
GO_REGULATION_OF_ASPARTIC_TYPE_PEPTIDASE_ACTIVITY	1.21955	0.228448	0.506403	1.191	0.2736	0.363294	1.38098	0.0733083	0.155237
PID_NETRIN_PATHWAY	1.21938	0.189086	0.506798	1.30613	0.111643	0.224744	0.837184	0.732601	0.859726
REACTOME_ARACHIDONIC_ACID_METABOLISM	1.21926	0.167431	0.506963	1.74759	0	0.00130211	1.7261	0	0.00278152
GO_REGULATION_OF_AMYLOID_BETA_FORMATION	1.21907	0.191781	0.507465	1.52588	0.0156495	0.0478495	1.48001	0.0235081	0.079049
WP_WNT_SIGNALING	1.21887	0.106724	0.507934	1.11762	0.232117	0.464446	0.799357	0.933333	0.904323
GO_POSITIVE_REGULATION_OF_PROTEIN_POLYMERIZATION	1.21887	0.111697	0.507677	1.55132	0	0.0362716	1.36463	0.0238501	0.169623
GO_POSITIVE_REGULATION_OF_ACUTE_INFLAMMATORY_RESPONSE	1.21877	0.182171	0.507769	1.57514	0	0.0264743	1.27856	0.129799	0.255822
GO_ORGANISM_EMERGENCE_FROM_PROTECTIVE_STRUCTURE	1.21874	0.199495	0.507599	0.826673	0.714734	0.867106	NA	NA	NA
GO_DEVELOPMENTAL_GROWTH_INVOLVED_IN_MORPHOGENESIS	1.21866	0.0527383	0.507661	1.10328	0.225681	0.483498	0.85317	0.882265	0.838548
KEGG_CHEMOKINE_SIGNALING_PATHWAY	1.21858	0.0958333	0.507661	1.67859	0	0.00518901	1.66354	0	0.00846635
GO_CLATHRIN_COAT_OF_COATED_PIT	1.21845	0.192788	0.507883	1.24943	0.175896	0.293565	NA	NA	NA
GO_NEGATIVE_REGULATION_OF_LIPID_CATABOLIC_PROCESS	1.2184	0.21067	0.50777	1.43995	0.0386473	0.101266	1.236	0.184843	0.30481
GO_MYOSIN_FILAMENT	1.21826	0.22237	0.508035	1.44151	0.0191388	0.100329	1.43834	0.0317164	0.107806
GO_LIPID_DROPLET_ORGANIZATION	1.21826	0.216113	0.507786	0.70467	0.899187	0.969485	NA	NA	NA
WP_RETT_SYNDROME_CAUSING_GENES	1.21819	0.149466	0.507745	0.922368	0.60303	0.739684	NA	NA	NA
GO_LONG_CHAIN_FATTY_ACID_CATABOLIC_PROCESS	1.21808	0.197623	0.507904	1.39173	0.039604	0.140782	NA	NA	NA
GO_SKELETAL_MUSCLE_ADAPTATION	1.2179	0.215659	0.508297	0.942876	0.536667	0.711635	0.741816	0.826667	0.952011
GO_CARNITINE_SHUTTLE	1.21772	0.217929	0.508699	1.26914	0.15993	0.268762	0.904053	0.622951	0.769219
GO_PHOSPHATIDYLINOSITOL_DEPHOSPHORYLATION	1.21753	0.209011	0.50911	1.22773	0.175194	0.318703	0.987317	0.471429	0.646097
GO_POSITIVE_REGULATION_OF_SODIUM_ION_TRANSMEMBRANE_TRANSPORTER_ACTIVITY	1.21748	0.223738	0.509017	1.0349	0.447811	0.578582	NA	NA	NA
GO_REGULATION_OF_SENSORY_PERCEPTION	1.21741	0.19625	0.509042	0.875338	0.658842	0.803506	NA	NA	NA
GO_SKELETAL_MUSCLE_CELL_DIFFERENTIATION	1.21689	0.151376	0.510726	0.719865	0.956909	0.960978	NA	NA	NA
GO_PROTON_TRANSMEMBRANE_TRANSPORT	1.21686	0.0974576	0.510557	0.968036	0.524425	0.675674	NA	NA	NA
GO_GUANYL_NUCLEOTIDE_EXCHANGE_FACTOR_ACTIVITY	1.21684	0.0602041	0.510351	1.50134	0	0.0615189	1.31203	0.0107527	0.219229
GO_MHC_PROTEIN_COMPLEX_BINDING	1.21684	0.209635	0.510101	1.44572	0.0275229	0.0975984	0.935995	0.577193	0.72287
KEGG_HYPERTROPHIC_CARDIOMYOPATHY_HCM	1.2168	0.120977	0.509966	1.42228	0.0188406	0.114324	1.17654	0.163636	0.37958
GO_LONG_CHAIN_FATTY_ACID_BINDING	1.2166	0.22191	0.510436	1.47233	0.0110759	0.0798225	1.5158	0.00720721	0.05718
GO_NEGATIVE_REGULATION_OF_INTRACELLULAR_PROTEIN_TRANSPORT	1.21629	0.180941	0.511298	1.02471	0.422648	0.59268	0.972437	0.501799	0.668732
GO_PHOSPHATIDYLCHOLINE_BIOSYNTHETIC_PROCESS	1.21622	0.201935	0.511272	1.10496	0.319749	0.4819	0.781216	0.856102	0.921167
REACTOME_SPHINGOLIPID_METABOLISM	1.21617	0.140331	0.511199	1.60653	0	0.0177586	1.3205	0.0507881	0.211744
REACTOME_EGFR_DOWNREGULATION	1.21577	0.187579	0.512375	1.075	0.376582	0.522682	0.882011	0.68207	0.798175
WP_OXYSTEROLS_DERIVED_FROM_CHOLESTEROL	1.21573	0.240216	0.512278	1.47134	0.0156495	0.0804443	1.47847	0.0220994	0.0800862
GO_POSITIVE_REGULATION_OF_PEPTIDYL_TYROSINE_PHOSPHORYLATION	1.21565	0.0882051	0.512336	1.70442	0	0.00313817	1.78886	0	0.000741182
GO_AUDITORY_RECEPTOR_CELL_DEVELOPMENT	1.21556	0.221458	0.512397	1.31997	0.101161	0.210165	NA	NA	NA
WP_TAMOXIFEN_METABOLISM	1.2153	0.221418	0.513097	1.34639	0.0753205	0.183306	0.993126	0.500928	0.636754
GO_POSTSYNAPTIC_SPECIALIZATION_INTRACELLULAR_COMPONENT	1.21493	0.231169	0.514206	1.18623	0.251563	0.370237	1.07065	0.3766	0.521035
GO_NEGATIVE_REGULATION_OF_SUPRAMOLECULAR_FIBER_ORGANIZATION	1.21483	0.103734	0.51429	1.19385	0.140903	0.358843	NA	NA	NA
REACTOME_SIGNALING_BY_ERBB2	1.21447	0.162132	0.51535	1.36526	0.0466867	0.164509	1.1537	0.232673	0.4057
GO_DETECTION_OF_CHEMICAL_STIMULUS_INVOLVED_IN_SENSORY_PERCEPTION_OF_TASTE	1.2142	0.173261	0.516088	1.40941	0.0496689	0.125251	0.876531	0.664835	0.805725
GO_LIPID_OXIDATION	1.21418	0.11953	0.515867	1.58949	0	0.0216281	1.24703	0.0887772	0.291038
GO_TRANSITION_METAL_ION_TRANSPORT	1.21408	0.116402	0.515958	1.34808	0.0223152	0.18175	1.36393	0.0143312	0.170085
GO_MONONUCLEAR_CELL_MIGRATION	1.21406	0.148189	0.51575	1.75683	0	0.0012022	2.00475	0	0
REACTOME_TRANS_GOLGI_NETWORK_VESICLE_BUDDING	1.21393	0.137705	0.515978	1.32674	0.065123	0.202796	1.39997	0.0304	0.13908
GO_CLUSTER_OF_ACTIN_BASED_CELL_PROJECTIONS	1.21351	0.104712	0.517247	1.56874	0	0.0287018	1.41046	0.00816993	0.129759
GO_TONIC_SMOOTH_MUSCLE_CONTRACTION	1.21344	0.224719	0.517235	0.816736	0.741325	0.878762	NA	NA	NA
GO_DIACYLGLYCEROL_BINDING	1.21335	0.227994	0.517297	1.38788	0.0463576	0.144248	1.35892	0.0903955	0.174807
GO_NEGATIVE_REGULATION_OF_SYNAPSE_ORGANIZATION	1.21329	0.199214	0.517237	0.963985	0.541401	0.682255	NA	NA	NA
GO_GAP_JUNCTION_CHANNEL_ACTIVITY	1.21325	0.206897	0.517136	1.26476	0.160131	0.274796	0.924022	0.574427	0.739515
GO_ESTABLISHMENT_OR_MAINTENANCE_OF_TRANSMEMBRANE_ELECTROCHEMICAL_GRADIENT	1.21284	0.210375	0.518354	1.12815	0.313629	0.450257	NA	NA	NA
GO_CENTRAL_NERVOUS_SYSTEM_PROJECTION_NEURON_AXONOGENESIS	1.21272	0.196451	0.51854	0.624378	0.979782	0.995109	NA	NA	NA
BIOCARTA_MYOSIN_PATHWAY	1.21264	0.220196	0.518567	1.23206	0.195893	0.313098	NA	NA	NA
GO_NEGATIVE_REGULATION_OF_ANTIGEN_RECEPTOR_MEDIATED_SIGNALING_PATHWAY	1.21261	0.190722	0.518402	1.53507	0.0116667	0.0436083	1.79498	0	0.000651182
GO_POSITIVE_REGULATION_OF_CARDIAC_MUSCLE_CELL_DIFFERENTIATION	1.21238	0.210306	0.518988	1.19212	0.214168	0.361759	1.05177	0.383486	0.550102
REACTOME_APOPTOTIC_CLEAVAGE_OF_CELL_ADHESION_PROTEINS	1.21229	0.210762	0.519028	1.38916	0.0474576	0.143113	NA	NA	NA
GO_REGULATION_OF_TUBULIN_DEACETYLATION	1.21222	0.236842	0.519006	1.30675	0.136738	0.223997	NA	NA	NA
REACTOME_TBC_RABGAPS	1.21191	0.167672	0.519912	0.961684	0.535433	0.685188	NA	NA	NA
REACTOME_REGULATION_OF_COMMISSURAL_AXON_PATHFINDING_BY_SLIT_AND_ROBO	1.21175	0.221574	0.520218	1.16471	0.281713	0.398747	NA	NA	NA
GO_LONG_CHAIN_FATTY_ACID_TRANSPORTER_ACTIVITY	1.21173	0.203911	0.520038	1.31053	0.110016	0.220235	0.925652	0.583486	0.737367
GO_MODIFICATION_OF_SYNAPTIC_STRUCTURE	1.21166	0.220899	0.520018	1.35419	0.0802676	0.175773	NA	NA	NA
GO_PEPTIDASE_ACTIVATOR_ACTIVITY_INVOLVED_IN_APOPTOTIC_PROCESS	1.21139	0.205345	0.520748	1.4473	0.0279605	0.0963801	1.39402	0.0676692	0.143912
REACTOME_RHO_GTPASES_ACTIVATE_KTN1	1.21131	0.228277	0.520792	1.0313	0.45915	0.582226	NA	NA	NA
GO_INFLAMMATORY_CELL_APOPTOTIC_PROCESS	1.21127	0.22807	0.520652	1.52171	0.00826446	0.0499243	1.5179	0.0204461	0.0561922
PID_ERBB4_PATHWAY	1.2112	0.207229	0.520661	1.43406	0.034375	0.104962	1.36978	0.0680628	0.164494
GO_REACTIVE_NITROGEN_SPECIES_METABOLIC_PROCESS	1.21103	0.154453	0.52106	1.8307	0	0.000188969	1.85031	0	0.000157721
GO_EXTRINSIC_COMPONENT_OF_ENDOSOME_MEMBRANE	1.21102	0.255539	0.520825	1.28066	0.168301	0.254803	1.35453	0.109405	0.178879
WP_THYROID_HORMONES_PRODUCTION_AND_THEIR_PERIPHERAL_DOWNSTREAM_SIGNALLING_EFFECTS	1.21098	0.152034	0.520689	1.20335	0.179487	0.348278	NA	NA	NA
GO_NEGATIVE_REGULATION_OF_ASTROCYTE_DIFFERENTIATION	1.21082	0.235988	0.521038	1.04882	0.422222	0.55901	NA	NA	NA
GO_ASTRAL_MICROTUBULE_ORGANIZATION	1.21061	0.241532	0.521527	1.15323	0.307818	0.415328	1.04126	0.423762	0.563741
GO_PEPTIDYL_GLUTAMIC_ACID_MODIFICATION	1.21033	0.19695	0.522271	0.981762	0.501563	0.656061	0.787601	0.791887	0.915006
GO_ODONTOGENESIS_OF_DENTIN_CONTAINING_TOOTH	1.2103	0.142857	0.522086	1.24862	0.117391	0.29451	1.31958	0.0624	0.212567
GO_NITRIC_OXIDE_SYNTHASE_BINDING	1.2102	0.224576	0.522213	1.18107	0.257904	0.376995	NA	NA	NA
GO_NEGATIVE_REGULATION_OF_EXCITATORY_POSTSYNAPTIC_POTENTIAL	1.21019	0.209929	0.521974	NA	NA	NA	NA	NA	NA
WP_CHEMOKINE_SIGNALING_PATHWAY	1.21017	0.102725	0.521749	1.63578	0	0.010991	1.59719	0	0.0228755
GO_POSITIVE_REGULATION_OF_CELLULAR_CARBOHYDRATE_METABOLIC_PROCESS	1.21009	0.180863	0.521788	1.34183	0.053681	0.18728	1.39218	0.0263158	0.145433
GO_CELL_CELL_JUNCTION_ORGANIZATION	1.20991	0.0769231	0.522198	1.40292	0.00542741	0.130709	1.31808	0.0198473	0.214216
GO_NAD_BIOSYNTHETIC_PROCESS	1.2098	0.225225	0.522325	1.19491	0.232258	0.357355	1.3891	0.080292	0.147759
GO_PROTON_EXPORTING_ATPASE_ACTIVITY_PHOSPHORYLATIVE_MECHANISM	1.20956	0.225895	0.522985	NA	NA	NA	NA	NA	NA
GO_RETINAL_BINDING	1.20943	0.213579	0.523174	1.08887	0.394737	0.501837	NA	NA	NA
PID_INSULIN_GLUCOSE_PATHWAY	1.20926	0.202957	0.523555	1.00211	0.464463	0.625544	0.960233	0.503718	0.688271
GO_ORGANELLE_TRANSPORT_ALONG_MICROTUBULE	1.20925	0.145233	0.523317	0.696365	0.990991	0.973624	NA	NA	NA
GO_INOSITOL_PHOSPHATE_MEDIATED_SIGNALING	1.20907	0.15858	0.523721	1.46275	0.0233281	0.0859512	1.51124	0.0190311	0.059589
GO_HEPARIN_BINDING	1.20886	0.105428	0.524203	1.63684	0	0.0107093	1.55507	0	0.038007
REACTOME_SYNTHESIS_OF_IP2_IP_AND_INS_IN_THE_CYTOSOL	1.20869	0.231206	0.524529	1.26384	0.156704	0.275971	1.38138	0.0864662	0.15503
GO_PURINE_DEOXYRIBONUCLEOTIDE_METABOLIC_PROCESS	1.2086	0.226551	0.524612	0.753396	0.804207	0.939657	NA	NA	NA
GO_DYNEIN_COMPLEX_BINDING	1.20821	0.222834	0.525813	NA	NA	NA	NA	NA	NA
GO_NEGATIVE_REGULATION_OF_LYASE_ACTIVITY	1.20815	0.229358	0.525728	1.08699	0.378717	0.504764	NA	NA	NA
REACTOME_ACTIVATION_OF_GENE_EXPRESSION_BY_SREBF_SREBP_	1.20792	0.188406	0.526301	1.09388	0.316456	0.495675	NA	NA	NA
GO_PHOSPHOLIPASE_A2_ACTIVITY	1.20792	0.219178	0.52605	1.43692	0.0340357	0.10303	1.39182	0.0747663	0.145602
GO_NEUROPEPTIDE_HORMONE_ACTIVITY	1.20771	0.2	0.526556	NA	NA	NA	NA	NA	NA
GO_ADHESION_OF_SYMBIONT_TO_HOST	1.20755	0.241185	0.526894	1.34088	0.094703	0.187981	1.08463	0.374768	0.500687
WP_HAIR_FOLLICLE_DEVELOPMENT_CYTODIFFERENTIATION_PART_3_OF_3	1.20743	0.159142	0.527067	0.964006	0.529323	0.682355	1.11276	0.267797	0.459295
BIOCARTA_AGR_PATHWAY	1.20684	0.218593	0.528921	1.20844	0.209814	0.342174	0.940887	0.549719	0.717719
GO_PROTEIN_LOCALIZATION_TO_ENDOSOME	1.20673	0.210733	0.529045	1.21683	0.196486	0.332408	1.3422	0.0947177	0.190416
GO_PYRIDINE_CONTAINING_COMPOUND_BIOSYNTHETIC_PROCESS	1.20661	0.189394	0.529235	1.29585	0.103448	0.23684	1.44826	0.0396552	0.101076
GO_CELLULAR_RESPONSE_TO_INORGANIC_SUBSTANCE	1.20655	0.0847804	0.52919	1.00773	0.445652	0.618066	NA	NA	NA
GO_NADPLUS_NUCLEOSIDASE_ACTIVITY	1.20645	0.220506	0.529305	1.5326	0.00337268	0.0445708	1.5002	0.0209924	0.0659778
GO_LATE_ENDOSOME	1.20643	0.0545455	0.529108	1.6259	0	0.0127599	1.48717	0	0.0741084
GO_PHOSPHOLIPID_TRANSPORT	1.2063	0.164835	0.529288	1.21875	0.145985	0.32971	1.49107	0.00676819	0.0716867
REACTOME_FRS_MEDIATED_FGFR1_SIGNALING	1.20619	0.222667	0.5294	1.12608	0.31562	0.453967	NA	NA	NA
GO_PRIMARY_ALCOHOL_BIOSYNTHETIC_PROCESS	1.20607	0.205397	0.529578	1.18859	0.245066	0.366975	0.583523	0.959184	0.999015
REACTOME_SHC1_EVENTS_IN_ERBB4_SIGNALING	1.20587	0.240223	0.530019	1.22858	0.204918	0.317611	1.1515	0.285714	0.408017
GO_CATALYTIC_ACTIVITY_ACTING_ON_A_GLYCOPROTEIN	1.20565	0.217507	0.530587	1.58082	0.00310078	0.0245789	1.10801	0.343915	0.466599
GO_SPINAL_CORD_DEVELOPMENT	1.20563	0.155005	0.530387	NA	NA	NA	NA	NA	NA
GO_CLATHRIN_COAT_OF_ENDOCYTIC_VESICLE	1.20548	0.250354	0.530662	1.18519	0.249186	0.371703	NA	NA	NA
REACTOME_TRANSFERRIN_ENDOCYTOSIS_AND_RECYCLING	1.20527	0.202233	0.531184	1.1039	0.317901	0.483032	1.53805	0.0140598	0.0451935
GO_PYROPHOSPHATE_HYDROLYSIS_DRIVEN_PROTON_TRANSMEMBRANE_TRANSPORTER_ACTIVITY	1.20526	0.203008	0.530962	0.727524	0.885938	0.957042	NA	NA	NA
GO_LIVER_MORPHOGENESIS	1.205	0.209211	0.531651	1.22237	0.196262	0.325844	1.33852	0.0928962	0.194022
GO_REGULATION_OF_PROTEIN_ACETYLATION	1.20497	0.172222	0.531538	0.979289	0.486009	0.659099	0.786949	0.879538	0.915462
GO_REGULATION_OF_ASTROCYTE_DIFFERENTIATION	1.20487	0.222222	0.531619	1.19141	0.209416	0.362916	NA	NA	NA
GO_REGULATION_OF_OSTEOCLAST_DIFFERENTIATION	1.20458	0.192661	0.53242	1.5776	0.00304414	0.0256504	1.60808	0.0051458	0.0197152
GO_CELLULAR_RESPONSE_TO_BRAIN_DERIVED_NEUROTROPHIC_FACTOR_STIMULUS	1.20419	0.238364	0.533544	NA	NA	NA	NA	NA	NA
GO_NEGATIVE_REGULATION_OF_EXTRACELLULAR_MATRIX_ORGANIZATION	1.20407	0.249651	0.533747	1.34917	0.0698052	0.180735	1.54377	0.0165441	0.0425952
REACTOME_RESPONSE_TO_METAL_IONS	1.20393	0.256046	0.53399	1.42939	0.0504065	0.108361	1.01593	0.449416	0.603951
GO_ACTIVIN_RECEPTOR_SIGNALING_PATHWAY	1.20384	0.205882	0.534053	1.08081	0.363208	0.514364	0.800556	0.80427	0.903048
REACTOME_METABOLISM_OF_STEROID_HORMONES	1.20373	0.200264	0.534173	1.25336	0.158065	0.288714	0.936116	0.545946	0.722939
GO_NEGATIVE_REGULATION_OF_CELL_DEVELOPMENT	1.20366	0.0453172	0.534195	1.07271	0.266582	0.525369	NA	NA	NA
GO_HINDBRAIN_DEVELOPMENT	1.20347	0.116062	0.534598	0.794448	0.941435	0.902454	NA	NA	NA
GO_BIOLOGICAL_PHASE	1.20338	0.2571	0.534695	1.1282	0.351946	0.450396	NA	NA	NA
KEGG_INOSITOL_PHOSPHATE_METABOLISM	1.20328	0.182025	0.534773	1.59843	0	0.0196214	1.18894	0.189597	0.362456
GO_ESTABLISHMENT_OF_LYMPHOCYTE_POLARITY	1.20323	0.233429	0.534693	1.51474	0.00654665	0.0535634	1.51777	0.013308	0.0561392
GO_POSITIVE_REGULATION_OF_CALCIUM_ION_TRANSPORT_INTO_CYTOSOL	1.20307	0.184304	0.534998	1.40411	0.0315789	0.12979	0.763061	0.886478	0.938362
GO_OUTER_MEMBRANE	1.20272	0.0795918	0.536014	1.24171	0.0581081	0.301997	0.920492	0.688073	0.743532
GO_REGULATION_OF_LAMELLIPODIUM_ASSEMBLY	1.2025	0.218477	0.536518	1.12134	0.299213	0.459883	1.15926	0.257092	0.399355
WP_OSTEOBLAST_DIFFERENTIATION	1.20249	0.14377	0.53629	1.23507	0.104286	0.310168	0.858824	0.779967	0.829666
WP_G13_SIGNALING_PATHWAY	1.20238	0.192069	0.536426	1.31429	0.0855785	0.216188	1.17325	0.2125	0.382255
GO_REGULATION_OF_GLUCOSE_TRANSMEMBRANE_TRANSPORT	1.20231	0.188851	0.536434	1.24835	0.131376	0.294623	1.30896	0.0641248	0.222791
[truncated: 5,101 more rows]

## Sheet: Table S5b
Supplementary Table S5b. GSEA result of downregulated genes in the Negative group compared with the Telomerase or the ALT groups. RNA-seq of 24 GBM samples.
	NET vs TEL			NET vs ALT			TEL vs ALT
NAME	NET_vs_TEL_NES	NET_vs_TEL_NOM_p.val	NET_vs_TEL_FDR_q.val	NET_vs_ALT_NES	NET_vs_ALT_NOM_p.val	NET_vs_ALT_FDR_q.val	TEL_vs_ALT_NES	TEL_vs_ALT_NOM_p.val	TEL_vs_ALT_FDR_q.val
GO_CELL_CYCLE_CHECKPOINT	-2.62909	0	0	-2.53419	0	0	-1.98233	0	1.72269e-05
GO_MITOTIC_NUCLEAR_DIVISION	-2.62641	0	0	-2.59584	0	0	-2.15644	0	0
REACTOME_CELL_CYCLE_CHECKPOINTS	-2.62463	0	0	-2.62762	0	0	-2.30374	0	0
GO_SISTER_CHROMATID_SEGREGATION	-2.58485	0	0	-2.62079	0	0	-2.39305	0	0
GO_MITOTIC_SISTER_CHROMATID_SEGREGATION	-2.56042	0	0	-2.581	0	0	-2.35093	0	0
REACTOME_MITOTIC_SPINDLE_CHECKPOINT	-2.55124	0	0	-2.47373	0	0	-2.28759	0	0
WP_RETINOBLASTOMA_GENE_IN_CANCER	-2.54499	0	0	-2.42258	0	0	-2.10338	0	0
GO_CHROMOSOME_SEGREGATION	-2.53869	0	0	-2.59996	0	0	-2.3034	0	0
GO_CHROMOSOME_CENTROMERIC_REGION	-2.52315	0	0	-2.58048	0	0	-2.24789	0	0
REACTOME_G2_M_CHECKPOINTS	-2.51898	0	0	-2.45611	0	0	-2.08766	0	0
REACTOME_DNA_REPAIR	-2.51656	0	0	-2.45285	0	0	-2.04606	0	0
GO_DNA_INTEGRITY_CHECKPOINT	-2.51531	0	0	-2.36595	0	0	-1.7317	0	0.00740439
REACTOME_MITOTIC_METAPHASE_AND_ANAPHASE	-2.50845	0	0	-2.55676	0	0	-2.26711	0	0
GO_NUCLEAR_CHROMOSOME_SEGREGATION	-2.50093	0	0	-2.5813	0	0	-2.30389	0	0
GO_DNA_REPLICATION	-2.50033	0	0	-2.52076	0	0	-1.97357	0	3.16851e-05
GO_REGULATION_OF_CHROMOSOME_SEGREGATION	-2.49634	0	0	-2.51345	0	0	-2.23149	0	0
REACTOME_DNA_REPLICATION	-2.48701	0	0	-2.42635	0	0	-2.11637	0	0
GO_KINETOCHORE	-2.4823	0	0	-2.47184	0	0	-2.255	0	0
GO_MITOTIC_CELL_CYCLE_CHECKPOINT	-2.48123	0	0	-2.41647	0	0	-1.94371	0	8.40207e-05
GO_CONDENSED_CHROMOSOME_CENTROMERIC_REGION	-2.4787	0	0	-2.44876	0	0	-2.2348	0	0
GO_DNA_DEPENDENT_DNA_REPLICATION	-2.4745	0	0	-2.47283	0	0	-2.14288	0	0
KEGG_CELL_CYCLE	-2.47119	0	0	-2.36952	0	0	-1.96126	0	2.75967e-05
REACTOME_S_PHASE	-2.46852	0	0	-2.434	0	0	-2.04126	0	0
WP_CELL_CYCLE	-2.46161	0	0	-2.39192	0	0	-1.94516	0	6.07494e-05
REACTOME_MITOTIC_G1_PHASE_AND_G1_S_TRANSITION	-2.45784	0	0	-2.42756	0	0	-1.92569	0	0.000146489
REACTOME_CHROMOSOME_MAINTENANCE	-2.42301	0	0	-2.3843	0	0	-2.07849	0	0
REACTOME_DNA_DOUBLE_STRAND_BREAK_REPAIR	-2.4109	0	0	-2.34117	0	0	-2.02511	0	0
GO_MICROTUBULE_CYTOSKELETON_ORGANIZATION_INVOLVED_IN_MITOSIS	-2.39319	0	0	-2.33912	0	0	-2.00275	0	0
GO_REGULATION_OF_SISTER_CHROMATID_SEGREGATION	-2.39287	0	0	-2.37824	0	0	-2.17882	0	0
WP_DNA_IRDAMAGE_AND_CELLULAR_RESPONSE_VIA_ATR	-2.38449	0	0	-2.32107	0	0	-1.91624	0	0.000182382
GO_CONDENSED_CHROMOSOME	-2.38186	0	0	-2.50002	0	0	-2.23136	0	0
GO_CELL_CYCLE_G1_S_PHASE_TRANSITION	-2.37925	0	0	-2.22449	0	0	-1.42698	0	0.156143
REACTOME_DNA_REPLICATION_PRE_INITIATION	-2.37767	0	0	-2.2709	0	0	-1.91246	0	0.000177987
REACTOME_MITOTIC_PROMETAPHASE	-2.37023	0	0	-2.61093	0	0	-2.30742	0	0
GO_NEGATIVE_REGULATION_OF_CELL_CYCLE_PHASE_TRANSITION	-2.36816	0	0	-2.27036	0	0	-1.61819	0	0.0353644
GO_CELL_CYCLE_DNA_REPLICATION	-2.36717	0	0	-2.34368	0	0	-1.95132	0	3.81582e-05
WP_G1_TO_S_CELL_CYCLE_CONTROL	-2.35678	0	0	-2.25062	0	0	-1.90848	0	0.000205226
GO_MITOTIC_SPINDLE_ORGANIZATION	-2.35625	0	0	-2.37209	0	0	-2.04095	0	0
GO_CHROMOSOME_SEPARATION	-2.34422	0	0	-2.38827	0	0	-2.12793	0	0
GO_CHROMOSOME_LOCALIZATION	-2.33511	0	0	-2.28227	0	0	-2.13559	0	0
REACTOME_APC_C_MEDIATED_DEGRADATION_OF_CELL_CYCLE_PROTEINS	-2.33441	0	0	-2.32053	0	0	-2.13195	0	0
REACTOME_HOMOLOGY_DIRECTED_REPAIR	-2.33384	0	0	-2.28773	0	0	-2.02439	0	0
REACTOME_RESOLUTION_OF_SISTER_CHROMATID_COHESION	-2.33348	0	0	-2.46461	0	0	-2.29708	0	0
GO_METAPHASE_PLATE_CONGRESSION	-2.33299	0	0	-2.27035	0	0	-2.12206	0	0
REACTOME_SEPARATION_OF_SISTER_CHROMATIDS	-2.32885	0	0	-2.49159	0	0	-2.26971	0	0
GO_DNA_GEOMETRIC_CHANGE	-2.32764	0	0	-2.31205	0	0	-1.87023	0	0.00059131
GO_DNA_RECOMBINATION	-2.32705	0	0	-2.34208	0	0	-1.74278	0	0.00624648
GO_CHROMOSOME_TELOMERIC_REGION	-2.3197	0	0	-2.31016	0	0	-1.7994	0	0.00239077
GO_MITOTIC_DNA_INTEGRITY_CHECKPOINT	-2.31369	0	0	-2.20372	0	0	-1.58239	0	0.0513155
GO_REGULATION_OF_CHROMOSOME_SEPARATION	-2.31118	0	0	-2.33289	0	0	-2.10366	0	0
GO_REGULATION_OF_NUCLEAR_DIVISION	-2.30969	0	0	-2.39681	0	0	-1.81376	0	0.0018504
PID_PLK1_PATHWAY	-2.30231	0	0	-2.24832	0	0	-2.0194	0	0
GO_PROTEIN_LOCALIZATION_TO_CHROMOSOME	-2.2945	0	0	-2.20744	0	0	-1.93311	0	0.000127105
REACTOME_HDR_THROUGH_HOMOLOGOUS_RECOMBINATION_HRR_	-2.2929	0	0	-2.18589	0	0	-1.98745	0	1.79447e-05
GO_NEGATIVE_REGULATION_OF_NUCLEAR_DIVISION	-2.28769	0	0	-2.26009	0	0	-1.96697	0	3.00175e-05
GO_SPINDLE_ORGANIZATION	-2.28677	0	0	-2.37419	0	0	-1.9493	0	3.70522e-05
REACTOME_SWITCHING_OF_ORIGINS_TO_A_POST_REPLICATIVE_STATE	-2.28546	0	0	-2.20771	0	0	-1.90478	0	0.000212527
GO_CATALYTIC_ACTIVITY_ACTING_ON_DNA	-2.28404	0	0	-2.36995	0	0	-1.86038	0	0.000791388
GO_RIBOSOME_BIOGENESIS	-2.28132	0	0	-2.25661	0	0	-1.81059	0	0.00192889
GO_DOUBLE_STRAND_BREAK_REPAIR	-2.27884	0	0	-2.36965	0	0	-1.96434	0	2.85166e-05
GO_REPLICATION_FORK	-2.27604	0	0	-2.20083	0	0	-1.85198	0	0.000921589
GO_METAPHASE_ANAPHASE_TRANSITION_OF_CELL_CYCLE	-2.27574	0	0	-2.29365	0	0	-2.05233	0	0
GO_NEGATIVE_REGULATION_OF_CHROMOSOME_SEGREGATION	-2.27353	0	0	-2.22001	0	0	-2.06909	0	0
REACTOME_PROCESSING_OF_CAPPED_INTRON_CONTAINING_PRE_MRNA	-2.26984	0	0	-2.35789	0	0	-1.89316	0	0.000305296
WP_DNA_IRDOUBLE_STRAND_BREAKS_DSBS_AND_CELLULAR_RESPONSE_VIA_ATM	-2.26941	0	0	-2.12851	0	0	-1.44065	0.0165094	0.14419
WP_MIRNA_REGULATION_OF_DNA_DAMAGE_RESPONSE	-2.26802	0	0	-2.02437	0	4.30517e-06	-1.29895	0.0566038	0.277051
GO_SPINDLE_ASSEMBLY	-2.26776	0	0	-2.28001	0	0	-1.9183	0	0.000173682
GO_NUCLEAR_CHROMOSOME_TELOMERIC_REGION	-2.26064	0	0	-2.18336	0	0	-1.78507	0	0.00316609
GO_DNA_CONFORMATION_CHANGE	-2.25874	0	0	-2.52269	0	0	-2.01315	0	0
GO_ANAPHASE_PROMOTING_COMPLEX_DEPENDENT_CATABOLIC_PROCESS	-2.25795	0	0	-2.26826	0	0	-2.0169	0	0
REACTOME_TELOMERE_MAINTENANCE	-2.25709	0	0	-2.20769	0	0	-1.85618	0	0.000855232
PID_ATR_PATHWAY	-2.25666	0	0	-2.22664	0	0	-2.04965	0	0
REACTOME_RRNA_PROCESSING	-2.25567	0	0	-2.31691	0	0	-1.89011	0	0.000365925
GO_RRNA_METABOLIC_PROCESS	-2.24071	0	0	-2.17937	0	0	-1.72985	0	0.00763723
GO_SIGNAL_TRANSDUCTION_IN_RESPONSE_TO_DNA_DAMAGE	-2.23515	0	0	-2.01312	0	8.14783e-06	-1.06248	0.312169	0.574351
GO_DNA_DEPENDENT_ATPASE_ACTIVITY	-2.23114	0	0	-2.2984	0	0	-1.85035	0	0.000964854
GO_CENTROMERE_COMPLEX_ASSEMBLY	-2.22715	0	0	-2.16035	0	0	-1.96389	0	2.80491e-05
REACTOME_RHO_GTPASES_ACTIVATE_FORMINS	-2.22568	0	0	-2.32959	0	0	-2.11332	0	0
GO_MITOTIC_METAPHASE_PLATE_CONGRESSION	-2.22563	0	0	-2.21739	0	0	-2.09629	0	0
WP_DNA_REPLICATION	-2.22433	0	0	-2.18419	0	0	-1.92303	0	0.000142781
REACTOME_PROCESSING_OF_DNA_DOUBLE_STRAND_BREAK_ENDS	-2.22419	0	0	-2.16639	0	0	-1.88114	0	0.000444301
GO_MITOTIC_SPINDLE_ASSEMBLY	-2.22235	0	0	-2.22974	0	0	-1.97106	0	3.1109e-05
GO_RECOMBINATIONAL_REPAIR	-2.22212	0	0	-2.32438	0	0	-2.01487	0	0
REACTOME_ACTIVATION_OF_THE_PRE_REPLICATIVE_COMPLEX	-2.21512	0	0	-2.12826	0	0	-1.90368	0	0.000210191
REACTOME_ORC1_REMOVAL_FROM_CHROMATIN	-2.2117	0	0	-2.1507	0	0	-1.80012	0	0.00235774
PID_FOXM1_PATHWAY	-2.21159	0	0	-2.15598	0	0	-1.87374	0	0.000556027
GO_DNA_REPLICATION_INDEPENDENT_NUCLEOSOME_ORGANIZATION	-2.20748	0	0	-2.06585	0	5.002e-06	-1.87414	0	0.000561373
GO_SIGNAL_TRANSDUCTION_INVOLVED_IN_CELL_CYCLE_CHECKPOINT	-2.2043	0	0	-2.07411	0	5.12035e-06	-1.41702	0.0263158	0.164883
REACTOME_TRANSPORT_OF_MATURE_TRANSCRIPT_TO_CYTOPLASM	-2.19843	0	0	-2.22182	0	0	-1.72804	0	0.00768794
GO_NEGATIVE_REGULATION_OF_METAPHASE_ANAPHASE_TRANSITION_OF_CELL_CYCLE	-2.19642	0	0	-2.14489	0	0	-1.9991	0	0
REACTOME_EXTENSION_OF_TELOMERES	-2.19328	0	0	-2.1267	0	0	-1.85411	0	0.000878138
GO_POSITIVE_REGULATION_OF_CELL_CYCLE_PROCESS	-2.19067	0	0	-2.35015	0	0	-1.67841	0	0.0164204
GO_MITOTIC_SPINDLE	-2.18891	0	0	-2.36457	0	0	-1.96033	0	4.0581e-05
REACTOME_APC_C_CDH1_MEDIATED_DEGRADATION_OF_CDC20_AND_OTHER_APC_C_CDH1_TARGETED_PROTEINS_IN_LATE_MITOSIS_EARLY_G1	-2.18627	0	0	-2.10731	0	0	-1.77485	0	0.00370124
WP_DNA_DAMAGE_RESPONSE	-2.18036	0	0	-1.97798	0	2.06289e-05	-1.2036	0.152174	0.387964
REACTOME_ASSEMBLY_OF_THE_PRE_REPLICATIVE_COMPLEX	-2.17367	0	0	-2.11644	0	0	-1.74803	0	0.00585787
REACTOME_G2_M_DNA_DAMAGE_CHECKPOINT	-2.17343	0	0	-2.18574	0	0	-1.88607	0	0.000405557
REACTOME_ACTIVATION_OF_ATR_IN_RESPONSE_TO_REPLICATION_STRESS	-2.17256	0	0	-2.19463	0	0	-1.95434	0	3.87364e-05
GO_MITOTIC_G1_S_TRANSITION_CHECKPOINT	-2.17023	0	0	-1.97279	0	2.69966e-05	-1.31845	0.0647482	0.254389
GO_TELOMERE_ORGANIZATION	-2.1701	0	0	-2.19728	0	0	-1.75307	0	0.00529513
REACTOME_INFLUENZA_INFECTION	-2.16384	0	0	-2.1926	0	0	-1.67324	0	0.0176018
REACTOME_TRANSLATION	-2.1627	0	0	-2.17377	0	0	-1.7893	0	0.00296826
KEGG_DNA_REPLICATION	-2.16213	0	0	-2.12871	0	0	-1.84118	0	0.0011511
REACTOME_DNA_STRAND_ELONGATION	-2.15886	0	0	-2.08622	0	0	-1.83698	0	0.00119146
GO_MEIOTIC_CELL_CYCLE_PROCESS	-2.15797	0	0	-2.32056	0	0	-1.89289	0	0.000320009
GO_SPINDLE_MICROTUBULE	-2.15708	0	0	-2.29112	0	0	-2.06836	0	0
GO_DNA_DAMAGE_RESPONSE_SIGNAL_TRANSDUCTION_BY_P53_CLASS_MEDIATOR	-2.15591	0	0	-1.91933	0	0.000133317	NA	NA	NA
GO_REGULATION_OF_TRANSCRIPTION_INVOLVED_IN_G1_S_TRANSITION_OF_MITOTIC_CELL_CYCLE	-2.15336	0	0	-1.99098	0	1.43089e-05	-1.53072	0.0215054	0.0775526
GO_NUCLEOTIDE_EXCISION_REPAIR	-2.15286	0	0	-2.08787	0	0	-1.64345	0	0.0261743
REACTOME_HOMOLOGOUS_DNA_PAIRING_AND_STRAND_EXCHANGE	-2.15148	0	0	-2.09249	0	0	-1.89688	0	0.000247427
GO_NEGATIVE_REGULATION_OF_MITOTIC_CELL_CYCLE	-2.14856	0	0	-2.26963	0	0	-1.53232	0	0.076903
GO_MEIOTIC_CELL_CYCLE	-2.14644	0	0	-2.31848	0	0	-1.91141	0	0.000194454
GO_SPINDLE_POLE	-2.1438	0	0	-2.39084	0	0	-2.02096	0	0
GO_MICROTUBULE_ORGANIZING_CENTER_ORGANIZATION	-2.1433	0	0	-2.21314	0	0	-1.81069	0	0.0019357
GO_RNA_EXPORT_FROM_NUCLEUS	-2.14321	0	0	-2.19992	0	0	-1.68864	0	0.013954
GO_SPLICEOSOMAL_COMPLEX	-2.14148	0	0	-2.18514	0	0	-1.82131	0	0.00163835
REACTOME_G1_S_SPECIFIC_TRANSCRIPTION	-2.14074	0	0	-2.0417	0	4.60287e-06	-1.77604	0	0.00364158
PID_FANCONI_PATHWAY	-2.13776	0	0	-2.11738	0	0	-1.9644	0	2.9e-05
GO_DNA_HELICASE_ACTIVITY	-2.13392	0	0	-2.20514	0	0	-1.79453	0	0.00258052
GO_REGULATION_OF_DNA_REPLICATION	-2.12797	0	0	-2.21438	0	0	-1.61478	0	0.0369499
REACTOME_RNA_POLYMERASE_II_TRANSCRIPTION_TERMINATION	-2.12583	0	0	-2.08233	0	0	-1.73645	0	0.00694259
GO_MEIOSIS_I_CELL_CYCLE_PROCESS	-2.12281	0	0	-2.1493	0	0	-1.84624	0	0.00102768
GO_NEGATIVE_REGULATION_OF_CELL_CYCLE_G2_M_PHASE_TRANSITION	-2.12144	0	0	-2.02933	0	4.415e-06	-1.41543	0.0172839	0.166015
REACTOME_MITOTIC_G2_G2_M_PHASES	-2.11984	0	0	-2.32754	0	0	-1.93344	0	0.000117116
REACTOME_G0_AND_EARLY_G1	-2.11906	0	0	-2.02727	0	4.39259e-06	-1.75664	0	0.00493052
REACTOME_CYCLIN_A_B1_B2_ASSOCIATED_EVENTS_DURING_G2_M_TRANSITION	-2.11727	0	0	-2.0397	0	4.57852e-06	-1.85838	0	0.000839133
GO_VIRAL_GENE_EXPRESSION	-2.11241	0	0	-1.95637	0	5.47752e-05	-1.19202	0.090379	0.402155
REACTOME_SRP_DEPENDENT_COTRANSLATIONAL_PROTEIN_TARGETING_TO_MEMBRANE	-2.1102	0	0	-2.1347	0	0	-1.7666	0	0.00425552
GO_MITOTIC_CYTOKINESIS	-2.10819	0	0	-2.2543	0	0	-1.81619	0	0.00180521
GO_DNA_REPLICATION_INITIATION	-2.1062	0	0	-2.03447	0	4.507e-06	-1.85607	0.00249377	0.000855255
GO_POSITIVE_REGULATION_OF_MITOTIC_CELL_CYCLE	-2.10566	0	0	-2.17505	0	0	-1.56751	0	0.0585514
REACTOME_E2F_MEDIATED_REGULATION_OF_DNA_REPLICATION	-2.10225	0	0	-2.03037	0	4.43764e-06	-1.77471	0	0.00369066
REACTOME_SUMOYLATION_OF_DNA_DAMAGE_RESPONSE_AND_REPAIR_PROTEINS	-2.10049	0	0	-2.09356	0	0	-1.53198	0.00954654	0.076986
PID_AURORA_B_PATHWAY	-2.10011	0	0	-2.0347	0	4.53058e-06	-1.86495	0	0.000638742
REACTOME_EUKARYOTIC_TRANSLATION_INITIATION	-2.09799	0	0	-2.10223	0	0	-1.78921	0	0.0029512
GO_CYCLIN_DEPENDENT_PROTEIN_KINASE_HOLOENZYME_COMPLEX	-2.09497	0	0	-2.01532	0	8.26592e-06	-1.82586	0	0.00151836
REACTOME_TRNA_PROCESSING	-2.0917	0	0	-2.07665	0	5.21289e-06	-1.72591	0	0.00789767
GO_SISTER_CHROMATID_COHESION	-2.09016	0	0	-2.12623	0	0	-1.89713	0	0.000240783
GO_RIBOSOMAL_SUBUNIT	-2.0881	0	0	-2.16346	0	0	-1.74364	0	0.00619706
GO_HELICASE_ACTIVITY	-2.08797	0	0	-2.23162	0	0	-1.63678	0	0.0286086
GO_RIBOSOMAL_LARGE_SUBUNIT_BIOGENESIS	-2.08747	0	0	-2.09134	0	0	-1.6535	0.00452489	0.0230105
GO_REGULATION_OF_GENE_SILENCING	-2.08328	0	0	-1.86025	0	0.000480449	-1.09578	0.236776	0.526291
REACTOME_SNRNP_ASSEMBLY	-2.08159	0	0	-2.05197	0	4.8343e-06	-1.62315	0.00221239	0.0335552
REACTOME_TRNA_PROCESSING_IN_THE_NUCLEUS	-2.07947	0	0	-2.00309	0	7.74229e-06	-1.59366	0.0097561	0.0452895
GO_REGULATION_OF_CELL_CYCLE_G1_S_PHASE_TRANSITION	-2.07803	0	0	-1.9314	0	8.81656e-05	-1.06188	0.29023	0.575147
REACTOME_TP53_REGULATES_TRANSCRIPTION_OF_CELL_CYCLE_GENES	-2.07791	0	0	-1.93164	0	8.84645e-05	-1.53786	0.00479616	0.0735354
WP_GASTRIC_CANCER_NETWORK_1	-2.07768	0	0	-1.9931	0	1.45514e-05	-1.84336	0	0.0011025
KEGG_SPLICEOSOME	-2.07363	0	0	-2.15978	0	0	-1.89099	0	0.000352121
REACTOME_MRNA_SPLICING_MINOR_PATHWAY	-2.07318	0	0	-2.0633	0	4.97322e-06	-1.65039	0	0.0240686
GO_DNA_STRAND_ELONGATION	-2.07205	0	0	-2.00809	0	7.885e-06	-1.71674	0	0.00920585
REACTOME_NUCLEOTIDE_EXCISION_REPAIR	-2.07195	0	0	-2.06069	0	4.9167e-06	-1.56469	0	0.0604757
KEGG_P53_SIGNALING_PATHWAY	-2.07135	0	0	-1.70452	0	0.00782083	NA	NA	NA
GO_REGULATION_OF_CYTOKINESIS	-2.0709	0	0	-2.31918	0	0	-1.97765	0	3.29038e-05
GO_STRUCTURAL_CONSTITUENT_OF_RIBOSOME	-2.07071	0	0	-2.14566	0	0	-1.78818	0	0.00300401
REACTOME_SUMOYLATION_OF_CHROMATIN_ORGANIZATION_PROTEINS	-2.06928	0	0	-2.09638	0	0	-1.7358	0	0.00699891
REACTOME_HDR_THROUGH_SINGLE_STRAND_ANNEALING_SSA_	-2.06811	0	0	-2.07616	0	5.18168e-06	-1.86978	0	0.000593799
GO_POSITIVE_REGULATION_OF_CELL_CYCLE_ARREST	-2.06624	0	0	-2.01463	0	8.22618e-06	-1.27088	0.0772727	0.308223
PID_E2F_PATHWAY	-2.06451	0	0	-2.20541	0	0	-1.36699	0.0342298	0.208299
GO_CATALYTIC_STEP_2_SPLICEOSOME	-2.06438	0	0	-2.11082	0	0	-1.79466	0	0.0025957
REACTOME_REGULATION_OF_TP53_ACTIVITY_THROUGH_PHOSPHORYLATION	-2.06331	0	0	-2.15134	0	0	-1.94653	0	3.65229e-05
GO_MEIOTIC_CHROMOSOME_SEGREGATION	-2.06137	0	0	-2.12459	0	0	-1.81815	0	0.0017232
GO_ATTACHMENT_OF_SPINDLE_MICROTUBULES_TO_KINETOCHORE	-2.06016	0	0	-1.98979	0	1.42495e-05	-1.95506	0	3.99469e-05
GO_SINGLE_STRANDED_DNA_BINDING	-2.05993	0	0	-2.22776	0	0	-1.56279	0.00505051	0.0618317
GO_NUCLEAR_REPLICATION_FORK	-2.05967	0	0	-1.98172	0	1.72374e-05	-1.64835	0.00473934	0.0246713
REACTOME_RESOLUTION_OF_D_LOOP_STRUCTURES	-2.05838	0	0	-1.99903	0	7.60464e-06	-1.80815	0	0.00202179
GO_REGULATION_OF_CELL_CYCLE_G2_M_PHASE_TRANSITION	-2.05654	0	0	-2.29317	0	0	-1.89656	0	0.00024485
REACTOME_TRANSCRIPTION_COUPLED_NUCLEOTIDE_EXCISION_REPAIR_TC_NER_	-2.05548	0	0	-1.97528	0	2.39992e-05	-1.5727	0.00712589	0.0559622
PID_BARD1_PATHWAY	-2.05414	0	0	-2.0189	0	8.38748e-06	-1.73225	0.00232019	0.00735692
REACTOME_TRANSCRIPTIONAL_REGULATION_BY_SMALL_RNAS	-2.05332	0	0	-2.00738	0	7.84883e-06	-1.45932	0.0243309	0.127811
GO_PROTEIN_DNA_COMPLEX_SUBUNIT_ORGANIZATION	-2.0526	0	0	-2.35261	0	0	-2.00509	0	0
GO_CONDENSED_NUCLEAR_CHROMOSOME_CENTROMERIC_REGION	-2.04969	0	1.04301e-05	-2.04643	0	4.72863e-06	-1.90952	0	0.000209944
GO_PRERIBOSOME	-2.04903	0	1.03695e-05	-2.0008	0	7.63859e-06	-1.60029	0	0.0423709
GO_DNA_TEMPLATED_TRANSCRIPTION_TERMINATION	-2.04895	0	1.03095e-05	-2.03364	0	4.48363e-06	-1.72063	0	0.00859376
REACTOME_RESPONSE_OF_EIF2AK4_GCN2_TO_AMINO_ACID_DEFICIENCY	-2.04376	0	1.02503e-05	-2.08206	0	0	-1.7465	0	0.00597926
GO_CHROMOSOME_CONDENSATION	-2.04318	0	1.01917e-05	-2.00907	0	7.99554e-06	-1.76852	0	0.004127
GO_DNA_PACKAGING	-2.04216	0	1.01338e-05	-2.33635	0	0	-1.97695	0	3.2283e-05
REACTOME_SUMOYLATION_OF_DNA_REPLICATION_PROTEINS	-2.03703	0	1.00766e-05	-2.05464	0	4.86146e-06	-1.74762	0	0.00588714
REACTOME_MRNA_SPLICING	-2.03479	0	1.00199e-05	-2.27217	0	0	-1.8548	0	0.000870488
REACTOME_NS1_MEDIATED_EFFECTS_ON_HOST_PATHWAYS	-2.03449	0	9.964e-06	-1.91215	0	0.000154697	-1.45244	0.0253165	0.133372
GO_LARGE_RIBOSOMAL_SUBUNIT	-2.03313	0	9.90861e-06	-2.04542	0	4.67751e-06	-1.68697	0	0.0142213
REACTOME_RRNA_MODIFICATION_IN_THE_NUCLEUS_AND_CYTOSOL	-2.03157	0	9.85387e-06	-1.99193	0	1.43688e-05	-1.50298	0.0132159	0.0961459
GO_TRANSCRIPTION_COUPLED_NUCLEOTIDE_EXCISION_REPAIR	-2.03073	0	9.79972e-06	-1.94292	0	7.76539e-05	-1.52128	0.00712589	0.083669
REACTOME_EPIGENETIC_REGULATION_OF_GENE_EXPRESSION	-2.02923	0	9.74617e-06	-2.03737	0	4.55442e-06	-1.64904	0	0.024491
GO_RIBOSOME	-2.02854	0	9.69321e-06	-2.14246	0	0	-1.7394	0	0.00664595
REACTOME_PROTEIN_UBIQUITINATION	-2.02696	0	9.64081e-06	-1.99539	0	1.12167e-05	-1.72861	0	0.00764501
GO_NUCLEOSOME_ASSEMBLY	-2.0257	0	1.92316e-05	-2.24851	0	0	-1.96968	0	3.05535e-05
GO_CHROMATIN_REMODELING_AT_CENTROMERE	-2.02138	0	2.87678e-05	-1.99802	0	1.13649e-05	-1.81131	0	0.00192588
GO_MRNA_TRANSPORT	-2.02121	0	2.86148e-05	-2.0886	0	0	-1.37761	0.00561798	0.198201
GO_CONDENSED_NUCLEAR_CHROMOSOME	-2.02025	0	2.84634e-05	-2.13612	0	0	-1.96626	0	2.95e-05
GO_POSITIVE_REGULATION_OF_CELL_CYCLE_PHASE_TRANSITION	-2.01943	0	2.83136e-05	-2.25879	0	0	-1.66392	0	0.0202147
GO_REGULATION_OF_DNA_DEPENDENT_DNA_REPLICATION	-2.01827	0	2.81654e-05	-2.11378	0	0	-1.83037	0	0.00141379
REACTOME_FANCONI_ANEMIA_PATHWAY	-2.01644	0	3.72851e-05	-1.91539	0	0.000140264	-1.84984	0	0.00095688
REACTOME_GLOBAL_GENOME_NUCLEOTIDE_EXCISION_REPAIR_GG_NER_	-2.01516	0	3.70919e-05	-1.93986	0	7.88269e-05	-1.5586	0.00257069	0.0636933
GO_NEGATIVE_REGULATION_OF_CHROMOSOME_ORGANIZATION	-2.01483	0	3.69007e-05	-2.2791	0	0	-2.09067	0	0
GO_MRNA_EXPORT_FROM_NUCLEUS	-2.01393	0	3.67114e-05	-2.12351	0	0	-1.62578	0.00252525	0.0327014
REACTOME_NUCLEAR_PORE_COMPLEX_NPC_DISASSEMBLY	-2.01351	0	3.65241e-05	-2.00299	0	7.70741e-06	-1.67743	0.002331	0.0166335
GO_HOMOLOGOUS_RECOMBINATION	-2.01149	0	4.51791e-05	-2.10023	0	0	-1.80352	0.00253807	0.00221861
GO_MIDBODY	-2.01117	0	4.49509e-05	-2.15605	0	0	-1.66684	0	0.0193075
REACTOME_HIV_LIFE_CYCLE	-2.01037	0	4.4725e-05	-1.93879	0	8.09796e-05	-1.22275	0.0609418	0.363346
REACTOME_NONSENSE_MEDIATED_DECAY_NMD_	-2.00962	0	4.45014e-05	-2.07747	0	5.24449e-06	-1.74978	0	0.00570038
GO_CELL_CYCLE_G2_M_PHASE_TRANSITION	-2.00811	0	4.428e-05	-2.35816	0	0	-1.90329	0	0.000207907
REACTOME_DUAL_INCISION_IN_TC_NER	-2.00678	0	4.40608e-05	-1.93701	0	8.0425e-05	-1.54082	0.007109	0.0723189
GO_CYTOSKELETON_DEPENDENT_CYTOKINESIS	-2.00467	0	4.38437e-05	-2.14557	0	0	-1.76986	0	0.00403728
GO_KINETOCHORE_ORGANIZATION	-2.00329	0	5.2302e-05	-1.98401	0	1.75892e-05	-1.82523	0	0.00151994
REACTOME_RECOGNITION_OF_DNA_DAMAGE_BY_PCNA_CONTAINING_REPLICATION_COMPLEX	-2.00285	0	6.05938e-05	-1.98347	0	1.75176e-05	-1.69411	0.00441501	0.0131923
GO_DNA_REPLICATION_ORIGIN_BINDING	-2.00136	0	6.02996e-05	-1.94122	0	7.96596e-05	-1.66368	0.00211864	0.02019
GO_REGULATION_OF_CYCLIN_DEPENDENT_PROTEIN_KINASE_ACTIVITY	-1.99998	0	6.00083e-05	-2.01744	0	8.306e-06	-1.62881	0	0.0316
REACTOME_REGULATION_OF_TP53_ACTIVITY	-1.99933	0	5.97198e-05	-2.04208	0	4.62749e-06	-1.66374	0	0.0202275
GO_POSITIVE_REGULATION_OF_MITOTIC_NUCLEAR_DIVISION	-1.99662	0	7.65612e-05	-1.87345	0	0.000353913	-1.38181	0.0394432	0.195445
GO_SITE_OF_DNA_DAMAGE	-1.9925	0	9.28368e-05	-1.98892	0	1.41906e-05	-1.22211	0.13494	0.364381
WP_ATM_SIGNALING_PATHWAY	-1.9916	0	0.000109518	-1.97229	0	2.66839e-05	-1.48553	0.0366972	0.108372
GO_RESPONSE_TO_UV	-1.99103	0	0.000109002	-1.80881	0	0.00128308	-0.974195	0.511568	0.698341
REACTOME_TRANSPORT_OF_MATURE_MRNAS_DERIVED_FROM_INTRONLESS_TRANSCRIPTS	-1.98749	0	0.00010849	-1.9643	0	3.30371e-05	-1.54779	0.0126263	0.0687182
GO_POSITIVE_REGULATION_OF_CHROMOSOME_SEGREGATION	-1.98637	0	0.000107983	-2.04943	0	4.78088e-06	-1.77803	0.00228311	0.00354301
REACTOME_SUMOYLATION_OF_RNA_BINDING_PROTEINS	-1.98583	0	0.000107481	-1.98819	0	1.41322e-05	-1.68546	0	0.0145864
WP_GASTRIC_CANCER_NETWORK_2	-1.98575	0	0.000106983	-1.95924	0	5.22998e-05	-1.39948	0.0584112	0.179771
REACTOME_DEPOSITION_OF_NEW_CENPA_CONTAINING_NUCLEOSOMES_AT_THE_CENTROMERE	-1.98552	0	0.00010649	-1.95093	0	5.72522e-05	-1.79593	0	0.0025697
REACTOME_ANTIVIRAL_MECHANISM_BY_IFN_STIMULATED_GENES	-1.98488	0	0.000106001	-1.85837	0	0.000494559	-0.949025	0.56582	0.735625
REACTOME_TELOMERE_C_STRAND_LAGGING_STRAND_SYNTHESIS	-1.9845	0	0.000105517	-1.96882	0	2.65813e-05	-1.74231	0	0.00630791
REACTOME_DISEASES_OF_MITOTIC_CELL_CYCLE	-1.98388	0	0.000105038	-1.91465	0	0.00014756	-1.60547	0.0110619	0.0402372
GO_SIGNAL_TRANSDUCTION_BY_P53_CLASS_MEDIATOR	-1.98327	0	0.000104563	-2.00158	0	7.67285e-06	-1.18015	0.0643087	0.417165
REACTOME_APC_C_CDC20_MEDIATED_DEGRADATION_OF_CYCLIN_B	-1.98171	0	0.000112121	-1.92752	0	0.000100735	-1.76256	0	0.00447532
REACTOME_CYCLIN_A_CDK2_ASSOCIATED_EVENTS_AT_S_PHASE_ENTRY	-1.97869	0	0.000143496	-2.00567	0	7.813e-06	-1.44955	0.0125628	0.135664
REACTOME_SYNTHESIS_OF_ACTIVE_UBIQUITIN_ROLES_OF_E1_AND_E2_ENZYMES	-1.97869	0	0.000142856	-1.95852	0	5.53907e-05	-1.79533	0	0.00257516
REACTOME_SUMOYLATION_OF_SUMOYLATION_PROTEINS	-1.9785	0	0.000142221	-1.90312	0	0.000182194	-1.477	0.0254042	0.113747
PID_P73PATHWAY	-1.9774	0	0.000157619	-1.93082	0	9.05108e-05	-1.08993	0.271394	0.536597
GO_DNA_DAMAGE_RESPONSE_DETECTION_OF_DNA_DAMAGE	-1.97637	0	0.000156924	-1.90435	0	0.000184402	-1.56018	0.00465116	0.0630877
GO_NEGATIVE_REGULATION_OF_CELL_CYCLE_G1_S_PHASE_TRANSITION	-1.97583	0	0.000156236	-1.86394	0	0.000420513	-1.11919	0.186047	0.493469
BIOCARTA_MCM_PATHWAY	-1.97574	0	0.000155554	-1.85956	0	0.000489092	-1.35992	0.111842	0.214172
REACTOME_DNA_DAMAGE_BYPASS	-1.97501	0	0.000170397	-1.99807	0	1.14152e-05	-1.69493	0	0.0130072
GO_RIBOSOMAL_SMALL_SUBUNIT_BIOGENESIS	-1.97313	0	0.000169659	-1.8402	0	0.000695421	-1.50754	0.0104167	0.0925754
GO_RIBOSOME_ASSEMBLY	-1.97223	0	0.000168928	-1.90218	0	0.000191904	-1.54728	0.00954654	0.0689469
GO_POSITIVE_REGULATION_OF_DNA_REPLICATION	-1.97055	0	0.000168203	-1.92549	0	0.000105859	-1.34741	0.0712695	0.224803
REACTOME_POLO_LIKE_KINASE_MEDIATED_EVENTS	-1.96913	0	0.000175289	-1.9438	0	7.47805e-05	-1.7599	0	0.00466733
GO_BASAL_TRANSCRIPTION_MACHINERY_BINDING	-1.96652	0	0.000181941	-1.48525	0.00906344	0.0808365	NA	NA	NA
GO_NON_RECOMBINATIONAL_REPAIR	-1.96425	0	0.00018117	-1.95695	0	5.49788e-05	-1.41021	0.0277078	0.169923
GO_RESPONSE_TO_IONIZING_RADIATION	-1.96278	0	0.000187978	-1.87636	0	0.000347766	-1.02375	0.369509	0.627927
WP_MIRNA_TARGETS_IN_ECM_AND_MEMBRANE_RECEPTORS	-1.96104	0	0.000194743	-0.72815	0.883117	0.963621	NA	NA	NA
REACTOME_REGULATION_OF_EXPRESSION_OF_SLITS_AND_ROBOS	-1.96069	0	0.000201484	-2.08067	0	0	-1.67252	0	0.0177749
GO_COTRANSLATIONAL_PROTEIN_TARGETING_TO_MEMBRANE	-1.96048	0	0.000200644	-2.04732	0	4.75462e-06	-1.65392	0	0.0229458
REACTOME_RESOLUTION_OF_ABASIC_SITES_AP_SITES_	-1.95912	0	0.000206884	-1.88657	0	0.000259652	-1.62813	0.00735294	0.0317267
GO_NCRNA_EXPORT_FROM_NUCLEUS	-1.95823	0	0.000206029	-1.94277	0	7.73775e-05	-1.44622	0.031401	0.139038
REACTOME_BASE_EXCISION_REPAIR	-1.95792	0	0.000205182	-1.96032	0	4.58459e-05	-1.7498	0	0.00572714
GO_INTERSTRAND_CROSS_LINK_REPAIR	-1.95664	0	0.000211448	-2.05695	0	4.88893e-06	-1.9787	0	3.3549e-05
GO_REGULATION_OF_POSTTRANSCRIPTIONAL_GENE_SILENCING	-1.9552	0	0.000225033	-1.6624	0.003125	0.0138365	-0.989626	0.473815	0.67832
GO_SPLICEOSOMAL_SNRNP_ASSEMBLY	-1.95254	0	0.000245974	-1.94614	0	6.91512e-05	-1.668	0.00212766	0.0191067
WP_MRNA_PROCESSING	-1.95182	0	0.000244978	-2.25619	0	0	-1.84242	0	0.00111449
REACTOME_TRANSCRIPTIONAL_REGULATION_BY_E2F6	-1.95091	0	0.000251318	-1.94194	0	8.02245e-05	-1.67828	0.00458716	0.016418
GO_NUCLEAR_TRANSCRIBED_MRNA_CATABOLIC_PROCESS_NONSENSE_MEDIATED_DECAY	-1.94756	0	0.000279135	-2.09342	0	0	-1.76612	0	0.00427401
GO_DNA_BIOSYNTHETIC_PROCESS	-1.94654	0	0.000284918	-1.98252	0	1.73764e-05	-1.4122	0.0058651	0.167986
REACTOME_TRANSCRIPTION_OF_E2F_TARGETS_UNDER_NEGATIVE_CONTROL_BY_DREAM_COMPLEX	-1.94617	0	0.000298021	-1.87759	0	0.000336846	-1.4695	0.0354167	0.119912
REACTOME_PHOSPHORYLATION_OF_THE_APC_C	-1.94572	0	0.000296839	-1.91808	0	0.000135698	-1.739	0	0.00666651
GO_PRECATALYTIC_SPLICEOSOME	-1.94548	0	0.000302612	-1.9824	0	1.73066e-05	-1.69097	0	0.0135893
GO_TERMINATION_OF_RNA_POLYMERASE_II_TRANSCRIPTION	-1.94347	0	0.000308327	-1.83331	0	0.00079075	-1.74572	0.00225734	0.00602392
REACTOME_SCF_SKP2_MEDIATED_DEGRADATION_OF_P27_P21	-1.94252	0	0.000313874	-1.82062	0	0.00101963	-1.23734	0.120567	0.344794
REACTOME_VIRAL_MESSENGER_RNA_SYNTHESIS	-1.94196	0	0.000312648	-1.99391	0	1.48664e-05	-1.47856	0.0303738	0.113042
GO_REGULATION_OF_CELL_CYCLE_CHECKPOINT	-1.94036	0	0.000311432	-1.9937	0	1.47388e-05	-1.70433	0	0.0112105
GO_PROTEIN_LOCALIZATION_TO_CHROMOSOME_CENTROMERIC_REGION	-1.94024	0	0.000310225	-1.86524	0	0.00041343	-1.75913	0	0.00472107
GO_MITOCHONDRIAL_TRANSLATION	-1.9395	0	0.000322996	-1.90371	0	0.000183292	-1.50183	0.00763359	0.0966206
REACTOME_TRANSPORT_OF_THE_SLBP_DEPENDANT_MATURE_MRNA	-1.93889	0	0.000321754	-1.90455	0	0.000184963	-1.45352	0.026253	0.13252
GO_FEMALE_MEIOTIC_NUCLEAR_DIVISION	-1.93819	0	0.000320521	-1.92987	0	9.27976e-05	-1.70122	0	0.0118665
KEGG_MISMATCH_REPAIR	-1.93688	0	0.000319298	-1.91085	0	0.000161362	-1.56258	0.0149893	0.0618997
BIOCARTA_G1_PATHWAY	-1.9367	0	0.000318083	-1.63854	0.0205656	0.0190892	-1.03306	0.403548	0.61512
GO_G0_TO_G1_TRANSITION	-1.93646	0	0.000316879	-1.97324	0	2.72092e-05	-1.72701	0.00451467	0.00776928
GO_POSTREPLICATION_REPAIR	-1.93595	0	0.00032901	-1.926	0	0.000103304	-1.57133	0.00719425	0.0568204
KEGG_RIBOSOME	-1.93526	0	0.000334553	-2.08945	0	0	-1.82835	0	0.00147574
GO_CYTOSOLIC_RIBOSOME	-1.93423	0	0.000340255	-2.07104	0	5.09023e-06	-1.69702	0	0.0126923
REACTOME_SELENOAMINO_ACID_METABOLISM	-1.93128	0	0.000372215	-1.86128	0	0.000459862	-1.08945	0.233161	0.536795
GO_CENTROSOME_DUPLICATION	-1.93072	0	0.000370832	-1.96707	0	2.64795e-05	-1.7009	0	0.0118989
GO_PROTEIN_LOCALIZATION_TO_CHROMATIN	-1.93028	0	0.000369458	-1.87307	0	0.000351963	-1.63653	0.00225225	0.0286535
REACTOME_TP53_REGULATES_TRANSCRIPTION_OF_GENES_INVOLVED_IN_G2_CELL_CYCLE_ARREST	-1.92884	0	0.000374668	-1.80847	0	0.00128412	-1.55246	0.0134228	0.0669817
GO_TELOMERE_MAINTENANCE_VIA_TELOMERE_LENGTHENING	-1.92826	0	0.000379772	-1.99377	0	1.48023e-05	-1.68292	0	0.0152931
WP_NUCLEOTIDE_EXCISION_REPAIR	-1.92629	0	0.000397969	-1.828	0	0.00088748	-1.44041	0.0357143	0.144316
GO_CYTOKINETIC_PROCESS	-1.92516	0	0.000403018	-1.97366	0	2.73168e-05	-1.64771	0.00470588	0.0248802
GO_G2_DNA_DAMAGE_CHECKPOINT	-1.92409	0	0.000414141	-1.92099	0	0.000120736	-1.47814	0.0348584	0.113057
REACTOME_INTERACTIONS_OF_REV_WITH_HOST_CELLULAR_PROTEINS	-1.91949	0	0.000476819	-1.94895	0	6.64885e-05	-1.49319	0.040724	0.102607
REACTOME_NUCLEAR_IMPORT_OF_REV_PROTEIN	-1.91932	0	0.000475097	-1.87036	0	0.000371356	-1.41761	0.0535714	0.164341
REACTOME_INTERACTIONS_OF_VPR_WITH_HOST_CELLULAR_PROTEINS	-1.91927	0	0.000473388	-1.92444	0	0.000107918	-1.46237	0.0352113	0.125012
GO_MITOTIC_DNA_REPLICATION	-1.91872	0	0.00047808	-1.92504	0	0.000105512	-1.55135	0.0252632	0.0671898
REACTOME_SUMOYLATION_OF_UBIQUITINYLATION_PROTEINS	-1.91851	0	0.000482623	-1.90903	0	0.00017169	-1.4402	0.0489978	0.144397
REACTOME_INHIBITION_OF_THE_PROTEOLYTIC_ACTIVITY_OF_APC_C_REQUIRED_FOR_THE_ONSET_OF_ANAPHASE_BY_MITOTIC_SPINDLE_CHECKPOINT_COMPONENTS	-1.91828	0	0.000480905	-1.89735	0	0.000216054	-1.78992	0	0.0029247
GO_TRNA_TRANSPORT	-1.91813	0	0.0004792	-1.9241	0	0.000107566	-1.48256	0.0369515	0.109834
REACTOME_APC_CDC20_MEDIATED_DEGRADATION_OF_NEK2A	-1.91801	0	0.000483965	-1.97234	0	2.67874e-05	-1.81267	0	0.00188313
REACTOME_RESOLUTION_OF_AP_SITES_VIA_THE_MULTIPLE_NUCLEOTIDE_PATCH_REPLACEMENT_PATHWAY	-1.91769	0	0.00049501	-1.90602	0	0.000178104	-1.62553	0.0107296	0.0327426
GO_ATP_DEPENDENT_CHROMATIN_REMODELING	-1.91697	0	0.000493273	-2.1742	0	0	-1.90149	0	0.000215124
REACTOME_HCMV_LATE_EVENTS	-1.9163	0	0.000510367	-1.80563	0	0.00134315	-1.1517	0.209424	0.455699
GO_DNA_STRAND_ELONGATION_INVOLVED_IN_DNA_REPLICATION	-1.91622	0	0.000508588	-1.88999	0	0.000237574	-1.69761	0	0.0125861
REACTOME_EXPORT_OF_VIRAL_RIBONUCLEOPROTEINS_FROM_NUCLEUS	-1.91498	0	0.000525039	-1.86808	0	0.000386193	-1.45373	0.045045	0.132413
GO_CYTOKINESIS	-1.91475	0	0.000523222	-2.23025	0	0	-1.83685	0	0.00118237
GO_CYCLIN_DEPENDENT_PROTEIN_SERINE_THREONINE_KINASE_REGULATOR_ACTIVITY	-1.91398	0	0.000521418	-1.89412	0	0.00022881	-1.77763	0	0.00355232
GO_PROTEIN_K11_LINKED_UBIQUITINATION	-1.91194	0	0.000556099	-1.95355	0	5.45731e-05	-1.72181	0.00225225	0.0084268
REACTOME_HIV_INFECTION	-1.9118	0	0.000554194	-1.71755	0	0.00638887	NA	NA	NA
REACTOME_DUAL_INCISION_IN_GG_NER	-1.91164	0	0.000552303	-1.89264	0	0.000238267	-1.51159	0.00694444	0.0899376
GO_DAMAGED_DNA_BINDING	-1.91154	0	0.000550424	-2.06088	0	4.9448e-06	-1.66024	0.00249377	0.0208814
WP_PHOTODYNAMIC_THERAPYINDUCED_HIF1_SURVIVAL_SIGNALING	-1.90956	0	0.000560514	-1.34267	0.0619718	0.186835	NA	NA	NA
GO_CONDENSED_NUCLEAR_CHROMOSOME_KINETOCHORE	-1.90926	0	0.00055862	-1.88645	0	0.000261416	-1.75492	0	0.00512485
GO_U12_TYPE_SPLICEOSOMAL_COMPLEX	-1.9082	0	0.00058019	-1.84961	0	0.000574078	-1.50872	0.0272109	0.0917052
REACTOME_G1_S_DNA_DAMAGE_CHECKPOINTS	-1.90716	0	0.000596014	-1.76996	0	0.00263851	-1.19582	0.131068	0.395862
GO_MITOTIC_G2_M_TRANSITION_CHECKPOINT	-1.90712	0	0.00059402	-1.93579	0	8.31276e-05	-1.53951	0.00440529	0.0726224
GO_RNA_POLYMERASE_ACTIVITY	-1.90687	0	0.00059204	-1.76843	0.00297619	0.00270691	-1.37363	0.059952	0.201387
REACTOME_DNA_DAMAGE_TELOMERE_STRESS_INDUCED_SENESCENCE	-1.90681	0	0.000590073	-1.84866	0	0.00058359	-1.48384	0.0159817	0.108936
BIOCARTA_ATRBRCA_PATHWAY	-1.9064	0	0.000594025	-1.941	0	7.93801e-05	-1.65592	0	0.0222318
REACTOME_CYCLIN_D_ASSOCIATED_EVENTS_IN_G1	-1.90461	0	0.000597893	-1.80858	0	0.00128693	-1.11803	0.253363	0.494072
WP_INTEGRATED_CANCER_PATHWAY	-1.90445	0	0.000595927	-1.7481	0	0.00383359	-0.961653	0.52	0.716105
REACTOME_ACTIVATION_OF_THE_MRNA_UPON_BINDING_OF_THE_CAP_BINDING_COMPLEX_AND_EIFS_AND_SUBSEQUENT_BINDING_TO_43S	-1.90423	0	0.000593973	-1.85996	0	0.000482417	-1.62307	0.00234192	0.0335187
GO_SM_LIKE_PROTEIN_FAMILY_COMPLEX	-1.90291	0	0.000592032	-2.02413	0	4.28386e-06	-1.84171	0	0.0011398
WP_BASE_EXCISION_REPAIR	-1.90143	0	0.000595884	-1.82017	0	0.00102129	-1.5443	0.0170732	0.0707466
GO_SINGLE_STRANDED_DNA_HELICASE_ACTIVITY	-1.90047	0	0.000611722	-1.85662	0	0.000497451	-1.83247	0	0.00133745
PID_MYC_ACTIV_PATHWAY	-1.90024	0	0.000609742	-2.01767	0	8.34656e-06	-1.42831	0.0224439	0.154729
GO_CHROMATIN_ORGANIZATION_INVOLVED_IN_REGULATION_OF_TRANSCRIPTION	-1.89888	0	0.000613594	-1.96382	0	3.29115e-05	-1.67578	0.00265252	0.0169474
GO_HISTONE_EXCHANGE	-1.89873	0	0.000611621	-2.09912	0	0	-1.9329	0	0.000125432
GO_SPINDLE_MIDZONE	-1.89869	0	0.00060966	-1.92946	0	9.53566e-05	-1.70545	0.00238095	0.011053
GO_U2_TYPE_SPLICEOSOMAL_COMPLEX	-1.89814	0	0.000619099	-2.06999	0	5.06047e-06	-1.78748	0	0.00303154
GO_ORGANELLAR_RIBOSOME	-1.89713	0	0.000622734	-1.84464	0	0.000625923	-1.45708	0.00505051	0.12942
GO_MULTI_ORGANISM_LOCALIZATION	-1.89615	0	0.000626434	-1.85026	0	0.000571111	-0.954523	0.551724	0.728586
GO_CYTOSOLIC_LARGE_RIBOSOMAL_SUBUNIT	-1.89609	0	0.000624451	-1.91603	0	0.000138007	-1.70599	0	0.0110383
REACTOME_REGULATION_OF_GLUCOKINASE_BY_GLUCOKINASE_REGULATORY_PROTEIN	-1.89599	0.00502513	0.000622481	-1.88205	0.00265957	0.000298872	-1.32261	0.108742	0.249049
KEGG_NUCLEOTIDE_EXCISION_REPAIR	-1.89399	0	0.000659329	-1.87327	0	0.000352935	-1.39658	0.0424528	0.182326
GO_REGULATION_OF_CENTROSOME_CYCLE	-1.89221	0	0.000674196	-1.99542	0	1.12657e-05	-1.83554	0	0.00120632
REACTOME_UNWINDING_OF_DNA	-1.88953	0	0.00070023	-1.82916	0	0.00085495	-1.61437	0.00207039	0.0370676
GO_MITOCHONDRIAL_GENE_EXPRESSION	-1.88941	0	0.000703742	-1.91517	0	0.000142564	-1.56038	0	0.0631672
GO_REGULATION_OF_CELL_CYCLE_ARREST	-1.88845	0	0.000728948	-1.88054	0	0.000310488	-1.29316	0.0443864	0.282269
REACTOME_TRANSCRIPTION_OF_E2F_TARGETS_UNDER_NEGATIVE_CONTROL_BY_P107_RBL1_AND_P130_RBL2_IN_COMPLEX_WITH_HDAC1	-1.88598	0	0.00075409	-1.84092	0	0.000684354	-1.55086	0.0158014	0.0672148
GO_DNA_DEPENDENT_DNA_REPLICATION_MAINTENANCE_OF_FIDELITY	-1.88572	0	0.000751762	-2.02571	0	4.3704e-06	-1.76713	0	0.00423709
GO_DNA_POLYMERASE_ACTIVITY	-1.884	0	0.000771469	-1.83647	0	0.000757987	-1.28472	0.130342	0.292487
GO_RIBONUCLEOPROTEIN_COMPLEX_SUBUNIT_ORGANIZATION	-1.88279	0	0.000812447	-2.19196	0	0	-1.91243	0	0.000175868
BIOCARTA_G2_PATHWAY	-1.88229	0	0.000815569	-1.7764	0	0.00237219	-1.49821	0.028169	0.0989782
GO_MITOCHONDRIAL_TRANSLATIONAL_TERMINATION	-1.88172	0	0.00081846	-1.86417	0	0.00041701	-1.50018	0.0025974	0.0977782
GO_TRNA_PROCESSING	-1.88132	0	0.000826617	-1.7595	0	0.00315818	-1.46892	0.0026178	0.119973
PID_INTEGRIN1_PATHWAY	-1.88126	0	0.000829571	NA	NA	NA	NA	NA	NA
WP_HEPATITIS_C_AND_HEPATOCELLULAR_CARCINOMA	-1.88044	0	0.000853835	-1.22061	0.145349	0.317125	NA	NA	NA
REACTOME_RESOLUTION_OF_D_LOOP_STRUCTURES_THROUGH_SYNTHESIS_DEPENDENT_STRAND_ANNEALING_SDSA_	-1.87938	0	0.00087274	-1.90534	0	0.000177561	-1.7151	0.00465116	0.00957086
REACTOME_POLYMERASE_SWITCHING_ON_THE_C_STRAND_OF_THE_TELOMERE	-1.87916	0	0.000870119	-1.81321	0	0.00117922	-1.62327	0.00647948	0.0335853
GO_BASE_EXCISION_REPAIR	-1.87866	0	0.000867514	-1.86989	0	0.000371664	-1.59566	0.00493827	0.0442852
GO_ENDODERM_DEVELOPMENT	-1.87795	0	0.000886329	-0.71285	0.978261	0.971604	NA	NA	NA
GO_SMALL_SUBUNIT_PROCESSOME	-1.87788	0	0.000883691	-1.90659	0	0.000173302	-1.55925	0.0196507	0.0634102
WP_PYRIMIDINE_METABOLISM	-1.87618	0	0.000939568	-1.84264	0	0.000666418	-0.933934	0.591584	0.760169
GO_EXONUCLEASE_ACTIVITY	-1.87557	0	0.00097408	-1.85699	0	0.00049649	-1.52744	0.00543478	0.0798273
GO_DNA_TEMPLATED_TRANSCRIPTION_ELONGATION	-1.87523	0	0.000981449	-1.82407	0	0.000951123	-1.28751	0.0371353	0.289456
REACTOME_REGULATION_OF_TP53_EXPRESSION_AND_DEGRADATION	-1.87472	0	0.000994315	-1.79179	0	0.00176327	-1.2503	0.13253	0.331679
GO_NEGATIVE_REGULATION_OF_EPITHELIAL_CELL_DIFFERENTIATION	-1.87416	0	0.00100157	-1.67082	0.00285714	0.0123482	-1.13178	0.265258	0.479904
GO_RNA_3_END_PROCESSING	-1.87346	0	0.000998637	-2.11893	0	0	-1.78443	0	0.00315967
GO_NUCLEAR_EXPORT	-1.87326	0	0.00100073	-1.87009	0	0.000372679	-1.20349	0.0569801	0.387935
REACTOME_MITOCHONDRIAL_TRANSLATION	-1.87282	0	0.00101306	-1.80829	0	0.00128229	-1.47267	0.00779221	0.117158
GO_PROTEIN_LOCALIZATION_TO_KINETOCHORE	-1.87258	0.00377358	0.00101517	-1.82427	0.00266667	0.000947364	-1.75487	0.00428265	0.00510045
GO_U2_TYPE_CATALYTIC_STEP_2_SPLICEOSOME	-1.87241	0	0.00101224	-1.76883	0	0.00269047	-1.54449	0.0138889	0.0707175
GO_DNA_PACKAGING_COMPLEX	-1.87054	0	0.00105028	-1.84176	0	0.000677568	-1.58937	0.00448431	0.0474949
PID_ATM_PATHWAY	-1.87006	0	0.00105251	-1.86083	0	0.000467824	-1.5191	0.026699	0.0850962
WP_MIRNAS_INVOLVED_IN_DNA_DAMAGE_RESPONSE	-1.8698	0	0.00105457	-1.57438	0.0134048	0.0385661	-0.961867	0.485523	0.715867
GO_NEURONAL_STEM_CELL_POPULATION_MAINTENANCE	-1.86935	0	0.00106146	-1.83523	0	0.000773357	-1.54385	0.0232019	0.0709327
GO_TRANSLATIONAL_TERMINATION	-1.86865	0	0.00108834	-1.89876	0	0.000211503	-1.41336	0.015	0.166658
GO_DNA_SYNTHESIS_INVOLVED_IN_DNA_REPAIR	-1.86723	0	0.00110508	-1.84462	0	0.000624378	-1.58019	0.00982801	0.05206
GO_TELOMERE_MAINTENANCE_VIA_SEMI_CONSERVATIVE_REPLICATION	-1.86611	0	0.00112199	-1.93864	0	8.07013e-05	-1.66874	0.00225734	0.018952
GO_REGULATION_OF_CELL_DIVISION	-1.86565	0	0.00113356	-1.94024	0	7.91025e-05	-1.47709	0.0052356	0.113785
REACTOME_POSTMITOTIC_NUCLEAR_PORE_COMPLEX_NPC_REFORMATION	-1.86497	0	0.00113037	-1.82514	0	0.000925505	-1.44279	0.0331754	0.142289
REACTOME_TP53_REGULATES_TRANSCRIPTION_OF_DNA_REPAIR_GENES	-1.86492	0	0.00112719	-1.81824	0	0.0010555	-1.23197	0.123832	0.352005
REACTOME_PROCESSING_OF_CAPPED_INTRONLESS_PRE_MRNA	-1.86478	0	0.00112403	-1.80652	0	0.00131232	-1.72745	0	0.00774808
GO_NEGATIVE_REGULATION_OF_CELL_DIVISION	-1.86386	0	0.00114541	-1.7186	0	0.00629356	-1.44469	0.0310421	0.140519
GO_RNA_DEPENDENT_DNA_BIOSYNTHETIC_PROCESS	-1.86214	0	0.00117223	-1.94193	0	7.99411e-05	-1.54693	0.0122249	0.0688413
GO_RESPONSE_TO_X_RAY	-1.86158	0	0.00119335	-1.43738	0.0424403	0.11123	NA	NA	NA
GO_TRNA_METABOLIC_PROCESS	-1.86053	0	0.00120978	-1.79379	0	0.00169744	-1.55935	0.00273973	0.0634348
GO_SITE_OF_DOUBLE_STRAND_BREAK	-1.8605	0	0.00120643	-1.77343	0	0.00247498	-1.14887	0.192214	0.460151
BIOCARTA_ATM_PATHWAY	-1.86017	0	0.00121801	-1.58336	0.02	0.0354982	-0.901548	0.590909	0.807938
KEGG_HOMOLOGOUS_RECOMBINATION	-1.8596	0	0.00122953	-1.79237	0	0.0017546	-1.50081	0.034965	0.09741
REACTOME_PCNA_DEPENDENT_LONG_PATCH_BASE_EXCISION_REPAIR	-1.85947	0	0.00123105	-1.86595	0	0.000400405	-1.62849	0.0139535	0.0316853
GO_CONDENSED_CHROMOSOME_OUTER_KINETOCHORE	-1.85785	0	0.00125664	-1.79446	0	0.00167752	-1.69955	0.00209205	0.0121175
GO_PROTEIN_DNA_COMPLEX	-1.85742	0	0.00125811	-1.90338	0	0.000182741	-1.51321	0	0.089645
GO_REGULATION_OF_TELOMERE_MAINTENANCE	-1.85717	0	0.00125469	-1.95133	0	5.76732e-05	-1.72371	0	0.00818784
GO_NUCLEOSOME_ORGANIZATION	-1.85701	0	0.00125609	-2.20711	0	0	-1.93848	0	9.49359e-05
REACTOME_SUMOYLATION	-1.85667	0	0.00126226	-1.94395	0	7.19714e-05	-1.25927	0.0374332	0.32143
REACTOME_CONVERSION_FROM_APC_C_CDC20_TO_APC_C_CDH1_IN_LATE_ANAPHASE	-1.85548	0	0.00128713	-1.82531	0	0.000921586	-1.64638	0.0021097	0.0251779
GO_KINETOCHORE_ASSEMBLY	-1.85507	0	0.00131215	-1.83588	0	0.000764466	-1.69401	0.00207469	0.0131737
GO_CHROMATIN_ASSEMBLY_OR_DISASSEMBLY	-1.85477	0	0.0013184	-2.1322	0	0	-1.83165	0	0.00135341
WP_DNA_MISMATCH_REPAIR	-1.85329	0	0.00135785	-1.84914	0	0.000579316	-1.69197	0.00845666	0.0134057
REACTOME_RHO_GTPASE_EFFECTORS	-1.85294	0	0.00136832	-2.0743	0	5.15083e-06	-1.56966	0	0.0576413
GO_DNA_REPLICATION_CHECKPOINT	-1.85225	0.00408163	0.00139798	-1.83468	0.00292398	0.000779801	-1.76432	0.00453515	0.00442507
GO_RNA_POLYMERASE_COMPLEX	-1.85126	0	0.0014318	-1.92261	0	0.00011584	-1.50791	0.00705882	0.0923656
GO_TRANSLESION_SYNTHESIS	-1.84905	0	0.00149356	-1.87434	0	0.000351086	-1.54878	0.0131291	0.0682334
REACTOME_LAGGING_STRAND_SYNTHESIS	-1.84797	0	0.00153206	-1.84763	0	0.000602672	-1.59209	0.0113122	0.0458313
REACTOME_MEIOTIC_RECOMBINATION	-1.84766	0	0.00153739	-1.931	0	9.08156e-05	-1.60216	0.0159817	0.0418746
GO_CAJAL_BODY	-1.84699	0	0.00156592	-1.93003	0	9.02081e-05	-1.46441	0.0146699	0.123512
GO_EXONUCLEASE_ACTIVITY_ACTIVE_WITH_EITHER_RIBO_OR_DEOXYRIBONUCLEIC_ACIDS_AND_PRODUCING_5_PHOSPHOMONOESTERS	-1.84597	0	0.00158034	-1.80858	0	0.00128974	-1.52836	0.0119617	0.0793804
GO_ATTACHMENT_OF_MITOTIC_SPINDLE_MICROTUBULES_TO_KINETOCHORE	-1.84575	0	0.00159469	-1.77219	0	0.00253848	-1.67475	0.0021692	0.0171944
GO_ANAPHASE_PROMOTING_COMPLEX	-1.84485	0.00429185	0.00161376	-1.849	0	0.000582174	-1.51064	0.0320366	0.0906233
GO_3_5_DNA_HELICASE_ACTIVITY	-1.84366	0	0.00168323	-1.80109	0.00275482	0.00145941	-1.66071	0.00224215	0.0207967
GO_REGULATION_OF_UBIQUITIN_PROTEIN_TRANSFERASE_ACTIVITY	-1.83632	0	0.00193654	-2.02558	0	4.34844e-06	-1.71916	0	0.00879999
GO_METHYLTRANSFERASE_COMPLEX	-1.83627	0	0.00194081	-1.98673	0	1.76612e-05	-1.67698	0	0.0167222
BIOCARTA_CELLCYCLE_PATHWAY	-1.83582	0	0.00194928	-1.76754	0.00508906	0.00273945	-1.46538	0.036036	0.122824
GO_NCRNA_TRANSCRIPTION	-1.8355	0	0.00194427	-1.69921	0	0.00846515	-1.26476	0.067757	0.315408
KEGG_BASE_EXCISION_REPAIR	-1.83451	0	0.00198027	-1.7811	0	0.00216105	-1.2983	0.130435	0.277311
GO_DEOXYRIBONUCLEASE_ACTIVITY	-1.83433	0	0.00198866	-1.74426	0	0.00408012	-1.61147	0	0.0380378
GO_HETEROCHROMATIN	-1.8342	0	0.00198823	-2.01144	0	8.071e-06	-1.65813	0	0.021617
REACTOME_NEGATIVE_EPIGENETIC_REGULATION_OF_RRNA_EXPRESSION	-1.83409	0	0.0019923	-1.7845	0	0.00204078	-1.5228	0.00915332	0.0829367
GO_MATURATION_OF_5_8S_RRNA	-1.83272	0	0.00203189	-1.74815	0	0.00383901	-1.1912	0.21659	0.403315
REACTOME_CHK1_CHK2_CDS1_MEDIATED_INACTIVATION_OF_CYCLIN_B_CDK1_COMPLEX	-1.83182	0	0.00204035	-1.80285	0	0.00141822	-1.49145	0.0264766	0.103502
GO_POSITIVE_REGULATION_OF_VIRAL_GENOME_REPLICATION	-1.83112	0.00581395	0.00207544	-1.40737	0.0502793	0.131906	NA	NA	NA
GO_SMALL_RIBOSOMAL_SUBUNIT	-1.83101	0	0.00207021	-1.89516	0	0.000229481	-1.47622	0.00961539	0.114497
GO_PROTEIN_LOCALIZATION_TO_MICROTUBULE_ORGANIZING_CENTER	-1.83063	0	0.00209133	-1.8303	0	0.000830414	-1.53578	0.0137931	0.0748306
GO_DNA_REPAIR_COMPLEX	-1.8291	0	0.00214468	-1.73631	0.00289017	0.00474353	-1.40795	0.0476191	0.171568
GO_POSITIVE_REGULATION_OF_CYTOKINESIS	-1.82737	0.005	0.00221936	-2.08572	0	0	-1.81593	0.0022779	0.00179318
GO_DNA_SECONDARY_STRUCTURE_BINDING	-1.8269	0	0.00222701	-1.92225	0	0.000118286	-1.78449	0	0.00317742
REACTOME_TRANSCRIPTIONAL_REGULATION_BY_VENTX	-1.82681	0	0.00222586	-1.48067	0.0250696	0.0833689	-0.90447	0.635104	0.80425
GO_NEGATIVE_REGULATION_OF_DNA_DEPENDENT_DNA_REPLICATION	-1.82577	0	0.00229072	-1.795	0	0.00165581	-1.32765	0.112554	0.243281
GO_REGULATION_OF_UBIQUITIN_PROTEIN_LIGASE_ACTIVITY	-1.8254	0	0.00231564	-1.93941	0	7.82814e-05	-1.76276	0	0.00448042
REACTOME_TRANSCRIPTIONAL_REGULATION_BY_RUNX3	-1.82473	0	0.00235373	-1.00599	0.436306	0.615738	NA	NA	NA
KEGG_SMALL_CELL_LUNG_CANCER	-1.82455	0	0.00235655	-1.16293	0.166113	0.385862	NA	NA	NA
REACTOME_HOST_INTERACTIONS_OF_HIV_FACTORS	-1.82435	0	0.00235518	-1.60525	0	0.0279066	NA	NA	NA
GO_ENDORIBONUCLEASE_ACTIVITY_PRODUCING_5_PHOSPHOMONOESTERS	-1.82358	0.00526316	0.00241013	-1.78974	0.00271003	0.00185127	-1.5199	0.0159091	0.0845691
WP_SMALL_CELL_LUNG_CANCER	-1.8233	0	0.00242536	-1.26973	0.0773994	0.259099	NA	NA	NA
REACTOME_ABERRANT_REGULATION_OF_MITOTIC_EXIT_IN_CANCER_DUE_TO_RB1_DEFECTS	-1.82303	0.00387597	0.00242368	-1.72902	0.00540541	0.00534826	-1.52287	0.0266667	0.0829978
WP_REGULATION_OF_SISTER_CHROMATID_SEPARATION_AT_THE_METAPHASEANAPHASE_TRANSITION	-1.82252	0	0.00246483	-1.84579	0	0.000619805	-1.71296	0.00231481	0.00980995
REACTOME_TELOMERE_EXTENSION_BY_TELOMERASE	-1.8223	0	0.00247591	-1.83259	0	0.000797448	-1.71073	0.00462963	0.0101631
GO_DOUBLE_STRAND_BREAK_REPAIR_VIA_BREAK_INDUCED_REPLICATION	-1.82205	0	0.00249172	-1.77665	0	0.00236306	-1.53045	0.0259179	0.0776659
GO_REGULATION_OF_DNA_RECOMBINATION	-1.82168	0	0.00248991	-1.87651	0	0.000344825	-1.1888	0.134474	0.406606
REACTOME_TRANSLESION_SYNTHESIS_BY_Y_FAMILY_DNA_POLYMERASES_BYPASSES_LESIONS_ON_DNA_TEMPLATE	-1.82035	0	0.00254361	-1.82327	0	0.000968636	-1.58863	0	0.0477193
GO_DNA_POLYMERASE_BINDING	-1.81974	0	0.00256275	-1.77418	0	0.00245539	-1.49271	0.0419287	0.102553
GO_TELOMERASE_HOLOENZYME_COMPLEX	-1.81618	0	0.00275229	-1.62376	0.0118343	0.0224918	-1.17168	0.257831	0.428076
GO_DNA_POLYMERASE_COMPLEX	-1.81574	0.00429185	0.00276254	-1.79218	0.00271003	0.00175633	-1.48819	0.0293454	0.106693
GO_REGULATION_OF_NUCLEAR_CELL_CYCLE_DNA_REPLICATION	-1.81453	0	0.00281967	-1.81398	0	0.00115082	-1.58261	0.004158	0.0512725
GO_CHROMOSOME_ORGANIZATION_INVOLVED_IN_MEIOTIC_CELL_CYCLE	-1.81293	0	0.00289296	-1.99312	0	1.46133e-05	-1.70712	0	0.010815
GO_SMALL_NUCLEAR_RIBONUCLEOPROTEIN_COMPLEX	-1.81263	0	0.00291171	-1.9934	0	1.46758e-05	-1.8279	0	0.00148374
REACTOME_GAP_FILLING_DNA_REPAIR_SYNTHESIS_AND_LIGATION_IN_GG_NER	-1.81208	0	0.00295157	-1.86901	0	0.000380046	-1.66306	0.00446429	0.0203195
GO_MEIOTIC_CHROMOSOME_SEPARATION	-1.81192	0	0.00294865	-1.76709	0	0.0027524	-1.53675	0.0153846	0.0742243
GO_MITOTIC_SPINDLE_POLE	-1.80921	0	0.00309566	-1.81177	0	0.00120986	-1.69361	0.00223214	0.0131915
GO_DNA_DIRECTED_DNA_POLYMERASE_ACTIVITY	-1.80819	0	0.00311772	-1.81059	0	0.00122761	-1.42332	0.062069	0.159896
GO_POSITIVE_REGULATION_OF_UBIQUITIN_PROTEIN_TRANSFERASE_ACTIVITY	-1.80787	0	0.00314815	-1.91175	0	0.000156939	-1.66196	0.00228311	0.0205031
REACTOME_AURKA_ACTIVATION_BY_TPX2	-1.80742	0	0.00316561	-2.10803	0	0	-1.98733	0	1.75784e-05
GO_REGULATION_OF_SIGNAL_TRANSDUCTION_BY_P53_CLASS_MEDIATOR	-1.80495	0	0.00334092	-1.92062	0	0.00012319	-1.24778	0.0449438	0.332784
GO_POSITIVE_REGULATION_OF_MITOTIC_SISTER_CHROMATID_SEGREGATION	-1.80463	0	0.00334984	-1.84708	0	0.000605582	-1.60141	0.00472813	0.0419768
GO_NEGATIVE_REGULATION_OF_GENE_EXPRESSION_EPIGENETIC	-1.80277	0	0.00346965	-1.87508	0	0.000349655	-1.67532	0	0.0170287
GO_CELLULAR_RESPONSE_TO_UV	-1.80129	0	0.00357691	-1.57489	0.00295858	0.0384348	-0.808334	0.89801	0.923075
REACTOME_SENESCENCE_ASSOCIATED_SECRETORY_PHENOTYPE_SASP_	-1.80075	0	0.00362187	-1.66246	0	0.0138652	-1.16253	0.185268	0.438911
PID_HES_HEY_PATHWAY	-1.79812	0	0.00381767	-1.47336	0.0157068	0.087727	-0.902904	0.643011	0.807175
GO_PRONUCLEUS	-1.798	0	0.00380887	-1.76787	0	0.00272476	-1.56867	0.00221239	0.058165
REACTOME_POSITIVE_EPIGENETIC_REGULATION_OF_RRNA_EXPRESSION	-1.79768	0	0.00382859	-1.82142	0	0.00101637	-1.37228	0.0492958	0.202632
GO_SPINDLE_ELONGATION	-1.79762	0	0.00382797	-1.75629	0.002457	0.00332723	-1.63208	0.00410678	0.0303005
REACTOME_EUKARYOTIC_TRANSLATION_ELONGATION	-1.79578	0	0.00390478	-2.06976	0	5.031e-06	-1.79783	0	0.00246516
GO_NCRNA_3_END_PROCESSING	-1.79528	0	0.00394829	-1.75273	0	0.00352588	-1.55087	0.00234742	0.0673224
REACTOME_GENE_SILENCING_BY_RNA	-1.79416	0	0.00402796	-1.71	0.00314465	0.00717928	-1.16689	0.168342	0.433778
GO_NEGATIVE_REGULATION_OF_TELOMERE_MAINTENANCE_VIA_TELOMERE_LENGTHENING	-1.79411	0	0.00401881	-1.65458	0	0.0153366	-1.55646	0.027972	0.0650336
GO_PROTEIN_LOCALIZATION_TO_CHROMOSOME_TELOMERIC_REGION	-1.79391	0.00487805	0.00402164	-1.6869	0.00531915	0.00998242	-1.33348	0.0822222	0.23579
GO_CELLULAR_RESPONSE_TO_IONIZING_RADIATION	-1.79377	0	0.00401656	-1.74949	0.00306748	0.00374093	-0.965843	0.514563	0.708566
REACTOME_MITOTIC_PROPHASE	-1.79338	0	0.00403161	-1.99777	0	1.13151e-05	-1.71331	0.00526316	0.00975456
GO_MITOTIC_CYTOKINETIC_PROCESS	-1.79167	0	0.00415424	-1.74634	0.00266667	0.00395805	-1.42752	0.0573395	0.155595
REACTOME_SIGNALING_BY_NOTCH4	-1.78992	0	0.0043156	-1.34501	0.0382353	0.184781	NA	NA	NA
GO_MATURATION_OF_5_8S_RRNA_FROM_TRICISTRONIC_RRNA_TRANSCRIPT_SSU_RRNA_5_8S_RRNA_LSU_RRNA	-1.78947	0.00442478	0.00434586	-1.6575	0.00542005	0.0146909	-1.14644	0.250564	0.463522
GO_POSITIVE_REGULATION_OF_PROTEIN_LOCALIZATION_TO_NUCLEUS	-1.78888	0	0.00441608	-1.5562	0	0.0455618	NA	NA	NA
GO_ENDODERMAL_CELL_DIFFERENTIATION	-1.78676	0	0.00458367	-0.782291	0.857143	0.93088	NA	NA	NA
GO_ESTABLISHMENT_OF_PROTEIN_LOCALIZATION_TO_CHROMOSOME	-1.78498	0	0.00474328	-1.69526	0.00266667	0.0089779	-1.60606	0.00668151	0.0401799
GO_REGULATION_OF_RESPONSE_TO_DNA_DAMAGE_STIMULUS	-1.78495	0	0.00473678	-1.78833	0	0.00188962	-1.01819	0.372727	0.63505
GO_MITOCHONDRIAL_LARGE_RIBOSOMAL_SUBUNIT	-1.78424	0.00675676	0.00481292	-1.72581	0.00275482	0.00566422	-1.35103	0.0439815	0.222208
GO_NUCLEAR_TRANSCRIBED_MRNA_CATABOLIC_PROCESS	-1.78394	0	0.00482991	-2.0091	0	8.03308e-06	-1.54289	0	0.0716635
REACTOME_ASYMMETRIC_LOCALIZATION_OF_PCP_PROTEINS	-1.78363	0	0.00483912	-1.52114	0.00887574	0.0619962	NA	NA	NA
REACTOME_NUCLEAR_ENVELOPE_BREAKDOWN	-1.78344	0.00694444	0.0048439	-1.93975	0	7.85532e-05	-1.73174	0.00472813	0.00742814
GO_BETA_CATENIN_TCF_COMPLEX_ASSEMBLY	-1.78289	0.0045045	0.00488739	-1.17343	0.21466	0.372638	NA	NA	NA
KEGG_RNA_POLYMERASE	-1.78276	0.00507614	0.00488449	-1.67002	0.00569801	0.0124806	-1.37951	0.0682353	0.19716
REACTOME_CONDENSATION_OF_PROMETAPHASE_CHROMOSOMES	-1.78143	0	0.00501242	-1.71722	0	0.00639355	-1.54705	0.0114155	0.0688854
REACTOME_ECM_PROTEOGLYCANS	-1.78102	0.01	0.00502858	NA	NA	NA	NA	NA	NA
GO_SMALL_NUCLEOLAR_RIBONUCLEOPROTEIN_COMPLEX	-1.7809	0	0.00501762	-1.86697	0	0.000389803	-1.64138	0.00469484	0.0268428
GO_CHROMOCENTER	-1.78089	0	0.00500671	-1.76133	0	0.00304546	-1.6452	0.00215983	0.0254861
GO_NUCLEAR_UBIQUITIN_LIGASE_COMPLEX	-1.77942	0	0.00516635	-1.854	0	0.00053296	-1.64699	0.00236407	0.0250617
GO_ESTABLISHMENT_OF_MITOTIC_SPINDLE_LOCALIZATION	-1.7778	0	0.00527753	-1.74921	0	0.00374936	-1.60165	0.00657895	0.0419275
REACTOME_DEADENYLATION_DEPENDENT_MRNA_DECAY	-1.77777	0	0.00526613	-1.79767	0	0.00155333	-1.31539	0.0705596	0.257715
WP_INFLAMMATORY_RESPONSE_PATHWAY	-1.7774	0	0.0052931	NA	NA	NA	NA	NA	NA
GO_SEX_CHROMOSOME	-1.77709	0.00490196	0.00530441	-1.73877	0.0084507	0.0045119	-1.51963	0.0240385	0.0847178
REACTOME_PTEN_REGULATION	-1.77536	0	0.0054721	-1.71138	0	0.00701017	-1.03478	0.345865	0.612964
GO_NUCLEAR_HETEROCHROMATIN	-1.77494	0	0.00549865	-1.71408	0	0.00669494	-1.28028	0.123223	0.29748
GO_SNORNA_BINDING	-1.77455	0	0.00553202	-1.83294	0	0.000791176	-1.5401	0.0110865	0.072365
GO_MRNA_3_END_PROCESSING	-1.7734	0	0.00566738	-2.01253	0	8.10922e-06	-1.64312	0	0.0261832
GO_XY_BODY	-1.77335	0	0.0056591	-1.62771	0.005291	0.0215803	-1.39556	0.0852878	0.183248
GO_MATURATION_OF_SSU_RRNA	-1.77318	0	0.00565814	-1.70028	0	0.0083472	-1.34485	0.0763723	0.226792
GO_SOMATIC_DIVERSIFICATION_OF_IMMUNE_RECEPTORS	-1.77301	0	0.00568413	-1.43831	0.0178042	0.110637	NA	NA	NA
REACTOME_CDC6_ASSOCIATION_WITH_THE_ORC_ORIGIN_COMPLEX	-1.77259	0.00331126	0.0057321	-1.73397	0.00271739	0.0049479	-1.6005	0.00223214	0.0423285
GO_POSITIVE_REGULATION_OF_DNA_DEPENDENT_DNA_REPLICATION	-1.77229	0	0.00574609	-1.79433	0	0.00168293	-1.5781	0.0108225	0.0531441
GO_NEGATIVE_REGULATION_OF_TELOMERE_MAINTENANCE	-1.77167	0.00507614	0.00584976	-1.68557	0.00526316	0.0101519	-1.49404	0.0283843	0.102409
WP_CYTOPLASMIC_RIBOSOMAL_PROTEINS	-1.77154	0	0.00585983	-2.00872	0	7.92151e-06	-1.77977	0	0.00348139
GO_REGULATION_OF_DOUBLE_STRAND_BREAK_REPAIR	-1.77081	0	0.00591109	-2.03109	0	4.46052e-06	-1.46496	0.00934579	0.122985
GO_GENE_SILENCING	-1.77044	0	0.00593576	-1.84694	0	0.000604068	-1.25008	0.0437318	0.331871
REACTOME_ABERRANT_REGULATION_OF_MITOTIC_G1_S_TRANSITION_IN_CANCER_DUE_TO_RB1_DEFECTS	-1.77036	0	0.005927	-1.68417	0.00263158	0.0103157	-1.26854	0.134396	0.310913
GO_TELOMERASE_RNA_LOCALIZATION	-1.77033	0.0042735	0.00591844	-1.76807	0.0027933	0.0027183	-1.51177	0.0230415	0.0898914
GO_SOMATIC_DIVERSIFICATION_OF_IMMUNOGLOBULINS	-1.76952	0	0.00599814	-1.33593	0.0636364	0.193784	NA	NA	NA
GO_REGULATION_OF_TELOMERE_MAINTENANCE_VIA_TELOMERE_LENGTHENING	-1.76851	0	0.00604777	-1.84396	0	0.000644304	-1.72231	0	0.00837779
GO_ENDONUCLEASE_COMPLEX	-1.76847	0	0.00603525	-1.63	0.00277778	0.021031	-1.21171	0.177928	0.378279
GO_NUCLEIC_ACID_PHOSPHODIESTER_BOND_HYDROLYSIS	-1.76846	0	0.00602278	-1.83899	0	0.000715359	-1.54067	0	0.0719524
GO_ENDONUCLEASE_ACTIVITY_ACTIVE_WITH_EITHER_RIBO_OR_DEOXYRIBONUCLEIC_ACIDS_AND_PRODUCING_5_PHOSPHOMONOESTERS	-1.76819	0	0.00603617	-1.79613	0	0.00161957	-1.70581	0.00235849	0.0110233
GO_NUCLEAR_PORE	-1.76783	0	0.00604547	-1.81255	0	0.0012048	-1.37418	0.0254453	0.201341
REACTOME_SYNDECAN_INTERACTIONS	-1.76683	0	0.0061528	NA	NA	NA	NA	NA	NA
GO_SNRNA_METABOLIC_PROCESS	-1.76644	0.00505051	0.00618012	-1.68714	0.00262467	0.00997159	-1.47987	0.0193966	0.11234
GO_NUCLEOTIDE_EXCISION_REPAIR_DNA_GAP_FILLING	-1.76642	0	0.00616749	-1.79651	0	0.00160835	-1.58301	0.0131004	0.051095
WP_INTEGRATED_BREAST_CANCER_PATHWAY	-1.7658	0	0.00622338	-1.77719	0	0.00234196	NA	NA	NA
GO_REPLISOME	-1.76536	0.00423729	0.00626804	-1.67621	0.00763359	0.011402	-1.23481	0.184154	0.348049
GO_H4_HISTONE_ACETYLTRANSFERASE_ACTIVITY	-1.76472	0	0.00633064	-1.5323	0.0353535	0.0566957	-1.23409	0.183761	0.34844
GO_ENDORIBONUCLEASE_COMPLEX	-1.76407	0	0.00640836	-1.48507	0.0184211	0.0808155	-1.02694	0.416107	0.624249
WP_EUKARYOTIC_TRANSCRIPTION_INITIATION	-1.76393	0	0.00640982	-1.68493	0	0.0102213	-1.36299	0.0679612	0.211606
WP_TGFBETA_SIGNALING_PATHWAY	-1.76305	0	0.00650421	-0.979589	0.493464	0.660897	NA	NA	NA
GO_MCM_COMPLEX	-1.76242	0	0.00655199	-1.71526	0	0.00656586	-1.44119	0.0266075	0.143807
GO_MITOTIC_CHROMOSOME_CONDENSATION	-1.76173	0	0.00659939	-1.76489	0	0.00284731	-1.64088	0.00657895	0.027014
GO_STRUCTURAL_CONSTITUENT_OF_NUCLEAR_PORE	-1.76169	0	0.00659692	-1.66475	0.0078329	0.013464	-1.23694	0.166297	0.345297
GO_NUCLEOID	-1.76124	0	0.00664812	-1.59116	0.0138504	0.0327145	-1.23835	0.163594	0.343347
GO_HOST_CELLULAR_COMPONENT	-1.76091	0	0.00667058	-1.71742	0	0.00638686	-1.12051	0.242857	0.492805
REACTOME_AUF1_HNRNP_D0_BINDS_AND_DESTABILIZES_MRNA	-1.75958	0	0.00682079	-1.68685	0	0.00997235	-0.745545	0.951777	0.967663
REACTOME_TERMINATION_OF_TRANSLESION_DNA_SYNTHESIS	-1.7593	0	0.00682494	-1.76653	0	0.00278196	-1.52714	0.0116009	0.0797193
WP_PROTEASOME_DEGRADATION	-1.75929	0	0.00681138	-1.58042	0.00568182	0.0366112	-0.671267	0.992974	0.990637
GO_ENDODERM_FORMATION	-1.75899	0	0.00683336	NA	NA	NA	NA	NA	NA
GO_RNA_LOCALIZATION	-1.75867	0	0.00685884	-1.90395	0	0.000183845	-1.25771	0.0226629	0.322398
GO_NUCLEOTIDE_EXCISION_REPAIR_DNA_INCISION	-1.7582	0	0.0068909	-1.72531	0.00557103	0.00570702	-1.37883	0.0774336	0.197363
REACTOME_INITIATION_OF_NUCLEAR_ENVELOPE_NE_REFORMATION	-1.75798	0.00401606	0.00690185	-1.83431	0	0.000782151	-1.69186	0.00443459	0.0133901
BIOCARTA_EFP_PATHWAY	-1.75755	0	0.00693056	-1.75814	0	0.00323864	-1.55202	0.0147368	0.0671439
GO_RIBOSOMAL_LARGE_SUBUNIT_ASSEMBLY	-1.75738	0	0.00694139	-1.79604	0	0.00161973	-1.49159	0.0227273	0.103476
KEGG_PYRIMIDINE_METABOLISM	-1.75701	0	0.00697673	-1.72826	0	0.0054273	-0.841566	0.875325	0.891012
GO_5_3_EXONUCLEASE_ACTIVITY	-1.75699	0.00367647	0.00697008	-1.73275	0.00501253	0.00505625	-1.63917	0.00619835	0.0277662
GO_TRANSCRIPTION_BY_RNA_POLYMERASE_III	-1.75688	0.00632911	0.00696693	-1.66242	0.00862069	0.0138552	-0.87073	0.712895	0.853368
GO_EUCHROMATIN	-1.7555	0.00526316	0.00716441	-1.83091	0.00273973	0.000822191	-1.48655	0.0283019	0.107965
GO_SNRNA_BINDING	-1.75354	0.00621118	0.00742851	-1.8264	0.00275482	0.000903606	-1.70032	0.00229358	0.0119775
GO_REGULATION_OF_STEM_CELL_DIFFERENTIATION	-1.75242	0	0.00759632	-1.3511	0.0285714	0.178514	NA	NA	NA
GO_NEGATIVE_REGULATION_OF_DNA_METABOLIC_PROCESS	-1.74916	0	0.00798678	-1.61195	0.00331126	0.0258466	-1.02207	0.374684	0.630197
GO_MICROTUBULE_ORGANIZING_CENTER_LOCALIZATION	-1.74894	0	0.00800903	-1.85462	0	0.000525398	-1.5754	0.017199	0.0545929
REACTOME_TRANSCRIPTION_OF_THE_HIV_GENOME	-1.74744	0	0.00817833	-1.81265	0	0.00120372	-1.48352	0.0144928	0.108854
GO_POSITIVE_REGULATION_OF_NUCLEAR_DIVISION	-1.74715	0	0.00819662	-1.82599	0	0.000911613	-1.36208	0.0625	0.212215
BIOCARTA_CASPASE_PATHWAY	-1.74674	0	0.00826294	-1.31177	0.10396	0.214274	NA	NA	NA
GO_CLEAVAGE_INVOLVED_IN_RRNA_PROCESSING	-1.74651	0	0.00826732	-1.69633	0	0.00885497	-1.36282	0.100656	0.211649
GO_3_5_EXONUCLEASE_ACTIVITY	-1.74645	0	0.00826879	-1.78076	0	0.00216103	-1.39269	0.0433735	0.185994
GO_CATALYTIC_ACTIVITY_ACTING_ON_A_TRNA	-1.74477	0	0.00853297	-1.69225	0	0.00930378	-1.46103	0.00759494	0.126357
REACTOME_NUCLEAR_ENVELOPE_NE_REASSEMBLY	-1.74446	0	0.00857048	-2.04629	0	4.70294e-06	-1.7812	0	0.00336611
BIOCARTA_PTC1_PATHWAY	-1.74281	0	0.0088386	-1.70058	0	0.00831967	-1.48112	0.0253456	0.111335
GO_NEGATIVE_REGULATION_OF_RESPONSE_TO_DNA_DAMAGE_STIMULUS	-1.74268	0	0.00883855	-1.61947	0	0.023594	-1.03336	0.380952	0.615291
PID_AURORA_A_PATHWAY	-1.74242	0.00534759	0.00886494	-1.77433	0	0.00245508	-1.59759	0.00486618	0.0435783
GO_REGULATION_OF_SISTER_CHROMATID_COHESION	-1.741	0	0.00903746	-1.79795	0	0.001553	-1.6224	0.0042735	0.0337877
GO_SMN_SM_PROTEIN_COMPLEX	-1.74072	0	0.00905364	-1.7361	0	0.00475517	-1.51295	0.0116279	0.0896342
GO_HISTONE_MRNA_METABOLIC_PROCESS	-1.74006	0.00390625	0.00912702	-1.69881	0.0025641	0.00851224	-1.51201	0.0307692	0.089786
GO_MATURATION_OF_LSU_RRNA	-1.73968	0.004329	0.00917356	-1.68363	0.0100756	0.0103467	-1.31365	0.106157	0.260192
REACTOME_GOLGI_CISTERNAE_PERICENTRIOLAR_STACK_REORGANIZATION	-1.73881	0	0.00927942	-1.80682	0	0.00130568	-1.71502	0	0.00955413
GO_POSITIVE_REGULATION_OF_UBIQUITIN_PROTEIN_LIGASE_ACTIVITY	-1.73777	0.00340136	0.00941471	-1.81911	0	0.00104655	-1.69614	0.00212314	0.0127801
REACTOME_POLYMERASE_SWITCHING	-1.73632	0	0.00965271	-1.67945	0.00254453	0.0109495	-1.42174	0.0541126	0.160579
BIOCARTA_SM_PATHWAY	-1.73511	0.0107143	0.0098497	-1.74613	0.00539084	0.00396355	-1.54819	0.0221729	0.0684792
GO_CYTOPLASMIC_TRANSLATIONAL_INITIATION	-1.73388	0	0.0100365	-1.60582	0.00540541	0.0277333	-1.22374	0.165909	0.361864
GO_NEGATIVE_REGULATION_OF_DNA_REPAIR	-1.7333	0.00497512	0.0100842	-1.90749	0	0.000171162	-1.63547	0.00230947	0.0290576
GO_POSITIVE_REGULATION_OF_TELOMERE_MAINTENANCE	-1.73208	0	0.0102893	-1.89668	0	0.00022313	-1.67695	0.00246305	0.0166773
GO_ANNEALING_ACTIVITY	-1.73192	0.00338983	0.0103098	-1.29254	0.168865	0.235528	NA	NA	NA
GO_REGULATION_OF_DNA_DAMAGE_CHECKPOINT	-1.73144	0	0.0103531	-1.62817	0.00779221	0.0214917	-1.34875	0.116071	0.223864
GO_MITOTIC_SPINDLE_MIDZONE	-1.73019	0.00326797	0.0105471	-1.75552	0	0.00337605	-1.6902	0	0.0136509
GO_CENTRIOLE	-1.72989	0	0.0105731	-2.05115	0	4.80744e-06	-1.61164	0	0.0380265
GO_POSITIVE_REGULATION_OF_VIRAL_PROCESS	-1.72918	0	0.0106938	-1.21574	0.109635	0.320912	NA	NA	NA
GO_TRNA_MODIFICATION	-1.72825	0	0.0108209	-1.5728	0.00294985	0.0390874	-1.32687	0.0434783	0.243878
GO_TELOMERASE_RNA_BINDING	-1.7282	0	0.0108077	-1.57754	0.0142045	0.037443	-0.834023	0.720764	0.897986
GO_MLL1_2_COMPLEX	-1.72489	0.00492611	0.0114021	-1.66128	0.00273973	0.0140593	-1.24635	0.155093	0.334483
REACTOME_RNA_POLYMERASE_III_TRANSCRIPTION_INITIATION_FROM_TYPE_1_PROMOTER	-1.72255	0.00462963	0.0118803	-1.65538	0.00797872	0.0151872	-1.28825	0.123932	0.288345
REACTOME_TP53_REGULATES_TRANSCRIPTION_OF_GENES_INVOLVED_IN_G1_CELL_CYCLE_ARREST	-1.72185	0.00714286	0.0120175	-1.49069	0.0243243	0.077882	-1.24056	0.213656	0.339901
GO_REGULATION_OF_HISTONE_H3_K4_METHYLATION	-1.72074	0.00438597	0.0122786	-1.81808	0.00273973	0.00105273	-1.55912	0.0159091	0.0634172
SA_G1_AND_S_PHASES	-1.72005	0.0035461	0.0123925	-1.6817	0.00518135	0.0106299	-1.20819	0.227181	0.382736
GO_TRANSCRIPTION_BY_RNA_POLYMERASE_I	-1.71883	0	0.0125486	-1.78188	0	0.00212876	-1.17356	0.17037	0.42525
REACTOME_B_WICH_COMPLEX_POSITIVELY_REGULATES_RRNA_EXPRESSION	-1.71865	0.0052356	0.0125516	-1.71374	0.00292398	0.00672766	-1.15578	0.241627	0.448657
GO_CHROMATIN_SILENCING	-1.7186	0	0.0125319	-1.86315	0	0.000428693	-1.73685	0	0.00695004
GO_90S_PRERIBOSOME	-1.71859	0	0.0125092	-1.67394	0	0.0118469	-1.36021	0.0913044	0.213899
GO_SOMATIC_RECOMBINATION_OF_IMMUNOGLOBULIN_GENE_SEGMENTS	-1.71826	0	0.0125891	-1.21979	0.180822	0.31714	NA	NA	NA
GO_BRANCHING_INVOLVED_IN_BLOOD_VESSEL_MORPHOGENESIS	-1.71737	0.00452489	0.0127656	NA	NA	NA	NA	NA	NA
REACTOME_RNA_POLYMERASE_III_TRANSCRIPTION	-1.71556	0	0.0131277	-1.61086	0.0122249	0.0261312	-0.975241	0.463362	0.69694
GO_TRANSFERASE_COMPLEX_TRANSFERRING_PHOSPHORUS_CONTAINING_GROUPS	-1.71473	0	0.0133039	-1.87378	0	0.000354896	-1.40881	0.00641026	0.171098
GO_UBIQUITIN_PROTEIN_TRANSFERASE_REGULATOR_ACTIVITY	-1.71294	0	0.0136641	-1.75122	0	0.00362346	-1.51802	0.0169133	0.0858036
GO_NUCLEOBASE_BIOSYNTHETIC_PROCESS	-1.71224	0	0.0138041	-1.51751	0.0243243	0.0639976	-0.953412	0.536797	0.729485
GO_EXODEOXYRIBONUCLEASE_ACTIVITY	-1.7119	0	0.0138486	-1.65254	0	0.0157788	-1.57599	0.0119617	0.0543729
GO_OOCYTE_MATURATION	-1.71188	0	0.0138272	-1.77264	0	0.00252121	-1.31829	0.133612	0.254429
GO_INNER_CELL_MASS_CELL_PROLIFERATION	-1.71186	0.00671141	0.013809	-1.59979	0.0107239	0.0296966	-1.38469	0.106904	0.193139
GO_MITOTIC_SISTER_CHROMATID_COHESION	-1.71154	0.00383142	0.0138567	-1.7127	0	0.00682842	-1.50457	0.0406321	0.0949807
REACTOME_MICRORNA_MIRNA_BIOGENESIS	-1.71113	0	0.0139577	-1.69006	0	0.00961211	-1.38376	0.0616438	0.194125
GO_PROTEIN_MONOUBIQUITINATION	-1.70929	0.00934579	0.0143487	-1.85052	0	0.000570327	-1.50697	0.0194175	0.0930508
GO_REGULATION_OF_DNA_REPAIR	-1.70871	0	0.0144294	-2.0232	0	8.42879e-06	-1.41432	0.0052356	0.166642
REACTOME_RNA_POLYMERASE_I_TRANSCRIPTION_INITIATION	-1.70869	0	0.014404	-1.70079	0	0.00831135	-1.45838	0.0188679	0.128165
GO_SPINDLE_LOCALIZATION	-1.70801	0	0.0145499	-1.71826	0	0.00631845	-1.4716	0.0252874	0.118113
GO_NUCLEOCYTOPLASMIC_CARRIER_ACTIVITY	-1.70798	0.0108696	0.0145275	-1.62381	0.027027	0.0225101	-1.27724	0.146453	0.301068
GO_NEGATIVE_REGULATION_OF_DNA_REPLICATION	-1.70778	0	0.0145551	-1.83528	0	0.000773169	-1.21094	0.176201	0.3793
GO_RRNA_TRANSCRIPTION	-1.7077	0.00469484	0.0145358	-1.71874	0.00555556	0.00628348	-1.20927	0.174825	0.381329
KEGG_ECM_RECEPTOR_INTERACTION	-1.70647	0	0.0147673	NA	NA	NA	NA	NA	NA
SA_REG_CASCADE_OF_CYCLIN_EXPR	-1.70637	0.00657895	0.0147695	-1.65314	0.00512821	0.0156527	-1.54265	0.0147992	0.071484
GO_MRNA_CLEAVAGE_FACTOR_COMPLEX	-1.70619	0.00423729	0.0147838	-1.65541	0.00518135	0.0151964	-1.59938	0.0107991	0.0428329
GO_REPLICATION_FORK_PROCESSING	-1.70523	0.0046729	0.0150161	-1.92026	0	0.000125565	-1.71369	0.00222717	0.00973622
GO_RNA_METHYLATION	-1.7044	0	0.015266	-1.71884	0	0.00628829	-1.54876	0.00726392	0.0681192
REACTOME_E3_UBIQUITIN_LIGASES_UBIQUITINATE_TARGET_PROTEINS	-1.70395	0	0.0153377	-1.70677	0	0.00756029	-1.50331	0.0117647	0.0960943
GO_INTERCELLULAR_BRIDGE	-1.7039	0	0.0153236	-1.94841	0	6.62476e-05	-1.66174	0.00497512	0.0205044
WP_ATM_SIGNALING_NETWORK_IN_DEVELOPMENT_AND_DISEASE	-1.70346	0.00662252	0.0153982	-1.96261	0	3.6092e-05	-1.57581	0.00473934	0.0544042
GO_ANGIOGENESIS_INVOLVED_IN_WOUND_HEALING	-1.70217	0.00534759	0.0156893	NA	NA	NA	NA	NA	NA
GO_HISTONE_H3_K4_METHYLATION	-1.70204	0.013245	0.0157051	-1.83908	0	0.000717099	-1.72978	0.00230947	0.00763462
REACTOME_TRNA_MODIFICATION_IN_THE_NUCLEUS_AND_CYTOSOL	-1.70172	0.010101	0.0157448	-1.62408	0.0104439	0.022465	-1.54522	0.0131004	0.07016
GO_REGULATION_OF_TRANSCRIPTION_BY_RNA_POLYMERASE_I	-1.70142	0.00454545	0.0158002	-1.55464	0.0274725	0.0461931	-0.686224	0.922018	0.987725
REACTOME_CONDENSATION_OF_PROPHASE_CHROMOSOMES	-1.7001	0.00332226	0.0161096	-1.68729	0	0.0099479	-1.4751	0.0340909	0.115082
REACTOME_UCH_PROTEINASES	-1.69903	0.0121951	0.0164093	-1.47819	0.00636943	0.0847343	NA	NA	NA
GO_REGULATION_OF_SPINDLE_CHECKPOINT	-1.69886	0.00687285	0.0164392	-1.76868	0	0.0027004	-1.61204	0.00443459	0.0380298
GO_DNA_BINDING_BENDING	-1.69837	0	0.0165509	-1.70809	0	0.00743082	-1.16005	0.266811	0.441856
REACTOME_REGULATION_OF_PLK1_ACTIVITY_AT_G2_M_TRANSITION	-1.69771	0	0.0167035	-2.13723	0	0	-1.92337	0	0.000144611
GO_RESPONSE_TO_GAMMA_RADIATION	-1.69733	0	0.016783	-1.66464	0	0.0134512	NA	NA	NA
REACTOME_RNA_POLYMERASE_III_TRANSCRIPTION_TERMINATION	-1.69702	0.00442478	0.0168239	-1.37318	0.0839695	0.158352	-0.733036	0.891258	0.972828
PID_SMAD2_3NUCLEAR_PATHWAY	-1.69643	0	0.0169392	-1.05681	0.335366	0.539066	NA	NA	NA
GO_MRNA_5_UTR_BINDING	-1.69626	0.00881057	0.0169491	-1.72679	0.00547945	0.00555496	-1.41382	0.0597701	0.166988
REACTOME_RNA_POLYMERASE_III_CHAIN_ELONGATION	-1.69566	0.00743494	0.0170249	-1.46694	0.052356	0.0917557	-1.18212	0.227876	0.414242
REACTOME_NONHOMOLOGOUS_END_JOINING_NHEJ_	-1.69558	0.0104167	0.0170202	-1.72688	0.00554017	0.00555708	-1.4666	0.0476191	0.12199
GO_POSITIVE_REGULATION_OF_CHROMOSOME_SEPARATION	-1.69485	0.00363636	0.0171753	-1.73313	0	0.00502371	-1.54707	0.0226337	0.0689872
GO_HEMATOPOIETIC_STEM_CELL_DIFFERENTIATION	-1.69232	0	0.0178307	-1.20644	0.121581	0.332382	NA	NA	NA
REACTOME_STABILIZATION_OF_P53	-1.69139	0	0.0180443	-1.68241	0	0.0105028	-0.8309	0.805621	0.900581
KEGG_RNA_DEGRADATION	-1.69123	0	0.0180559	-1.77408	0	0.00245056	-1.56055	0.0111359	0.0632898
GO_NEGATIVE_REGULATION_OF_DNA_RECOMBINATION	-1.69061	0.0136986	0.0182127	-1.80841	0	0.00128318	-1.54955	0.0183066	0.0678227
GO_ERROR_PRONE_TRANSLESION_SYNTHESIS	-1.69047	0.0121457	0.0182208	-1.8015	0	0.00145463	-1.6621	0.00223714	0.0205122
GO_POSITIVE_REGULATION_OF_CELL_CYCLE_G2_M_PHASE_TRANSITION	-1.69023	0.00520833	0.0182651	-1.97302	0	2.71025e-05	-1.74638	0.00232019	0.00597991
GO_NUCLEOSOME_BINDING	-1.69	0.00757576	0.0182875	-1.82062	0.00292398	0.00102195	-1.49653	0.0230947	0.100268
GO_REGULATION_OF_DNA_TEMPLATED_TRANSCRIPTION_ELONGATION	-1.68966	0.00671141	0.018336	-1.68372	0.00554017	0.010356	-1.10893	0.274554	0.507841
GO_MITOTIC_RECOMBINATION	-1.68929	0.0111111	0.0183937	-1.72989	0.00506329	0.00528436	-1.29871	0.122105	0.277021
GO_PRERIBOSOME_SMALL_SUBUNIT_PRECURSOR	-1.68752	0.00344828	0.0188876	-1.47917	0.040201	0.0840858	-1.42049	0.0543933	0.161952
GO_PRERIBOSOME_LARGE_SUBUNIT_PRECURSOR	-1.6863	0	0.0192231	-1.68091	0.00849858	0.0107234	-1.38188	0.087886	0.195534
REACTOME_RNA_POLYMERASE_I_PROMOTER_ESCAPE	-1.68614	0	0.0192436	-1.67255	0	0.0120712	-1.36572	0.0726872	0.209516
GO_NEGATIVE_REGULATION_OF_TELOMERE_MAINTENANCE_VIA_TELOMERASE	-1.68508	0.00766283	0.0195029	-1.56582	0.00769231	0.0418811	-1.48386	0.026087	0.109074
GO_SINGLE_STRANDED_VIRAL_RNA_REPLICATION_VIA_DOUBLE_STRANDED_DNA_INTERMEDIATE	-1.6849	0.00735294	0.0195114	-1.02729	0.425876	0.585824	NA	NA	NA
REACTOME_INHIBITION_OF_REPLICATION_INITIATION_OF_DAMAGED_DNA_BY_RB1_E2F1	-1.68432	0.00684931	0.0196181	-1.72031	0.00266667	0.00614772	-1.38746	0.0898876	0.190293
GO_RNA_POLYMERASE_II_GENERAL_TRANSCRIPTION_INITIATION_FACTOR_BINDING	-1.68406	0.00806452	0.0196702	-1.4887	0.0414365	0.0789247	NA	NA	NA
GO_PERICENTRIC_HETEROCHROMATIN	-1.68393	0.00387597	0.0196615	-1.64532	0.00533333	0.0175163	-1.35445	0.114471	0.218413
GO_CENTRIOLE_ASSEMBLY	-1.68368	0	0.0197531	-1.80769	0	0.00129267	-1.61123	0.00681818	0.0380653
GO_TFIID_CLASS_TRANSCRIPTION_FACTOR_COMPLEX_BINDING	-1.68276	0.00623053	0.0199998	-1.60437	0.0128535	0.0281823	-0.915529	0.584551	0.785449
REACTOME_DEGRADATION_OF_AXIN	-1.68199	0	0.0201863	-1.68544	0	0.0101565	-0.855576	0.733485	0.873539
GO_UBIQUITIN_LIKE_PROTEIN_CONJUGATING_ENZYME_ACTIVITY	-1.68071	0	0.0204808	-1.98305	0	1.74467e-05	-1.82686	0	0.00151059
GO_ESTABLISHMENT_OF_PROTEIN_LOCALIZATION_TO_ENDOPLASMIC_RETICULUM	-1.67838	0	0.0211595	-2.01355	0	8.18682e-06	-1.65734	0	0.0218036
GO_DEOXYRIBONUCLEOSIDE_MONOPHOSPHATE_METABOLIC_PROCESS	-1.67836	0	0.021134	-1.56779	0.0104439	0.0410865	-1.2426	0.208861	0.337713
WP_PATHWAYS_AFFECTED_IN_ADENOID_CYSTIC_CARCINOMA	-1.67818	0	0.0211373	-1.68045	0	0.0107778	-1.22039	0.142523	0.367272
REACTOME_PRC2_METHYLATES_HISTONES_AND_DNA	-1.67801	0.00680272	0.0211721	-1.64622	0.00773196	0.0173346	-1.50532	0.0147992	0.0944298
REACTOME_RNA_POLYMERASE_I_TRANSCRIPTION_TERMINATION	-1.67772	0.0212766	0.0212062	-1.65935	0.011236	0.0143966	-1.3511	0.0763889	0.222501
GO_SIGNAL_TRANSDUCTION_INVOLVED_IN_G2_DNA_DAMAGE_CHECKPOINT	-1.67748	0.00322581	0.0212294	-1.66675	0.0026455	0.013092	-1.41128	0.0584416	0.169129
GO_RIBONUCLEOPROTEIN_COMPLEX_BINDING	-1.67592	0	0.0217329	-1.78534	0	0.00201151	-1.35274	0.0173267	0.220528
BIOCARTA_ARF_PATHWAY	-1.6756	0.0110294	0.0218511	-1.26748	0.151671	0.261336	NA	NA	NA
BIOCARTA_RB_PATHWAY	-1.67552	0.00967742	0.0218475	-1.66473	0.0100251	0.0134494	-1.54077	0.021097	0.0721205
REACTOME_INTEGRIN_CELL_SURFACE_INTERACTIONS	-1.67548	0	0.021821	NA	NA	NA	NA	NA	NA
REACTOME_REGULATION_OF_RUNX3_EXPRESSION_AND_ACTIVITY	-1.67493	0	0.0219899	-1.38715	0.0529595	0.148213	NA	NA	NA
GO_REGULATION_OF_VIRAL_GENOME_REPLICATION	-1.6724	0	0.0228161	-0.853091	0.838608	0.856435	NA	NA	NA
GO_ERROR_FREE_TRANSLESION_SYNTHESIS	-1.67228	0.00851064	0.0228024	-1.6812	0.00549451	0.0106918	-1.53313	0.0212766	0.0763683
WP_HOMOLOGOUS_RECOMBINATION	-1.67167	0.00990099	0.0229852	-1.62005	0.029484	0.0234887	-1.18187	0.265979	0.414467
REACTOME_N_GLYCAN_TRIMMING_IN_THE_ER_AND_CALNEXIN_CALRETICULIN_CYCLE	-1.67116	0.0100503	0.0230942	-1.38373	0.0550964	0.150422	NA	NA	NA
GO_REGULATION_OF_ATTACHMENT_OF_SPINDLE_MICROTUBULES_TO_KINETOCHORE	-1.67097	0	0.0231136	-1.74072	0	0.00434387	-1.69319	0	0.0132574
PID_INTEGRIN3_PATHWAY	-1.6708	0	0.0231135	NA	NA	NA	NA	NA	NA
GO_MEIOTIC_SPINDLE_ORGANIZATION	-1.66941	0	0.023512	-1.67431	0	0.0117829	-1.43093	0.0495868	0.152164
BIOCARTA_P53_PATHWAY	-1.66907	0.0035461	0.0235922	-1.5207	0.0303797	0.0622204	-0.855433	0.680672	0.873536
REACTOME_NEGATIVE_REGULATION_OF_NOTCH4_SIGNALING	-1.66873	0	0.0236447	-1.6869	0	0.00999532	-0.772121	0.916268	0.948262
GO_RNA_POLYMERASE_III_COMPLEX	-1.66768	0.004	0.0239774	-1.46225	0.0522193	0.0942748	-1.20472	0.215054	0.386773
REACTOME_FORMATION_OF_THE_BETA_CATENIN_TCF_TRANSACTIVATING_COMPLEX	-1.66735	0.00561798	0.0240864	-0.96649	0.502857	0.680546	NA	NA	NA
REACTOME_CELLULAR_RESPONSE_TO_HYPOXIA	-1.66725	0	0.0241073	-1.40274	0.0286624	0.135426	NA	NA	NA
GO_POSITIVE_REGULATION_OF_GENE_EXPRESSION_EPIGENETIC	-1.66689	0	0.0241802	-1.68309	0	0.0104296	-1.29612	0.0878049	0.279162
GO_POSITIVE_REGULATION_OF_HISTONE_H3_K4_METHYLATION	-1.66688	0	0.024148	-1.71228	0	0.00688005	-1.47013	0.0424628	0.119272
GO_SPLICEOSOMAL_TRI_SNRNP_COMPLEX	-1.66658	0.0104167	0.0242242	-1.85117	0	0.000560649	-1.69632	0.00226244	0.0128007
GO_TETRAHYDROFOLATE_METABOLIC_PROCESS	-1.6665	0	0.0242114	-1.24063	0.212202	0.291902	NA	NA	NA
BIOCARTA_P27_PATHWAY	-1.66624	0.00344828	0.024279	-1.68843	0.0026738	0.00981152	-1.43859	0.0472103	0.145268
GO_POSITIVE_REGULATION_OF_BLOOD_VESSEL_ENDOTHELIAL_CELL_MIGRATION	-1.66611	0	0.0242828	NA	NA	NA	NA	NA	NA
GO_RNA_POLYMERASE_II_TRANSCRIPTION_REGULATOR_COMPLEX	-1.66599	0	0.0242974	-1.67789	0	0.0112025	-1.11924	0.183288	0.493645
GO_ESTABLISHMENT_OF_PROTEIN_LOCALIZATION_TO_TELOMERE	-1.6656	0.00409836	0.0243997	-1.60594	0.0171429	0.027731	-1.51878	0.028436	0.0852894
WP_GENOTOXICITY_PATHWAY	-1.66535	0	0.0244687	-1.23805	0.132768	0.29538	NA	NA	NA
GO_CENTROSOME_SEPARATION	-1.66523	0.0145455	0.0244667	-1.73236	0.00265957	0.00509648	-1.57119	0.00900901	0.0568166
GO_FOUR_WAY_JUNCTION_DNA_BINDING	-1.6649	0	0.0245707	-1.68855	0	0.00982323	-1.63408	0.00428265	0.0295778
GO_NUCLEAR_PERIPHERY	-1.66449	0	0.0246804	-1.99215	0	1.44291e-05	-1.5605	0	0.0632005
GO_ROUGH_ENDOPLASMIC_RETICULUM_MEMBRANE	-1.66438	0.00925926	0.0246806	-1.5086	0.0331492	0.0686853	-1.18006	0.214612	0.417102
GO_REGULATION_OF_CELL_MIGRATION_INVOLVED_IN_SPROUTING_ANGIOGENESIS	-1.66053	0	0.0260964	NA	NA	NA	NA	NA	NA
GO_POSITIVE_REGULATION_OF_TELOMERASE_RNA_LOCALIZATION_TO_CAJAL_BODY	-1.65982	0.0135593	0.026305	-1.66773	0.00767263	0.0129479	-1.55234	0.0208768	0.0669771
REACTOME_FORMATION_OF_SENESCENCE_ASSOCIATED_HETEROCHROMATIN_FOCI_SAHF_	-1.65974	0.00304878	0.0262893	-1.49666	0.0395062	0.0747607	-0.811664	0.746914	0.920017
GO_POSITIVE_REGULATION_OF_CYCLIN_DEPENDENT_PROTEIN_KINASE_ACTIVITY	-1.65905	0.0046729	0.0265002	-1.79911	0	0.00152081	-1.27331	0.123348	0.30576
BIOCARTA_RANMS_PATHWAY	-1.65866	0.00638978	0.0265945	-1.71781	0	0.00637163	-1.43326	0.052521	0.149784
GO_POSITIVE_REGULATION_OF_TELOMERE_MAINTENANCE_VIA_TELOMERE_LENGTHENING	-1.65863	0.0119048	0.0265703	-1.83305	0	0.000790954	-1.67129	0.0046083	0.0181476
REACTOME_MISMATCH_REPAIR	-1.65853	0.00687285	0.0265889	-1.60227	0.0104439	0.0289305	-1.20287	0.255507	0.38871
REACTOME_SUMOYLATION_OF_TRANSCRIPTION_COFACTORS	-1.65772	0.0110497	0.0268327	-1.76427	0	0.00287173	-1.38961	0.0484988	0.189427
GO_MITOCHONDRIAL_SMALL_RIBOSOMAL_SUBUNIT	-1.65664	0.0046729	0.0272001	-1.5563	0.00808625	0.0455494	-1.27365	0.116009	0.30581
REACTOME_PROCESSIVE_SYNTHESIS_ON_THE_C_STRAND_OF_THE_TELOMERE	-1.65611	0.0193798	0.0273549	-1.67799	0.00540541	0.0111959	-1.49431	0.0349345	0.10224
KEGG_PROTEASOME	-1.65602	0	0.0273513	-1.61432	0.00813008	0.0250974	-0.612522	0.990868	0.999896
REACTOME_PROCESSIVE_SYNTHESIS_ON_THE_LAGGING_STRAND	-1.65559	0.00662252	0.0274678	-1.66056	0.00493827	0.0141494	-1.41547	0.0724346	0.16615
GO_POSITIVE_REGULATION_OF_CELL_CYCLE_G1_S_PHASE_TRANSITION	-1.65449	0.00649351	0.0278609	-1.63897	0.00280899	0.0190122	-0.925424	0.6	0.773928
GO_CYTOSOLIC_SMALL_RIBOSOMAL_SUBUNIT	-1.65445	0.00571429	0.0278351	-1.76543	0	0.00282658	-1.34553	0.0704545	0.226331
GO_ENDODEOXYRIBONUCLEASE_ACTIVITY	-1.65352	0.00526316	0.0281471	-1.61814	0.00819672	0.0239448	-1.48548	0.0273349	0.10829
GO_REGULATION_OF_HELICASE_ACTIVITY	-1.65243	0.003663	0.0285166	-1.54399	0.0175953	0.051059	-1.35661	0.0942529	0.216224
REACTOME_MITOTIC_TELOPHASE_CYTOKINESIS	-1.65225	0.00324675	0.0285698	-1.66577	0.00251256	0.0132746	-1.59335	0.00416667	0.0453617
GO_DNA_UNWINDING_INVOLVED_IN_DNA_REPLICATION	-1.65218	0.0197628	0.0285403	-1.6341	0.0144928	0.0200692	-1.45757	0.0636364	0.129019
GO_DNA_DOUBLE_STRAND_BREAK_PROCESSING	-1.65211	0.00452489	0.0285241	-1.66891	0.0026738	0.0127173	-1.46911	0.0521542	0.119908
REACTOME_REGULATION_OF_PTEN_GENE_TRANSCRIPTION	-1.65095	0	0.0289526	-1.70078	0.00280112	0.00830197	-1.26402	0.0931818	0.315775
REACTOME_TRANSLESION_SYNTHESIS_BY_POLH	-1.65067	0.00423729	0.0290147	-1.69313	0.00554017	0.00922199	-1.54286	0.0112613	0.0715599
GO_RRNA_MODIFICATION	-1.65044	0.00552486	0.029093	-1.69455	0	0.00903785	-1.45913	0.0462555	0.127729
WP_NUCLEOTIDE_METABOLISM	-1.65013	0.0118577	0.0291784	-1.64436	0.0103896	0.0177249	-1.09709	0.338947	0.52507
WP_PHOTODYNAMIC_THERAPYINDUCED_UNFOLDED_PROTEIN_RESPONSE	-1.64734	0.0083682	0.0302926	-1.46876	0.0512129	0.0906168	NA	NA	NA
WP_GLYCOSYLATION_AND_RELATED_CONGENITAL_DEFECTS	-1.64694	0.0184332	0.0304292	-1.10536	0.299169	0.465833	NA	NA	NA
GO_NEGATIVE_REGULATION_OF_SPROUTING_ANGIOGENESIS	-1.64668	0.00502513	0.030484	-1.04014	0.390173	0.565675	NA	NA	NA
GO_TRANSLATION_INITIATION_FACTOR_BINDING	-1.64643	0.015625	0.0305406	-1.3877	0.0784314	0.148056	-1.0442	0.377088	0.598863
GO_PYRIMIDINE_NUCLEOSIDE_TRIPHOSPHATE_METABOLIC_PROCESS	-1.64636	0	0.0305115	-1.3182	0.129834	0.208003	-0.847125	0.673611	0.884423
GO_REGULATION_OF_DOUBLE_STRAND_BREAK_REPAIR_VIA_HOMOLOGOUS_RECOMBINATION	-1.64367	0.00621118	0.0316571	-1.9726	0	2.68916e-05	-1.64613	0.002331	0.0252266
GO_RIBOSOMAL_SMALL_SUBUNIT_ASSEMBLY	-1.6435	0.0197628	0.0316756	-1.54601	0.0298913	0.0501088	-1.25844	0.169683	0.322014
GO_4_IRON_4_SULFUR_CLUSTER_BINDING	-1.64347	0	0.0316498	-1.88496	0	0.000278122	-1.602	0.00692841	0.0418144
GO_ESTABLISHMENT_OF_RNA_LOCALIZATION	-1.64315	0	0.0317154	-1.80134	0	0.00145882	-1.14219	0.123529	0.467468
GO_POSITIVE_REGULATION_OF_CELL_MIGRATION_INVOLVED_IN_SPROUTING_ANGIOGENESIS	-1.64259	0.0209205	0.0318935	NA	NA	NA	NA	NA	NA
GO_GENERAL_TRANSCRIPTION_INITIATION_FACTOR_ACTIVITY	-1.64185	0	0.0321991	-1.68941	0.002849	0.00971543	-1.61266	0	0.0378556
WP_METABOLIC_REPROGRAMMING_IN_COLON_CANCER	-1.64063	0.0117647	0.0326448	-1.57397	0.0139276	0.0386134	-0.793396	0.832941	0.932479
REACTOME_SUMOYLATION_OF_DNA_METHYLATION_PROTEINS	-1.6403	0.00749064	0.0327577	-1.65809	0	0.0146141	-1.61392	0.00214592	0.0372422
GO_PEPTIDE_N_ACETYLTRANSFERASE_ACTIVITY	-1.63997	0	0.0328665	-1.75506	0	0.0034021	-1.64965	0.0021097	0.0243069
GO_CD40_SIGNALING_PATHWAY	-1.63956	0.0201342	0.0329803	-1.11407	0.323684	0.454518	NA	NA	NA
GO_AMINO_ACID_ACTIVATION	-1.63897	0.012931	0.0331681	-1.47704	0.0266667	0.0854467	-1.29001	0.123077	0.286852
GO_INTRA_S_DNA_DAMAGE_CHECKPOINT	-1.63867	0.003663	0.0332402	-1.54085	0.013587	0.0525209	-1.14959	0.286031	0.459406
REACTOME_NON_INTEGRIN_MEMBRANE_ECM_INTERACTIONS	-1.63793	0	0.0334736	NA	NA	NA	NA	NA	NA
GO_MIDBODY_ABSCISSION	-1.63787	0.0197628	0.0334381	-1.68849	0.0109589	0.009816	-1.42446	0.0601336	0.15865
GO_RESPONSE_TO_HYDROXYUREA	-1.63689	0	0.0337568	-1.64012	0	0.0186979	-1.46363	0.0690377	0.123943
GO_REGULATION_OF_SPINDLE_ORGANIZATION	-1.63551	0.0125	0.0343116	-1.83381	0.00293255	0.000790537	-1.43089	0.0337349	0.152052
GO_REGULATION_OF_SYSTEMIC_ARTERIAL_BLOOD_PRESSURE_BY_CIRCULATORY_RENIN_ANGIOTENSIN	-1.63502	0.00328947	0.0344891	NA	NA	NA	NA	NA	NA
PID_DELTA_NP63_PATHWAY	-1.63486	0	0.0344953	-1.38203	0.0725389	0.15202	NA	NA	NA
GO_RRNA_BINDING	-1.6348	0	0.0344716	-1.69215	0	0.00930695	-1.24263	0.136253	0.337886
GO_NUCLEAR_TRANSCRIBED_MRNA_CATABOLIC_PROCESS_EXONUCLEOLYTIC	-1.6348	0	0.0344275	-1.70739	0	0.00750323	-1.51587	0.0268949	0.0875046
GO_SNRNA_TRANSCRIPTION	-1.63474	0.010989	0.0343987	-1.3758	0.0344828	0.156545	-1.02543	0.369231	0.626789
PID_IL2_STAT5_PATHWAY	-1.63471	0.0318182	0.0343651	-1.00424	0.419075	0.618735	NA	NA	NA
GO_SPINDLE_MIDZONE_ASSEMBLY	-1.63469	0.00949367	0.0343239	-1.48799	0.0527638	0.0792833	-1.4136	0.0809129	0.166879
GO_PROTEIN_HYDROXYLATION	-1.63404	0.015625	0.0345917	-0.981031	0.484456	0.658882	NA	NA	NA
GO_MIRNA_METABOLIC_PROCESS	-1.6334	0.0125523	0.034827	-1.58361	0.0110803	0.0355623	-1.20981	0.224057	0.380797
REACTOME_CELLULAR_SENESCENCE	-1.6331	0	0.0348958	-1.87598	0	0.000346789	-1.6077	0	0.0394639
GO_MATURATION_OF_SSU_RRNA_FROM_TRICISTRONIC_RRNA_TRANSCRIPT_SSU_RRNA_5_8S_RRNA_LSU_RRNA	-1.63289	0.0171429	0.0349393	-1.57956	0.0136986	0.0368077	-1.25583	0.126437	0.3252
GO_REGULATORY_T_CELL_DIFFERENTIATION	-1.63108	0.00465116	0.0356934	NA	NA	NA	NA	NA	NA
GO_PROMOTER_SPECIFIC_CHROMATIN_BINDING	-1.63	0	0.036168	-1.54899	0.00273224	0.0487089	-0.971311	0.505882	0.701909
GO_SOMATIC_DIVERSIFICATION_OF_IMMUNE_RECEPTORS_VIA_SOMATIC_MUTATION	-1.62782	0.00381679	0.0372066	-1.73255	0	0.0050809	-1.49972	0.0403397	0.0979286
GO_TRANSCRIPTION_ELONGATION_FROM_RNA_POLYMERASE_II_PROMOTER	-1.62754	0	0.0372791	-1.57167	0.00322581	0.039465	-1.07483	0.28934	0.55623
GO_TERMINATION_OF_RNA_POLYMERASE_I_TRANSCRIPTION	-1.62741	0	0.0373116	-1.64392	0.00791557	0.0177818	-1.3503	0.0858369	0.222959
REACTOME_TRANSLESION_SYNTHESIS_BY_POLK	-1.62627	0.00416667	0.0378127	-1.78095	0	0.0021602	-1.65204	0	0.0235093
GO_RESOLUTION_OF_MEIOTIC_RECOMBINATION_INTERMEDIATES	-1.62615	0.0187266	0.0378069	-1.57625	0.0190217	0.0379459	-1.46292	0.0517241	0.124513
GO_HISTONE_H2A_ACETYLATION	-1.62603	0.0152091	0.0378133	-1.4923	0.0519481	0.0774609	-1.33955	0.118896	0.230124
GO_MITOCHONDRIAL_PROTEIN_COMPLEX	-1.62504	0	0.0382022	-1.8182	0	0.00105313	-1.55009	0	0.0676146
GO_MEDIATOR_COMPLEX	-1.62441	0.00568182	0.0384651	-1.60002	0.00819672	0.0296475	-1.12877	0.254118	0.4845
REACTOME_HIV_ELONGATION_ARREST_AND_RECOVERY	-1.6243	0.0189573	0.0384829	-1.62908	0.0134048	0.0212608	-1.13545	0.284753	0.475843
GO_RNA_HELICASE_ACTIVITY	-1.62361	0	0.0387818	-1.66101	0	0.014081	-1.07613	0.292271	0.555469
GO_DNA_LIGATION	-1.6234	0.0193798	0.038809	-1.68834	0	0.00980966	-1.26142	0.154734	0.318663
GO_CELL_AGING	-1.62335	0	0.0387899	-1.5349	0.00621118	0.0556424	NA	NA	NA
GO_RNAI_EFFECTOR_COMPLEX	-1.62325	0.00696864	0.0387757	-1.51359	0.0230769	0.0660699	-1.01526	0.440748	0.639218
GO_NUCLEOSOMAL_DNA_BINDING	-1.62204	0.0135747	0.0393785	-1.75785	0.0026455	0.00323934	-1.41377	0.0682819	0.166862
GO_MITOTIC_DNA_REPLICATION_CHECKPOINT	-1.62075	0.0165563	0.0399266	-1.66418	0.0103093	0.0135188	-1.55075	0.025641	0.0671731
GO_HOMOLOGOUS_CHROMOSOME_SEGREGATION	-1.61788	0.00564972	0.0412001	-1.79863	0	0.00154493	-1.57976	0.00479616	0.0522567
REACTOME_REGULATION_OF_RUNX1_EXPRESSION_AND_ACTIVITY	-1.61758	0.0113208	0.0413435	-1.21394	0.238342	0.323469	-1.11576	0.324731	0.496579
GO_EXON_EXON_JUNCTION_COMPLEX	-1.61688	0.0254237	0.041646	-1.60963	0.0192837	0.0265104	-1.14319	0.297727	0.466158
GO_POSITIVE_REGULATION_OF_TRANSCRIPTION_BY_RNA_POLYMERASE_I	-1.61657	0.00904977	0.0417226	-1.52267	0.0388889	0.0611623	-0.754479	0.87471	0.961525
GO_NEGATIVE_REGULATION_OF_CELLULAR_SENESCENCE	-1.61652	0.017316	0.0416922	-1.74057	0.005291	0.00434542	-1.02372	0.424719	0.627392
GO_NUCLEAR_IMPORT_SIGNAL_RECEPTOR_ACTIVITY	-1.61502	0.0151515	0.0424762	-1.47374	0.0430108	0.0875056	-1.17434	0.224771	0.424681
GO_POLYSOME	-1.61463	0.00884956	0.0425929	-1.84496	0	0.00062474	-1.71426	0.00236967	0.00967729
GO_MISMATCH_REPAIR	-1.6143	0	0.0426993	-1.8488	0	0.000582906	-1.43963	0.0359712	0.1449
GO_TELOMERE_MAINTENANCE_VIA_RECOMBINATION	-1.61326	0.0212766	0.043125	-1.6422	0.0158311	0.0181738	-0.975697	0.469565	0.696434
GO_MITOTIC_G2_DNA_DAMAGE_CHECKPOINT	-1.61287	0.0229885	0.0433586	-1.69651	0.00515464	0.00883544	-1.37037	0.0989247	0.204635
GO_MRNA_CIS_SPLICING_VIA_SPLICEOSOME	-1.61208	0.00552486	0.0437125	-1.76014	0	0.00311829	-1.6083	0.00950119	0.0392047
KEGG_BASAL_TRANSCRIPTION_FACTORS	-1.61121	0.00492611	0.0441396	-1.61165	0.00269542	0.0259118	-1.51206	0.0178174	0.0898707
REACTOME_MASTL_FACILITATES_MITOTIC_PROGRESSION	-1.61092	0.00914634	0.0442054	-1.56553	0.0125628	0.0419081	-1.55099	0.00627615	0.0673437
REACTOME_PRE_NOTCH_EXPRESSION_AND_PROCESSING	-1.61009	0.0118343	0.0445659	-1.12332	0.271978	0.443048	NA	NA	NA
GO_POSITIVE_REGULATION_OF_FIBROBLAST_PROLIFERATION	-1.60966	0.00628931	0.0447103	-1.42285	0.039548	0.120922	NA	NA	NA
GO_CUL4A_RING_E3_UBIQUITIN_LIGASE_COMPLEX	-1.60959	0.020339	0.0446787	-1.63839	0.00813008	0.0191011	-1.30997	0.140625	0.264031
GO_G_QUADRUPLEX_DNA_BINDING	-1.6095	0.00677966	0.0446543	-1.64394	0.00543478	0.0178042	-1.56036	0.00890869	0.0630699
GO_CARTILAGE_DEVELOPMENT_INVOLVED_IN_ENDOCHONDRAL_BONE_MORPHOGENESIS	-1.60832	0.0229358	0.0452227	-0.898761	0.607427	0.792276	NA	NA	NA
KEGG_PROGESTERONE_MEDIATED_OOCYTE_MATURATION	-1.60793	0	0.0453719	-1.85738	0	0.000497783	-1.63846	0.00255754	0.0279527
WP_SIMPLIFIED_INTERACTION_MAP_BETWEEN_LOXL4_AND_OXIDATIVE_STRESS_PATHWAY	-1.60741	0.00793651	0.0456193	-0.692557	0.908847	0.974873	NA	NA	NA
GO_INSULIN_LIKE_GROWTH_FACTOR_BINDING	-1.6073	0.00456621	0.0455916	NA	NA	NA	NA	NA	NA
PID_AP1_PATHWAY	-1.60723	0	0.045566	-0.885033	0.722772	0.81508	NA	NA	NA
GO_HISTONE_METHYLTRANSFERASE_COMPLEX	-1.60664	0	0.045842	-1.80995	0	0.00124015	-1.53483	0.00488998	0.0753299
REACTOME_RNA_POLYMERASE_II_TRANSCRIBES_SNRNA_GENES	-1.60536	0	0.0465178	-1.36671	0.0386905	0.16431	-0.989008	0.452381	0.678639
GO_TRANSCRIPTION_ELONGATION_FROM_RNA_POLYMERASE_I_PROMOTER	-1.60464	0.0102564	0.0468148	-1.63653	0.00824176	0.0195383	-1.34932	0.0896552	0.223533
GO_REGULATION_OF_TRANSCRIPTION_BY_RNA_POLYMERASE_III	-1.6046	0.00809717	0.0467832	-1.35069	0.0876712	0.17883	NA	NA	NA
GO_FORMATION_OF_EXTRACHROMOSOMAL_CIRCULAR_DNA	-1.60386	0.0102389	0.0471071	-1.59318	0.00985222	0.032094	-1.48367	0.0288066	0.108971
GO_REGULATION_OF_MEIOTIC_CELL_CYCLE	-1.60308	0.0122699	0.0474706	-1.91094	0	0.000161863	-1.35074	0.0641975	0.222469
REACTOME_DEADENYLATION_OF_MRNA	-1.60211	0.00420168	0.0479584	-1.49088	0.0342105	0.0778033	-0.518906	0.990971	1
REACTOME_REGULATION_OF_PTEN_STABILITY_AND_ACTIVITY	-1.60201	0	0.0479628	-1.36627	0.042735	0.164494	NA	NA	NA
BIOCARTA_PROTEASOME_PATHWAY	-1.60201	0.00816326	0.0479041	-1.54961	0.00842697	0.0484127	-1.23017	0.185615	0.354415
REACTOME_ABORTIVE_ELONGATION_OF_HIV_1_TRANSCRIPT_IN_THE_ABSENCE_OF_TAT	-1.60145	0.030303	0.0481307	-1.55871	0.0222222	0.0445255	-1.26914	0.155093	0.310054
GO_REGULATION_OF_PROTEIN_LOCALIZATION_TO_CHROMOSOME_TELOMERIC_REGION	-1.60093	0.00677966	0.0483288	-1.62313	0.00493827	0.0226052	-1.52076	0.0321932	0.0838775
GO_POSITIVE_REGULATION_OF_DNA_RECOMBINATION	-1.6004	0.0175439	0.048556	-1.27647	0.123919	0.252094	NA	NA	NA
GO_HISTONE_UBIQUITINATION	-1.60023	0	0.0486235	-1.64288	0.0027933	0.0180361	-1.09638	0.276888	0.525257
GO_RNA_POLYMERASE_I_COMPLEX	-1.59933	0.0202703	0.0490896	-1.51452	0.0419947	0.0656778	-1.14598	0.289238	0.464231
GO_POSITIVE_REGULATION_OF_CENTROSOME_CYCLE	-1.59919	0.0147493	0.0490973	-1.60926	0.00246914	0.0266155	-1.38615	0.0745342	0.191571
GO_MRNA_CLEAVAGE	-1.59801	0.021097	0.0496721	-1.69544	0.00536193	0.00897554	-1.55602	0.0140515	0.0650328
GO_UBIQUITIN_BINDING	-1.59757	0	0.0498969	-1.67064	0	0.012366	-1.24884	0.0913706	0.332237
GO_NUCLEAR_PORE_ORGANIZATION	-1.59693	0.0351562	0.0502023	-1.7064	0.00566572	0.00758721	-1.49676	0.0439815	0.100147
REACTOME_LAMININ_INTERACTIONS	-1.5969	0.0177515	0.0501668	NA	NA	NA	NA	NA	NA
REACTOME_DNA_DAMAGE_RECOGNITION_IN_GG_NER	-1.59409	0	0.0517093	-1.48695	0.0140449	0.0798319	-0.902391	0.625592	0.807157
REACTOME_HIV_TRANSCRIPTION_INITIATION	-1.59274	0.00714286	0.0524523	-1.67686	0.00290698	0.0113319	-1.48751	0.0242131	0.107305
KEGG_OOCYTE_MEIOSIS	-1.59226	0	0.0527338	-1.993	0	1.449e-05	-1.84399	0	0.00108328
REACTOME_SMAD2_SMAD3_SMAD4_HETEROTRIMER_REGULATES_TRANSCRIPTION	-1.59196	0	0.0528496	-1.09352	0.314516	0.483592	NA	NA	NA
GO_REGULATION_OF_DNA_DAMAGE_RESPONSE_SIGNAL_TRANSDUCTION_BY_P53_CLASS_MEDIATOR	-1.59166	0.00483092	0.0529303	NA	NA	NA	NA	NA	NA
GO_REGULATION_OF_HEMATOPOIETIC_PROGENITOR_CELL_DIFFERENTIATION	-1.59076	0	0.0534292	-1.33462	0.0448718	0.194109	NA	NA	NA
GO_PLATELET_DERIVED_GROWTH_FACTOR_BINDING	-1.5901	0.030303	0.0537819	-0.93511	0.542416	0.734004	NA	NA	NA
GO_RNA_PHOSPHODIESTER_BOND_HYDROLYSIS_ENDONUCLEOLYTIC	-1.58964	0	0.0539533	-1.48389	0.0060241	0.0814476	-0.974312	0.464891	0.69837
GO_NEGATIVE_REGULATION_OF_DOUBLE_STRAND_BREAK_REPAIR_VIA_HOMOLOGOUS_RECOMBINATION	-1.58889	0.00990099	0.0543596	-1.67338	0	0.0119379	-1.53416	0.0105485	0.075799
REACTOME_ANTIGEN_PRESENTATION_FOLDING_ASSEMBLY_AND_PEPTIDE_LOADING_OF_CLASS_I_MHC	-1.58779	0.0197628	0.0549707	-0.884702	0.596774	0.815085	NA	NA	NA
GO_POLYSOMAL_RIBOSOME	-1.58745	0.0140187	0.0551126	-1.77539	0	0.00242725	-1.60062	0.010917	0.0423378
GO_NUCLEASE_ACTIVITY	-1.58568	0	0.0560484	-1.60917	0.00357143	0.0266071	-1.29109	0.0291777	0.285206
GO_REGULATION_OF_HEMATOPOIETIC_STEM_CELL_DIFFERENTIATION	-1.58553	0	0.0560563	-1.31835	0.0656716	0.207976	NA	NA	NA
GO_NUCLEOTIDE_SUGAR_BIOSYNTHETIC_PROCESS	-1.58546	0.0336134	0.056014	-1.02252	0.414835	0.592227	NA	NA	NA
GO_GLUCOSIDASE_ACTIVITY	-1.58529	0.00928793	0.0560375	-0.691831	0.855392	0.974661	NA	NA	NA
GO_CELL_CYCLE_ARREST	-1.58464	0	0.0563326	-1.67662	0	0.0113605	-1.12594	0.133758	0.488142
BIOCARTA_HIF_PATHWAY	-1.58309	0.0113208	0.0572409	-1.20664	0.248101	0.332514	NA	NA	NA
WP_MIR5093P_ALTERATION_OF_YAP1ECM_AXIS	-1.58143	0.015748	0.058198	NA	NA	NA	NA	NA	NA
GO_SEMINIFEROUS_TUBULE_DEVELOPMENT	-1.58131	0.01875	0.0582193	-1.63482	0.00526316	0.019917	-1.21008	0.257261	0.380509
REACTOME_RNA_POLYMERASE_III_TRANSCRIPTION_INITIATION_FROM_TYPE_3_PROMOTER	-1.5805	0.0135135	0.0586487	-1.47386	0.037234	0.0874968	-1.25283	0.149123	0.328551
GO_MRNA_CLEAVAGE_AND_POLYADENYLATION_SPECIFICITY_FACTOR_COMPLEX	-1.58012	0.0150376	0.0588238	-1.62622	0	0.0219757	-1.55581	0	0.065109
GO_DEOXYRIBONUCLEOSIDE_TRIPHOSPHATE_METABOLIC_PROCESS	-1.57912	0.00334448	0.0594038	-1.50559	0.0202532	0.0703365	-1.33569	0.106029	0.233446
GO_PROTEIN_SUMOYLATION	-1.57903	0	0.0593847	-1.76506	0	0.00283447	-1.46419	0.00787402	0.123598
GO_MISMATCHED_DNA_BINDING	-1.57868	0.0300752	0.0595294	-1.67705	0.00817439	0.0113177	-1.38514	0.0984683	0.192677
GO_REGULATION_OF_ENDOTHELIAL_CELL_DIFFERENTIATION	-1.57864	0.00574713	0.0594855	NA	NA	NA	NA	NA	NA
GO_POSITIVE_REGULATION_OF_DNA_BIOSYNTHETIC_PROCESS	-1.57798	0	0.0598639	-1.80551	0	0.00134769	-1.46827	0.0151515	0.120607
REACTOME_HIV_TRANSCRIPTION_ELONGATION	-1.57788	0.0168539	0.0598377	-1.59241	0.00847458	0.0322286	-1.21988	0.177829	0.367765
GO_CHROMATIN_REMODELING	-1.5778	0	0.0598071	-2.10931	0	0	-1.9508	0	3.75971e-05
PID_P53_REGULATION_PATHWAY	-1.57639	0.00854701	0.0606842	-1.64153	0.00593472	0.0183332	-1.209	0.14532	0.381648
GO_PYRIMIDINE_NUCLEOSIDE_TRIPHOSPHATE_BIOSYNTHETIC_PROCESS	-1.57618	0.0207612	0.0607549	-1.22969	0.1825	0.305185	-0.881629	0.64741	0.838915
REACTOME_CYTOSOLIC_IRON_SULFUR_CLUSTER_ASSEMBLY	-1.57489	0.00664452	0.0615343	-1.56196	0.0106383	0.0433501	-1.35848	0.0991189	0.214733
GO_RNA_METHYLTRANSFERASE_ACTIVITY	-1.57477	0	0.0615507	-1.70761	0	0.00748958	-1.54079	0	0.0722293
GO_REGULATION_OF_ESTABLISHMENT_OF_PROTEIN_LOCALIZATION_TO_CHROMOSOME	-1.57415	0.0223642	0.0619308	-1.62455	0.0125628	0.0223658	-1.50985	0.024948	0.0910742
GO_ENDOPEPTIDASE_COMPLEX	-1.57332	0	0.0624402	-1.62973	0	0.0210845	-0.880001	0.714623	0.840812
GO_RESPONSE_TO_TESTOSTERONE	-1.57291	0.0120482	0.0626057	-1.11698	0.264984	0.451033	NA	NA	NA
GO_ENDODEOXYRIBONUCLEASE_ACTIVITY_PRODUCING_5_PHOSPHOMONOESTERS	-1.57161	0.0141343	0.0633844	-1.56188	0.0128866	0.043334	-1.51217	0.0146138	0.089914
REACTOME_ESTABLISHMENT_OF_SISTER_CHROMATID_COHESION	-1.57132	0.023569	0.0634973	-1.56163	0.0212766	0.0434031	-1.42032	0.0548246	0.161959
GO_POSITIVE_REGULATION_OF_PROTEIN_POLYUBIQUITINATION	-1.57105	0.038835	0.0635992	-1.2203	0.234043	0.317203	NA	NA	NA
GO_INO80_TYPE_COMPLEX	-1.57091	0.0267857	0.0636588	-1.55174	0.0216802	0.047506	-1.27211	0.12212	0.3072
GO_NCRNA_CATABOLIC_PROCESS	-1.57074	0.015544	0.0637079	-1.42188	0.0552632	0.121504	-1.35551	0.0662252	0.217112
GO_NUCLEAR_LAMINA	-1.57031	0.0130293	0.0639755	-1.57492	0.0102828	0.0385171	-1.34825	0.0944206	0.224047
GO_SNRNA_PROCESSING	-1.56944	0.0313901	0.0645192	-1.62599	0.0107817	0.021988	-1.47549	0.0386266	0.114993
GO_RNA_POLYMERASE_CORE_ENZYME_BINDING	-1.56898	0	0.0647525	-1.0269	0.398827	0.586377	NA	NA	NA
GO_NOTCH_SIGNALING_INVOLVED_IN_HEART_DEVELOPMENT	-1.56895	0.0189274	0.0646859	-1.32997	0.165375	0.198042	NA	NA	NA
GO_REGULATION_OF_DNA_BIOSYNTHETIC_PROCESS	-1.56849	0	0.064915	-1.64508	0.00369004	0.0175501	-1.14227	0.170659	0.467567
GO_REGULATION_OF_TRANSLATION_IN_RESPONSE_TO_STRESS	-1.56841	0.0213675	0.0648874	-1.25782	0.159664	0.271991	NA	NA	NA
GO_ENDONUCLEOLYTIC_CLEAVAGE_INVOLVED_IN_RRNA_PROCESSING	-1.56718	0.019084	0.0655695	-1.49299	0.0426667	0.0771986	-1.17067	0.280973	0.429109
GO_REGULATION_OF_MITOTIC_SPINDLE_ASSEMBLY	-1.56705	0.0166667	0.0655871	-1.35873	0.10989	0.171406	-1.09472	0.353211	0.527871
GO_RNA_MODIFICATION	-1.56681	0	0.0656502	-1.36175	0.0186567	0.168628	NA	NA	NA
GO_MATURATION_OF_LSU_RRNA_FROM_TRICISTRONIC_RRNA_TRANSCRIPT_SSU_RRNA_5_8S_RRNA_LSU_RRNA	-1.56668	0.0289855	0.065656	-1.57242	0.021164	0.0392234	-1.16519	0.291196	0.435431
GO_OLIGOSACCHARYLTRANSFERASE_COMPLEX	-1.5664	0.0416667	0.0657904	-1.39032	0.0877193	0.145777	-0.685539	0.885845	0.987888
REACTOME_DECTIN_1_MEDIATED_NONCANONICAL_NF_KB_SIGNALING	-1.56337	0.00775194	0.0677233	-1.67117	0.00288184	0.0123027	NA	NA	NA
REACTOME_CROSS_PRESENTATION_OF_SOLUBLE_EXOGENOUS_ANTIGENS_ENDOSOMES_	-1.56334	0.00675676	0.0676623	-1.09412	0.294444	0.482922	NA	NA	NA
GO_PTERIDINE_CONTAINING_COMPOUND_METABOLIC_PROCESS	-1.56304	0.00462963	0.0677894	-1.12696	0.268657	0.438433	NA	NA	NA
PID_TELOMERASE_PATHWAY	-1.56302	0	0.0677285	-1.33528	0.0403727	0.19376	NA	NA	NA
GO_POSITIVE_REGULATION_OF_DOUBLE_STRAND_BREAK_REPAIR	-1.56184	0.0199005	0.0684199	-1.4225	0.0621469	0.121139	-0.751448	0.867612	0.964037
GO_UBIQUITIN_LIKE_PROTEIN_BINDING	-1.56143	0.0277778	0.068626	-1.72277	0	0.00591447	-1.27282	0.0565553	0.306159
GO_OXIDIZED_DNA_BINDING	-1.56141	0.0332226	0.0685512	-1.53588	0.0345745	0.0552202	-1.24146	0.205945	0.338965
GO_MIRNA_BINDING	-1.56111	0.0102041	0.0686747	-1.59662	0.0111421	0.0308458	-1.26461	0.147727	0.315424
GO_REGULATION_OF_TRANSCRIPTION_ELONGATION_FROM_RNA_POLYMERASE_II_PROMOTER	-1.56009	0.034632	0.069318	-1.63584	0.00502513	0.0196974	-1.23032	0.190275	0.354377
GO_PROTEIN_DISULFIDE_ISOMERASE_ACTIVITY	-1.56007	0.0267559	0.0692405	-1.51908	0.0248756	0.0631626	NA	NA	NA
GO_NUCLEOTIDYLTRANSFERASE_ACTIVITY	-1.55943	0	0.0696184	-1.88376	0	0.000287305	-1.37606	0.0153453	0.199475
GO_OUTER_MITOCHONDRIAL_MEMBRANE_PROTEIN_COMPLEX	-1.559	0.015873	0.0698448	-1.43507	0.0482574	0.112513	-1.20627	0.212329	0.385252
KEGG_ONE_CARBON_POOL_BY_FOLATE	-1.55788	0.0202703	0.070551	-1.25344	0.182692	0.2765	-0.846027	0.66129	0.885438
WP_DISORDERS_OF_FOLATE_METABOLISM_AND_TRANSPORT	-1.55692	0.0209059	0.0711602	-0.969444	0.513441	0.676004	NA	NA	NA
GO_FOLIC_ACID_CONTAINING_COMPOUND_METABOLIC_PROCESS	-1.55662	0.025974	0.0712755	-1.09639	0.314286	0.478893	NA	NA	NA
GO_FLEMMING_BODY	-1.55603	0.00995025	0.0716311	-1.61458	0.00295858	0.0250454	-1.24963	0.143552	0.332222
REACTOME_DISEASES_OF_PROGRAMMED_CELL_DEATH	-1.55514	0.0244898	0.0721845	-1.5776	0.0181347	0.0374664	-1.05565	0.377483	0.584187
KEGG_NON_HOMOLOGOUS_END_JOINING	-1.55484	0.0365854	0.072334	-1.52998	0.0344828	0.0580009	-1.22658	0.211618	0.358097
REACTOME_FORMATION_OF_TC_NER_PRE_INCISION_COMPLEX	-1.55416	0	0.0727476	-1.66102	0	0.0141	-1.37416	0.0421546	0.201178
PID_PRL_SIGNALING_EVENTS_PATHWAY	-1.55371	0.0225225	0.0729739	-1.52508	0.0354223	0.0599925	-0.745107	0.83913	0.967853
GO_METHYLOSOME	-1.55338	0.0228013	0.0731181	-1.54426	0.0209424	0.0509636	-1.32352	0.128035	0.247942
GO_TELOMERIC_LOOP_DISASSEMBLY	-1.55315	0.0220126	0.0731772	-1.47604	0.0496278	0.0859926	-1.13187	0.307527	0.480001
GO_AORTA_MORPHOGENESIS	-1.55304	0.0147783	0.0731619	-1.01244	0.445682	0.605924	NA	NA	NA
GO_NEGATIVE_REGULATION_OF_CELL_AGING	-1.55241	0.0251256	0.0735053	-1.77363	0	0.00247476	-1.20141	0.185012	0.389817
GO_POSITIVE_REGULATION_OF_CELL_DIVISION	-1.55221	0.00909091	0.0735853	-1.55716	0.00298507	0.0451447	-1.08244	0.287129	0.548095
REACTOME_SIGNALING_BY_ERBB2_ECD_MUTANTS	-1.55166	0.0371622	0.0739669	NA	NA	NA	NA	NA	NA
GO_P_BODY	-1.55154	0	0.0739884	-0.908417	0.665663	0.77781	NA	NA	NA
BIOCARTA_DNAFRAGMENT_PATHWAY	-1.5511	0.015015	0.0742562	-1.57402	0.00519481	0.038642	-1.28012	0.158898	0.297535
GO_POSITIVE_REGULATION_OF_VIRAL_LIFE_CYCLE	-1.55095	0.0218978	0.0742671	-1.22882	0.143266	0.305669	NA	NA	NA
GO_PROTEIN_LOCALIZATION_TO_NUCLEAR_BODY	-1.55088	0.037931	0.0742484	-1.59584	0.0189189	0.0311129	-1.50913	0.0385488	0.0915543
GO_TRNA_BINDING	-1.55014	0.0078125	0.0747412	-1.57131	0.00564972	0.0395668	-1.45616	0.0194647	0.130225
GO_NUCLEAR_PORE_NUCLEAR_BASKET	-1.54989	0.0186567	0.0748164	-1.51592	0.0231884	0.0648547	-1.41671	0.061086	0.164944
REACTOME_FORMATION_OF_RNA_POL_II_ELONGATION_COMPLEX_	-1.54969	0.00653595	0.0748554	-1.61387	0.00278552	0.0251977	-1.05906	0.335616	0.577767
REACTOME_PLATELET_ADHESION_TO_EXPOSED_COLLAGEN	-1.54853	0.0422535	0.0755727	NA	NA	NA	NA	NA	NA
GO_HISTONE_MONOUBIQUITINATION	-1.54837	0.0239234	0.075619	-1.44725	0.0478723	0.104721	-0.862314	0.681716	0.865329
GO_FIBROBLAST_PROLIFERATION	-1.54778	0	0.0759544	-1.36848	0.0366972	0.162549	NA	NA	NA
GO_PROTEIN_KINASE_COMPLEX	-1.5471	0	0.0763324	-1.82759	0	0.00088744	-1.60996	0	0.0385338
REACTOME_TRANSCRIPTIONAL_REGULATION_BY_RUNX2	-1.54505	0	0.0777555	-1.2268	0.0944625	0.308332	NA	NA	NA
REACTOME_MEIOSIS	-1.54444	0.00793651	0.0781129	-1.89954	0	0.000209574	-1.84096	0	0.0011421
GO_POSITIVE_REGULATION_OF_NUCLEOCYTOPLASMIC_TRANSPORT	-1.54316	0.013986	0.079009	-1.1965	0.144068	0.342523	-0.800724	0.862613	0.927146
GO_DNA_DEMETHYLATION	-1.54313	0.030303	0.078954	-0.755434	0.805405	0.948192	NA	NA	NA
REACTOME_DISEASES_ASSOCIATED_WITH_N_GLYCOSYLATION_OF_PROTEINS	-1.54236	0.0200803	0.0794913	-0.77573	0.792717	0.934577	NA	NA	NA
REACTOME_REGULATION_OF_GENE_EXPRESSION_BY_HYPOXIA_INDUCIBLE_FACTOR	-1.54173	0.024024	0.0798276	NA	NA	NA	NA	NA	NA
WP_FLUOROPYRIMIDINE_ACTIVITY	-1.54036	0.0248756	0.080855	-1.44305	0.0508475	0.107845	NA	NA	NA
GO_GROWTH_PLATE_CARTILAGE_DEVELOPMENT	-1.54025	0.0299625	0.0808371	-0.679059	0.883152	0.976806	NA	NA	NA
GO_PSEUDOURIDINE_SYNTHESIS	-1.54006	0.0155642	0.0809037	-1.64586	0.00518135	0.0173798	-1.20368	0.215217	0.388074
WP_TRANSCRIPTION_COFACTORS_SKI_AND_SKIL_PROTEIN_PARTNERS	-1.53999	0.0579151	0.0808763	NA	NA	NA	NA	NA	NA
REACTOME_TRNA_AMINOACYLATION	-1.53844	0.0423729	0.0820595	-1.42434	0.0546448	0.119819	-1.34184	0.102506	0.228926
GO_PEPTIDYL_PROLINE_MODIFICATION	-1.53835	0	0.0820383	-1.32061	0.099723	0.206111	-0.683869	0.969267	0.988423
REACTOME_CONSTITUTIVE_SIGNALING_BY_EGFRVIII	-1.53705	0.0253623	0.0829795	-0.705476	0.865014	0.972297	NA	NA	NA
GO_ESC_E_Z_COMPLEX	-1.53703	0.0138889	0.0829044	-1.59527	0.00763359	0.0312899	-1.58187	0.00411523	0.0514888
WP_APOPTOSISRELATED_NETWORK_DUE_TO_ALTERED_NOTCH3_IN_OVARIAN_CANCER	-1.53617	0.0152672	0.0834493	-1.26363	0.124629	0.265012	NA	NA	NA
GO_RRNA_METHYLATION	-1.53516	0.0429185	0.084206	-1.46307	0.0461957	0.093788	-1.49305	0.0307018	0.102614
GO_REGULATION_OF_TRANSLATIONAL_INITIATION_IN_RESPONSE_TO_STRESS	-1.53495	0.0390879	0.0842764	-1.23804	0.191847	0.295197	NA	NA	NA
GO_EXIT_FROM_MITOSIS	-1.53364	0.00490196	0.0851765	-1.87143	0	0.000367576	-1.82386	0	0.00155784
REACTOME_DEGRADATION_OF_BETA_CATENIN_BY_THE_DESTRUCTION_COMPLEX	-1.53193	0	0.0864529	-1.6211	0.00657895	0.0231813	-0.997221	0.434896	0.666148
GO_HISTONE_KINASE_ACTIVITY	-1.53101	0.032967	0.0870918	-1.69493	0.00546448	0.00901375	-1.73683	0.00223714	0.00692736
GO_REPLICATIVE_SENESCENCE	-1.53035	0.020339	0.0875368	-0.994049	0.515789	0.63759	NA	NA	NA
GO_TRNA_METHYLATION	-1.53019	0.0222222	0.087565	-1.54072	0.0185185	0.0525223	-1.34618	0.0862832	0.22634
GO_REGULATION_OF_MITOCHONDRIAL_GENE_EXPRESSION	-1.52995	0.00480769	0.0876876	-1.53136	0.0114613	0.0572139	-1.35603	0.0719425	0.216495
GO_POSITIVE_REGULATION_OF_ESTABLISHMENT_OF_PROTEIN_LOCALIZATION_TO_TELOMERE	-1.52943	0.0408805	0.0880277	-1.5626	0.0202532	0.0431178	-1.47573	0.0431211	0.114863
GO_NEGATIVE_REGULATION_OF_SINGLE_STRANDED_VIRAL_RNA_REPLICATION_VIA_DOUBLE_STRANDED_DNA_INTERMEDIATE	-1.52932	0.0434783	0.0880223	NA	NA	NA	NA	NA	NA
GO_RNA_PHOSPHODIESTER_BOND_HYDROLYSIS	-1.52922	0	0.0879985	-1.50538	0.0163934	0.0703938	-1.20255	0.105882	0.3891
GO_CONVERGENT_EXTENSION	-1.52789	0.0333333	0.0889606	-1.48173	0.0519126	0.0827936	-0.885996	0.612554	0.830973
GO_REGULATION_OF_TRANSLATION_IN_RESPONSE_TO_ENDOPLASMIC_RETICULUM_STRESS	-1.52727	0.0384615	0.0893924	-1.21031	0.251852	0.328381	NA	NA	NA
GO_SNORNA_3_END_PROCESSING	-1.527	0.0458716	0.0895387	-1.44299	0.0759804	0.107794	-1.34447	0.0806794	0.227004
GO_PROTEASOME_CORE_COMPLEX	-1.52586	0.0182482	0.0904559	-1.4469	0.0434783	0.104915	NA	NA	NA
GO_RNA_5_END_PROCESSING	-1.52583	0.0340426	0.0903778	-1.5271	0.0249307	0.0591388	-1.33712	0.118534	0.232171
GO_PEPTIDE_LYSINE_N_ACETYLTRANSFERASE_ACTIVITY	-1.5257	0.00704225	0.0904215	-1.68066	0	0.0107611	-1.57051	0.005	0.0572045
GO_POSITIVE_REGULATION_OF_TRANSCRIPTION_FROM_RNA_POLYMERASE_II_PROMOTER_INVOLVED_IN_CELLULAR_RESPONSE_TO_CHEMICAL_STIMULUS	-1.52492	0.0340426	0.0910192	-0.925549	0.579487	0.748439	NA	NA	NA
KEGG_NOTCH_SIGNALING_PATHWAY	-1.52484	0.00735294	0.0909767	-0.868807	0.71131	0.837857	-0.87825	0.68059	0.843059
REACTOME_RESPONSE_OF_EIF2AK1_HRI_TO_HEME_DEFICIENCY	-1.52466	0.0254545	0.0910205	-1.47137	0.0395778	0.0890543	-0.824713	0.728448	0.907535
GO_POSITIVE_REGULATION_OF_TUMOR_NECROSIS_FACTOR_MEDIATED_SIGNALING_PATHWAY	-1.5241	0.030303	0.0913962	-1.10254	0.3775	0.470053	NA	NA	NA
GO_MAINTENANCE_OF_ORGANELLE_LOCATION	-1.52372	0.0357143	0.091626	-1.69472	0	0.00902019	-1.44486	0.0619658	0.140455
KEGG_CHRONIC_MYELOID_LEUKEMIA	-1.52368	0.0119048	0.091561	-1.05974	0.302932	0.534934	NA	NA	NA
REACTOME_CONSTITUTIVE_SIGNALING_BY_OVEREXPRESSED_ERBB2	-1.52346	0.0220126	0.0916594	-0.777695	0.749354	0.932955	NA	NA	NA
GO_ESTABLISHMENT_OF_PLANAR_POLARITY_OF_EMBRYONIC_EPITHELIUM	-1.52328	0.0387597	0.0916973	-1.49156	0.0388889	0.0776676	NA	NA	NA
REACTOME_THE_ROLE_OF_GTSE1_IN_G2_M_PROGRESSION_AFTER_G2_CHECKPOINT	-1.52275	0	0.0920235	-1.87643	0	0.000343851	-1.40913	0.0185615	0.170803
GO_MISMATCH_REPAIR_COMPLEX_BINDING	-1.5227	0.0418118	0.0919623	-1.55985	0.0217391	0.0440928	-1.33182	0.133484	0.23765
GO_REGULATION_OF_SPINDLE_ASSEMBLY	-1.52187	0.0219298	0.0925566	-1.50076	0.0223464	0.0727232	-1.30154	0.129032	0.274319
GO_REGULATION_OF_GENE_EXPRESSION_EPIGENETIC	-1.52123	0	0.0930008	-1.66719	0	0.0130271	-1.37077	0.0152672	0.204395
GO_SPINDLE_POLE_CENTROSOME	-1.521	0.0196078	0.0931024	-1.6987	0	0.00852101	-1.62376	0	0.0334246
REACTOME_SLBP_DEPENDENT_PROCESSING_OF_REPLICATION_DEPENDENT_HISTONE_PRE_MRNAS	-1.52022	0.0191693	0.0937055	-1.53408	0.00536193	0.0559304	-1.47157	0.0221239	0.118006
GO_FEMALE_GAMETE_GENERATION	-1.51955	0	0.0941344	-1.85989	0	0.000481151	-1.41347	0.0052356	0.166702
GO_NEGATIVE_REGULATION_OF_DNA_TEMPLATED_TRANSCRIPTION_ELONGATION	-1.51932	0.0257353	0.0942564	-1.52952	0.026738	0.0581289	-1.24856	0.191721	0.332277
GO_REGULATION_OF_SYSTEMIC_ARTERIAL_BLOOD_PRESSURE_BY_RENIN_ANGIOTENSIN	-1.51917	0.0323887	0.0943036	NA	NA	NA	NA	NA	NA
GO_REGULATION_OF_DOUBLE_STRAND_BREAK_REPAIR_VIA_NONHOMOLOGOUS_END_JOINING	-1.51903	0.037037	0.0943189	-1.63203	0.0118343	0.020564	-0.935189	0.533169	0.758259
GO_ANTIGEN_PROCESSING_AND_PRESENTATION_OF_EXOGENOUS_PEPTIDE_ANTIGEN_VIA_MHC_CLASS_I	-1.51887	0.00990099	0.0943343	NA	NA	NA	NA	NA	NA
GO_EUKARYOTIC_TRANSLATION_INITIATION_FACTOR_3_COMPLEX	-1.51845	0.0458015	0.0946111	-1.38655	0.1	0.148566	-1.1746	0.250549	0.424415
GO_POSITIVE_REGULATION_OF_PROTEIN_IMPORT	-1.51784	0.0276243	0.0950028	-1.09982	0.273657	0.473499	NA	NA	NA
GO_CONTRACTILE_RING	-1.51735	0.0234899	0.0953748	-1.56134	0.010929	0.043492	-1.14652	0.286031	0.463632
PID_LYMPH_ANGIOGENESIS_PATHWAY	-1.51688	0.0452489	0.0956292	NA	NA	NA	NA	NA	NA
GO_NUCLEOTIDE_SUGAR_TRANSMEMBRANE_TRANSPORT	-1.51641	0.052459	0.0959192	-1.05971	0.408108	0.534705	NA	NA	NA
GO_HISTONE_H4_K16_ACETYLATION	-1.51574	0.0502092	0.0963997	-1.45689	0.0406504	0.0977987	-1.47115	0.0388128	0.118197
GO_CYTOPLASMIC_SEQUESTERING_OF_TRANSCRIPTION_FACTOR	-1.51552	0.056391	0.0964901	-0.936701	0.545932	0.731213	NA	NA	NA
REACTOME_REMOVAL_OF_THE_FLAP_INTERMEDIATE_FROM_THE_C_STRAND	-1.51495	0.0512048	0.0969043	-1.526	0.0393519	0.0596946	-1.32528	0.108652	0.245619
GO_IRES_DEPENDENT_VIRAL_TRANSLATIONAL_INITIATION	-1.51462	0.0517799	0.0971039	-1.31144	0.140541	0.214382	-0.757773	0.784483	0.958925
REACTOME_FORMATION_OF_THE_EARLY_ELONGATION_COMPLEX	-1.51357	0.0366492	0.0979208	-1.54234	0.0220386	0.0518521	-1.31981	0.1	0.252484
GO_TETRAHYDROFOLATE_INTERCONVERSION	-1.51354	0.0501672	0.0978333	-1.54979	0.0309859	0.0484429	-1.29444	0.155556	0.28073
WP_NONHOMOLOGOUS_END_JOINING	-1.51316	0.054878	0.0980268	-1.46354	0.0552764	0.0936123	-1.15982	0.293249	0.442084
GO_NUCLEAR_ENVELOPE_ORGANIZATION	-1.5124	0.00724638	0.0986098	-1.83563	0	0.000768833	-1.51048	0.0153061	0.0906519
GO_REGULATORY_RNA_BINDING	-1.51194	0.0107527	0.0988883	-1.36271	0.0594595	0.167854	-1.00695	0.441038	0.652078
REACTOME_REGULATION_OF_TP53_ACTIVITY_THROUGH_METHYLATION	-1.51113	0.0384615	0.0995119	-1.47947	0.0319149	0.0840534	-1.35706	0.0743243	0.215917
PID_ILK_PATHWAY	-1.51081	0.0352113	0.0996754	-1.3876	0.0512821	0.147899	NA	NA	NA
GO_REGULATION_OF_MAMMARY_GLAND_EPITHELIAL_CELL_PROLIFERATION	-1.51069	0.0498084	0.099665	-1.35353	0.101124	0.17608	NA	NA	NA
GO_NUCLEOTIDE_SUGAR_TRANSMEMBRANE_TRANSPORTER_ACTIVITY	-1.51056	0.0392749	0.0996703	-1.0852	0.383459	0.496042	NA	NA	NA
GO_GENERAL_TRANSCRIPTION_INITIATION_FACTOR_BINDING	-1.51049	0.0114943	0.0996296	-1.53668	0.00824176	0.0548019	-0.513972	1	1
GO_DNA_DEAMINATION	-1.51048	0.0429043	0.0995238	NA	NA	NA	NA	NA	NA
GO_FIBRILLAR_COLLAGEN_TRIMER	-1.5103	0.0426229	0.0995753	NA	NA	NA	NA	NA	NA
GO_DETERMINATION_OF_ADULT_LIFESPAN	-1.50987	0.0464286	0.0998412	-1.18269	0.263298	0.359948	NA	NA	NA
GO_DNA_METHYLATION_OR_DEMETHYLATION	-1.50984	0.0119048	0.0997551	-1.22031	0.115265	0.31741	NA	NA	NA
WP_CANONICAL_AND_NONCANONICAL_NOTCH_SIGNALING	-1.50981	0.027027	0.099682	-1.0152	0.445013	0.602882	NA	NA	NA
GO_REGULATION_OF_VIRAL_LIFE_CYCLE	-1.50914	0	0.100179	NA	NA	NA	NA	NA	NA
GO_TELOMERE_CAPPING	-1.50738	0.0125	0.101605	-1.67277	0	0.01204	-1.54122	0.00941176	0.0722389
GO_POSITIVE_REGULATION_OF_NEURAL_PRECURSOR_CELL_PROLIFERATION	-1.50662	0	0.102176	-0.907529	0.628985	0.77887	NA	NA	NA
GO_THREONINE_TYPE_ENDOPEPTIDASE_ACTIVITY	-1.50586	0.0431373	0.102709	-1.44531	0.0552764	0.106174	NA	NA	NA
GO_MRNA_CLEAVAGE_INVOLVED_IN_MRNA_PROCESSING	-1.50578	0.0385965	0.102657	-1.56602	0.0204604	0.0418857	-1.53354	0.0144628	0.0762549
REACTOME_RECRUITMENT_OF_MITOTIC_CENTROSOME_PROTEINS_AND_COMPLEXES	-1.50524	0.0103093	0.10304	-2.02475	0	4.3267e-06	-1.91437	0	0.000180158
GO_RETROGRADE_VESICLE_MEDIATED_TRANSPORT_GOLGI_TO_ENDOPLASMIC_RETICULUM	-1.5045	0	0.103684	-1.89621	0	0.000222474	-1.55141	0.005	0.0673903
GO_REGULATION_OF_TRANSLATIONAL_FIDELITY	-1.50408	0.0428016	0.103951	-1.48684	0.0569106	0.0797727	-1.07725	0.379545	0.554024
GO_NUCLEOTIDE_EXCISION_REPAIR_COMPLEX	-1.50394	0.0498442	0.10396	-1.39565	0.0911392	0.141191	-0.988879	0.512821	0.678652
GO_TRANSCRIPTION_EXPORT_COMPLEX	-1.50388	0.0407523	0.103904	-1.51373	0.0326633	0.0660348	-1.26554	0.173729	0.314708
BIOCARTA_VDR_PATHWAY	-1.50367	0.0299145	0.103957	-1.09335	0.334232	0.483699	NA	NA	NA
BIOCARTA_P53HYPOXIA_PATHWAY	-1.50362	0.0478088	0.10389	-0.597208	0.973615	0.992209	NA	NA	NA
REACTOME_REPRODUCTION	-1.50344	0	0.103984	-1.70479	0	0.00779084	-1.3968	0.0299252	0.182169
GO_PROTEIN_DNA_COMPLEX_DISASSEMBLY	-1.50312	0.0464286	0.104146	-1.49091	0.0337662	0.0778655	-1.11824	0.315789	0.494163
PID_RB_1PATHWAY	-1.50311	0.01	0.104038	-1.5279	0.0130293	0.0586973	-1.0776	0.28133	0.553803
GO_CYTOPLASMIC_SEQUESTERING_OF_PROTEIN	-1.50304	0.0179372	0.103988	-1.04817	0.382022	0.551918	NA	NA	NA
REACTOME_MET_ACTIVATES_PTK2_SIGNALING	-1.50268	0.029703	0.104223	NA	NA	NA	NA	NA	NA
REACTOME_REGULATION_OF_HSF1_MEDIATED_HEAT_SHOCK_RESPONSE	-1.50222	0.021978	0.104503	-1.75057	0	0.00367127	-1.45904	0.0206186	0.12769
GO_EXORIBONUCLEASE_ACTIVITY	-1.50197	0.0178571	0.104637	-1.49891	0.0136612	0.0735425	-0.789473	0.863014	0.93593
WP_ANDROGEN_RECEPTOR_SIGNALING_PATHWAY	-1.49973	0	0.106479	-0.847205	0.852459	0.864804	NA	NA	NA
GO_HISTONE_H3_K9_TRIMETHYLATION	-1.4995	0.0509804	0.106583	-1.48008	0.045584	0.0836912	-1.58679	0.0114416	0.0485708
BIOCARTA_SKP2E2F_PATHWAY	-1.49892	0.0502959	0.107028	-1.55753	0.0243902	0.0450102	-1.52277	0.0163934	0.0828425
GO_REGULATION_OF_EPITHELIAL_TUBE_FORMATION	-1.49883	0.0420168	0.10699	-1.46613	0.0575342	0.0920708	NA	NA	NA
GO_CYCLIN_BINDING	-1.49842	0.0439024	0.107237	-1.31224	0.112601	0.213873	-1.0965	0.302895	0.525253
GO_NUCLEAR_MATRIX	-1.49805	0	0.107409	-1.78674	0	0.00194003	-1.40011	0.0135135	0.179589
GO_VIRAL_TRANSLATION	-1.49764	0.0351438	0.107679	-1.35987	0.111111	0.170556	-0.763922	0.804435	0.955957
GO_REGULATION_OF_CHROMATIN_BINDING	-1.49737	0.0553191	0.107805	-1.74461	0.00266667	0.00406817	-0.943127	0.532438	0.744376
GO_NEGATIVE_REGULATION_OF_MEIOTIC_CELL_CYCLE	-1.49705	0.0433333	0.107987	-1.67251	0	0.0120636	-1.09719	0.356044	0.525404
GO_RETINA_VASCULATURE_MORPHOGENESIS_IN_CAMERA_TYPE_EYE	-1.49694	0.0372881	0.10798	NA	NA	NA	NA	NA	NA
GO_RRNA_PSEUDOURIDINE_SYNTHESIS	-1.4963	0.0363636	0.108428	-1.58355	0.0123153	0.0355012	-1.1407	0.320988	0.469859
REACTOME_ACTIVATION_OF_ANTERIOR_HOX_GENES_IN_HINDBRAIN_DEVELOPMENT_DURING_EARLY_EMBRYOGENESIS	-1.49451	0.0151515	0.110078	-1.21863	0.134897	0.318292	NA	NA	NA
GO_PEPTIDASE_COMPLEX	-1.49422	0	0.110223	-1.4956	0.00578035	0.0754553	NA	NA	NA
GO_REGULATION_OF_HEART_MORPHOGENESIS	-1.49377	0.0205128	0.110503	-0.6888	0.943005	0.974263	NA	NA	NA
GO_NUCLEAR_EUCHROMATIN	-1.49365	0.044898	0.110482	-1.53386	0.0240642	0.0559036	-1.24796	0.181034	0.332939
WP_TRANSSULFURATION_AND_ONE_CARBON_METABOLISM	-1.49252	0.0374332	0.111406	-1.56769	0.0172911	0.0410934	-1.29727	0.108374	0.278247
REACTOME_RNA_POLYMERASE_I_TRANSCRIPTION	-1.49228	0.00719425	0.111522	-1.66229	0.00294985	0.0138441	-1.46715	0.0218447	0.121629
GO_BLASTOCYST_FORMATION	-1.4904	0.0157895	0.113139	-1.49767	0.0298913	0.0742467	-0.695515	0.938865	0.986849
GO_PERICENTRIOLAR_MATERIAL	-1.49035	0.0421941	0.113071	-1.19165	0.261097	0.348203	NA	NA	NA
GO_TRANSCRIPTION_ELONGATION_FACTOR_COMPLEX	-1.4903	0.0232558	0.113002	-1.2631	0.127321	0.265572	NA	NA	NA
GO_SMALL_NUCLEOLAR_RIBONUCLEOPROTEIN_COMPLEX_ASSEMBLY	-1.49022	0.0214067	0.112943	-1.08996	0.390746	0.488496	-0.601312	0.942431	0.999696
GO_PROTEIN_K63_LINKED_UBIQUITINATION	-1.49014	0.0218978	0.112899	-1.56587	0.00835655	0.04191	-1.17979	0.180778	0.417144
REACTOME_ANTIGEN_PROCESSING_CROSS_PRESENTATION	-1.4895	0	0.113376	NA	NA	NA	NA	NA	NA
REACTOME_PROCESSING_OF_INTRONLESS_PRE_MRNAS	-1.48918	0.0674603	0.11357	-1.57947	0.0157895	0.0367999	-1.48437	0.0562771	0.108849
REACTOME_COLLAGEN_DEGRADATION	-1.48916	0.00704225	0.11347	NA	NA	NA	NA	NA	NA
GO_REGULATION_OF_NEUROBLAST_PROLIFERATION	-1.48903	0.0315789	0.113488	-1.50197	0.0221607	0.0720692	-0.954522	0.533784	0.728277
NABA_BASEMENT_MEMBRANES	-1.4889	0.0242718	0.113514	NA	NA	NA	NA	NA	NA
GO_TRANSLATION_PREINITIATION_COMPLEX	-1.48855	0.0531915	0.113744	-1.39299	0.074813	0.143478	-1.14351	0.295503	0.466047
GO_REGULATION_OF_SYMBIOTIC_PROCESS	-1.48821	0	0.113931	NA	NA	NA	NA	NA	NA
GO_PROTEIN_K48_LINKED_UBIQUITINATION	-1.48818	0.0143885	0.113859	-1.51061	0.0134771	0.0678408	-1.17354	0.166276	0.425025
GO_POSITIVE_REGULATION_OF_EPITHELIAL_TO_MESENCHYMAL_TRANSITION	-1.48798	0.0201342	0.113917	-0.870731	0.713043	0.835863	NA	NA	NA
GO_GLYCOSYL_COMPOUND_BIOSYNTHETIC_PROCESS	-1.48674	0.0180723	0.11492	-1.1678	0.189415	0.380319	NA	NA	NA
GO_RNA_PHOSPHODIESTER_BOND_HYDROLYSIS_EXONUCLEOLYTIC	-1.48667	0.035503	0.114891	-1.51049	0.025788	0.0678424	-0.997792	0.455399	0.665933
WP_AMPLIFICATION_AND_EXPANSION_OF_ONCOGENIC_PATHWAYS_AS_METASTATIC_TRAITS	-1.48653	0.0493827	0.114897	NA	NA	NA	NA	NA	NA
GO_POSITIVE_REGULATION_OF_CHROMATIN_BINDING	-1.48585	0.0428571	0.115427	-1.68423	0	0.0103209	-0.874609	0.637584	0.847575
GO_IMPORT_INTO_NUCLEUS	-1.48582	0	0.115339	-1.57991	0	0.0367298	-1.05348	0.302857	0.586988
REACTOME_NOTCH4_ACTIVATION_AND_TRANSMISSION_OF_SIGNAL_TO_THE_NUCLEUS	-1.48575	0.0477816	0.115268	-0.985193	0.490196	0.652247	NA	NA	NA
GO_RNA_POLYMERASE_II_HOLOENZYME	-1.48525	0	0.115636	-1.76911	0	0.00268561	-1.52535	0.00779221	0.0812573
REACTOME_ESTROGEN_DEPENDENT_GENE_EXPRESSION	-1.48517	0	0.115587	-1.42676	0.02589	0.118042	-0.92278	0.618926	0.777179
REACTOME_GP1B_IX_V_ACTIVATION_SIGNALLING	-1.48461	0.0625	0.116032	-0.874518	0.61708	0.831171	NA	NA	NA
GO_AXIS_ELONGATION	-1.48455	0.00917431	0.115969	-0.915393	0.580475	0.766963	NA	NA	NA
GO_PROTEIN_LOCALIZATION_TO_ENDOPLASMIC_RETICULUM	-1.48371	0	0.116618	-1.67553	0	0.0115341	-1.20306	0.0785908	0.388571
REACTOME_SIGNALING_BY_PDGF	-1.48362	0.00757576	0.116576	NA	NA	NA	NA	NA	NA
REACTOME_TP53_REGULATES_TRANSCRIPTION_OF_CELL_DEATH_GENES	-1.48349	0.0621762	0.116573	-0.824944	0.771144	0.89261	NA	NA	NA
GO_REGULATION_OF_CENTROSOME_DUPLICATION	-1.48338	0.0304878	0.116541	-1.70654	0.00566572	0.00757815	-1.61058	0.0136986	0.0382736
GO_LIGASE_ACTIVITY_FORMING_CARBON_OXYGEN_BONDS	-1.48305	0.03125	0.116703	-1.40095	0.0723861	0.137066	-1.10477	0.314159	0.513476
GO_PLATELET_DERIVED_GROWTH_FACTOR_RECEPTOR_BINDING	-1.48286	0.0533808	0.116787	NA	NA	NA	NA	NA	NA
GO_POST_MRNA_RELEASE_SPLICEOSOMAL_COMPLEX	-1.48145	0.0627063	0.118014	-1.4619	0.065	0.0943647	-1.04026	0.399151	0.605509
REACTOME_CONSTITUTIVE_SIGNALING_BY_LIGAND_RESPONSIVE_EGFR_CANCER_VARIANTS	-1.48111	0.056	0.118218	-0.837722	0.688312	0.876581	NA	NA	NA
REACTOME_MRNA_DECAY_BY_5_TO_3_EXORIBONUCLEASE	-1.48097	0.0544747	0.118245	-1.4669	0.0517241	0.091697	-1.40208	0.0732861	0.177913
GO_VASCULAR_WOUND_HEALING	-1.48083	0.0212014	0.11827	NA	NA	NA	NA	NA	NA
GO_RNA_CAPPING	-1.48013	0.0154639	0.118797	-1.53462	0.00791557	0.0557286	-1.30073	0.0982533	0.274826
REACTOME_SIGNALING_BY_NTRK3_TRKC_	-1.47998	0.0676692	0.118826	-1.34447	0.122016	0.185244	-0.775511	0.779193	0.948235
GO_ESTABLISHMENT_OF_SPINDLE_ORIENTATION	-1.47826	0.00561798	0.120346	-1.48512	0.0245902	0.0808574	-1.33369	0.0902778	0.235655
GO_NUCLEAR_EXPORT_SIGNAL_RECEPTOR_ACTIVITY	-1.47811	0.0721003	0.120374	-1.43688	0.0902256	0.111582	-1.21922	0.220339	0.368533
GO_N_ACETYLTRANSFERASE_ACTIVITY	-1.47643	0	0.121938	-1.56217	0	0.0432829	-1.4415	0.0160428	0.143611
GO_ENDORIBONUCLEASE_ACTIVITY	-1.47621	0.0296296	0.122018	-1.39739	0.0252101	0.139817	-0.943872	0.553531	0.743745
WP_NEOVASCULARISATION_PROCESSES	-1.4753	0.00591716	0.122803	NA	NA	NA	NA	NA	NA
REACTOME_HSF1_ACTIVATION	-1.47512	0.0186916	0.122858	-1.21656	0.194915	0.320725	-1.07335	0.366667	0.557699
WP_THE_EFFECT_OF_PROGERIN_ON_THE_INVOLVED_GENES_IN_HUTCHINSONGILFORD_PROGERIA_SYNDROME	-1.47504	0.0546218	0.12282	-1.40299	0.0779221	0.135301	-1.05125	0.404255	0.589009
REACTOME_HDACS_DEACETYLATE_HISTONES	-1.47458	0.037037	0.12318	-1.18273	0.194842	0.360117	-0.983651	0.471831	0.686806
GO_ANTIGEN_PROCESSING_AND_PRESENTATION_OF_PEPTIDE_ANTIGEN_VIA_MHC_CLASS_I	-1.47431	0.0138889	0.123338	NA	NA	NA	NA	NA	NA
GO_RRNA_CONTAINING_RIBONUCLEOPROTEIN_COMPLEX_EXPORT_FROM_NUCLEUS	-1.47419	0.0259259	0.12333	-1.40927	0.0594595	0.130725	-1.19903	0.246809	0.392493
REACTOME_CALNEXIN_CALRETICULIN_CYCLE	-1.47322	0.0521327	0.124107	-1.12479	0.279778	0.441112	NA	NA	NA
REACTOME_REGULATION_OF_MRNA_STABILITY_BY_PROTEINS_THAT_BIND_AU_RICH_ELEMENTS	-1.47257	0	0.124626	-1.1904	0.144615	0.34979	NA	NA	NA
GO_SMN_COMPLEX	-1.47226	0.0695364	0.124785	-1.46146	0.0657534	0.094608	-1.29579	0.182222	0.279301
GO_INSULIN_LIKE_GROWTH_FACTOR_I_BINDING	-1.47134	0.0709459	0.125584	NA	NA	NA	NA	NA	NA
GO_POSITIVE_REGULATION_OF_DNA_METABOLIC_PROCESS	-1.47107	0	0.125687	-1.77244	0	0.00252477	-1.18461	0.0965732	0.411226
REACTOME_GLYCOLYSIS	-1.47001	0.00775194	0.126518	-1.52621	0.00287356	0.0596186	-0.890037	0.696386	0.825057
GO_CYTOPLASMIC_TRANSLATION	-1.46962	0	0.126738	-1.74114	0	0.00431874	-1.30322	0.0381679	0.272329
GO_PROTEASOMAL_UBIQUITIN_INDEPENDENT_PROTEIN_CATABOLIC_PROCESS	-1.46894	0.0413223	0.127265	-1.46332	0.0567568	0.0936879	NA	NA	NA
PID_INTEGRIN_A9B1_PATHWAY	-1.46752	0.0625	0.128585	NA	NA	NA	NA	NA	NA
GO_TRNA_METHYLTRANSFERASE_ACTIVITY	-1.46696	0.0327869	0.129002	-1.50577	0.0359116	0.0703753	-1.37639	0.0854503	0.199215
GO_U1_SNRNP	-1.46652	0.0490566	0.129311	-1.68245	0.0075188	0.0105162	-1.63743	0.0043956	0.0284111
GO_PROTEASOME_ACCESSORY_COMPLEX	-1.46612	0.0694445	0.129618	-1.49854	0.0454545	0.0737367	-1.29634	0.131765	0.278999
GO_METHYL_CPG_BINDING	-1.46604	0.0535714	0.129582	-1.37684	0.0809399	0.155778	-0.831497	0.751678	0.900027
GO_IMMUNOGLOBULIN_PRODUCTION_INVOLVED_IN_IMMUNOGLOBULIN_MEDIATED_IMMUNE_RESPONSE	-1.46594	0.041958	0.129552	-1.00015	0.422535	0.626833	NA	NA	NA
GO_PURINE_NUCLEOBASE_BIOSYNTHETIC_PROCESS	-1.46534	0.0550162	0.130036	-1.40745	0.077748	0.132038	-1.38749	0.0851528	0.190433
GO_EUKARYOTIC_48S_PREINITIATION_COMPLEX	-1.46528	0.0919118	0.129965	-1.35391	0.128947	0.175814	-1.15774	0.258772	0.445871
GO_TROPHECTODERMAL_CELL_DIFFERENTIATION	-1.4648	0.0650685	0.13036	-1.33537	0.116883	0.193818	NA	NA	NA
GO_PYRIMIDINE_DEOXYRIBONUCLEOTIDE_METABOLIC_PROCESS	-1.46437	0.0661479	0.130665	-1.27794	0.166667	0.251308	-1.04578	0.377574	0.596562
GO_RRNA_3_END_PROCESSING	-1.46434	0.0681115	0.13055	-1.43957	0.0765432	0.110074	-1.16677	0.273684	0.433228
GO_REGULATION_OF_RNA_EXPORT_FROM_NUCLEUS	-1.46312	0.0748031	0.131587	-1.46892	0.0672043	0.0905629	-1.34062	0.110112	0.229087
GO_CELL_DIVISION_SITE	-1.46213	0.032	0.132463	-1.80152	0	0.00145772	-1.30046	0.0675676	0.274865
GO_SNORNA_METABOLIC_PROCESS	-1.46102	0.0858209	0.133531	-1.43571	0.0853333	0.112173	-1.37787	0.103448	0.197984
KEGG_PANCREATIC_CANCER	-1.46099	0.00980392	0.133441	-1.17321	0.169139	0.37277	NA	NA	NA
REACTOME_METABOLISM_OF_POLYAMINES	-1.46009	0.0152672	0.13418	-1.17569	0.168605	0.369982	NA	NA	NA
GO_DNA_MODIFICATION	-1.45998	0.0153846	0.134151	-1.20704	0.117834	0.332536	NA	NA	NA
GO_NEGATIVE_REGULATION_OF_DNA_BINDING	-1.45996	0.0136054	0.134061	-1.61971	0.0027027	0.0235408	-0.934166	0.580717	0.759891
GO_ENDONUCLEOLYTIC_CLEAVAGE_IN_ITS1_TO_SEPARATE_SSU_RRNA_FROM_5_8S_RRNA_AND_LSU_RRNA_FROM_TRICISTRONIC_RRNA_TRANSCRIPT_SSU_RRNA_5_8S_RRNA_LSU_RRNA	-1.45895	0.0776397	0.135008	-1.3334	0.15748	0.195112	-0.886364	0.614073	0.830408
GO_UNFOLDED_PROTEIN_BINDING	-1.45846	0	0.135395	-1.4525	0.013245	0.100742	-1.37738	0.0235602	0.198148
REACTOME_ELASTIC_FIBRE_FORMATION	-1.45845	0.00621118	0.135288	NA	NA	NA	NA	NA	NA
PID_HIF2PATHWAY	-1.45798	0.0634921	0.135637	NA	NA	NA	NA	NA	NA
GO_NEGATIVE_REGULATION_OF_STEM_CELL_DIFFERENTIATION	-1.45784	0.0614754	0.135646	-0.978215	0.473389	0.663448	NA	NA	NA
WP_TRANSLATION_FACTORS	-1.4573	0.0330578	0.136108	-1.7301	0	0.00527849	-1.39147	0.0610687	0.187478
GO_REGULATION_OF_TELOMERASE_ACTIVITY	-1.45712	0.0201342	0.136151	-1.62516	0.00569801	0.02223	-1.33585	0.0695444	0.233388
GO_LATERAL_ELEMENT	-1.45669	0.0540541	0.136487	-1.57826	0.00787402	0.0372453	-1.45342	0.0400891	0.13248
GO_CLEAVAGE_FURROW	-1.45662	0.0277778	0.136426	-1.75812	0	0.00323415	-1.27325	0.1	0.305629
GO_REGULATION_OF_EXIT_FROM_MITOSIS	-1.45619	0.0827815	0.13667	-1.7134	0.0148148	0.00674876	-1.60571	0.0167364	0.0402155
REACTOME_SIGNALING_BY_NOTCH3	-1.45581	0.034965	0.136949	-1.11493	0.24507	0.453399	-0.787834	0.884521	0.937525
GO_RNA_POLYMERASE_II_CTD_HEPTAPEPTIDE_REPEAT_KINASE_ACTIVITY	-1.45573	0.0664452	0.136914	-1.62847	0.00777202	0.021426	-1.51046	0.0235043	0.090535
REACTOME_NOTCH3_ACTIVATION_AND_TRANSMISSION_OF_SIGNAL_TO_THE_NUCLEUS	-1.45563	0.042654	0.136898	-1.28048	0.128655	0.24823	-0.707375	0.90553	0.984391
GO_SPLICEOSOMAL_TRI_SNRNP_COMPLEX_ASSEMBLY	-1.45513	0.0819113	0.137276	-1.50522	0.0460358	0.0704294	-1.36751	0.104803	0.207863
GO_NEGATIVE_REGULATION_OF_UBIQUITIN_PROTEIN_TRANSFERASE_ACTIVITY	-1.45494	0.0595238	0.137369	-1.69238	0.010989	0.00930483	-1.35269	0.108647	0.220403
BIOCARTA_BCELLSURVIVAL_PATHWAY	-1.45492	0.0421456	0.137262	-1.24489	0.224044	0.287024	-0.722174	0.829694	0.978021
GO_MAINTENANCE_OF_CELL_NUMBER	-1.45478	0	0.137269	-1.49975	0	0.0730661	NA	NA	NA
GO_EXTRACELLULAR_MATRIX_STRUCTURAL_CONSTITUENT	-1.45474	0	0.137188	NA	NA	NA	NA	NA	NA
GO_DNA_DAMAGE_RESPONSE_SIGNAL_TRANSDUCTION_RESULTING_IN_TRANSCRIPTION	-1.45439	0.0699589	0.137393	-1.37865	0.10411	0.154641	NA	NA	NA
WP_NOTCH_SIGNALING_PATHWAY_NETPATH	-1.45308	0	0.138639	-0.784002	0.905983	0.930297	NA	NA	NA
GO_RIBONUCLEASE_P_COMPLEX	-1.45307	0.0750853	0.138516	-1.43218	0.0752688	0.114426	-1.40816	0.0714286	0.171464
GO_SERINE_FAMILY_AMINO_ACID_BIOSYNTHETIC_PROCESS	-1.45269	0.0613718	0.13874	-1.51865	0.0344828	0.0633689	-1.3124	0.126638	0.261896
GO_NUCLEOLAR_LARGE_RRNA_TRANSCRIPTION_BY_RNA_POLYMERASE_I	-1.45227	0.0582192	0.139011	-1.49456	0.0366492	0.0761418	-1.27129	0.172043	0.30799
GO_COMPLEX_OF_COLLAGEN_TRIMERS	-1.45221	0.0683761	0.138934	NA	NA	NA	NA	NA	NA
REACTOME_METABOLISM_OF_FOLATE_AND_PTERINES	-1.45205	0.0364963	0.13897	-1.11499	0.330789	0.453568	-0.793763	0.75803	0.933185
GO_COHESIN_COMPLEX	-1.45156	0.0548387	0.139395	-1.34114	0.110825	0.188177	-1.3784	0.0673913	0.197413
GO_POSITIVE_REGULATION_OF_DOUBLE_STRAND_BREAK_REPAIR_VIA_NONHOMOLOGOUS_END_JOINING	-1.45144	0.0790274	0.139392	-1.28857	0.160494	0.239554	NA	NA	NA
GO_TRANSLATIONAL_INITIATION	-1.45065	0	0.140091	-1.69246	0	0.00930996	-1.21083	0.0573066	0.379277
GO_POSITIVE_REGULATION_OF_RESPONSE_TO_DNA_DAMAGE_STIMULUS	-1.45058	0.0273973	0.14004	-1.27589	0.0443038	0.252472	NA	NA	NA
GO_ESTABLISHMENT_OF_PLANAR_POLARITY_INVOLVED_IN_NEURAL_TUBE_CLOSURE	-1.44993	0.0706714	0.140612	-1.44	0.0788804	0.110036	NA	NA	NA
GO_RESPONSE_TO_UV_C	-1.44875	0.0719178	0.141711	-1.2894	0.170543	0.238967	NA	NA	NA
GO_NEGATIVE_REGULATION_OF_B_CELL_APOPTOTIC_PROCESS	-1.44797	0.0649819	0.142412	-1.37746	0.0889488	0.155495	-0.959475	0.538631	0.720368
GO_RNA_POLYMERASE_II_CORE_COMPLEX	-1.44732	0.0666667	0.142925	-1.52578	0.0269542	0.059743	-1.05552	0.4102	0.584178
GO_RETINA_VASCULATURE_DEVELOPMENT_IN_CAMERA_TYPE_EYE	-1.44714	0.0551181	0.142946	NA	NA	NA	NA	NA	NA
REACTOME_RUNX1_REGULATES_TRANSCRIPTION_OF_GENES_INVOLVED_IN_DIFFERENTIATION_OF_HSCS	-1.44575	0.01	0.144255	-1.20369	0.125767	0.335964	NA	NA	NA
GO_NUCLEAR_PORE_OUTER_RING	-1.44522	0.0568562	0.144677	-1.43923	0.0547945	0.110193	-1.16805	0.309735	0.431879
GO_REGULATION_OF_CELL_MATURATION	-1.44472	0.0476191	0.145061	-1.58662	0.0100756	0.0343171	-1.42205	0.0517241	0.160352
GO_POST_EMBRYONIC_ANIMAL_ORGAN_DEVELOPMENT	-1.44468	0.0947368	0.144972	-0.965326	0.506596	0.681275	NA	NA	NA
GO_FORMATION_OF_CYTOPLASMIC_TRANSLATION_INITIATION_COMPLEX	-1.44378	0.0645161	0.145797	-1.33281	0.118644	0.195507	-1.00085	0.469108	0.661759
GO_NEGATIVE_REGULATION_OF_VIRAL_LIFE_CYCLE	-1.4435	0.0206186	0.14595	NA	NA	NA	NA	NA	NA
GO_MODULATION_BY_VIRUS_OF_HOST_CELLULAR_PROCESS	-1.44326	0.0546875	0.146094	-1.04747	0.379135	0.552836	NA	NA	NA
BIOCARTA_EIF_PATHWAY	-1.44288	0.0954199	0.146307	-1.27334	0.187668	0.255499	-0.800246	0.750552	0.926618
GO_U6_SNRNA_BINDING	-1.44252	0.0606061	0.146537	-1.43965	0.0598958	0.110115	-1.42234	0.0547046	0.160165
WP_TYPE_I_COLLAGEN_SYNTHESIS_IN_THE_CONTEXT_OF_OSTEOGENESIS_IMPERFECTA	-1.44231	0.05	0.146617	NA	NA	NA	NA	NA	NA
REACTOME_REPRESSION_OF_WNT_TARGET_GENES	-1.44191	0.0724138	0.146888	-1.19806	0.254453	0.342093	NA	NA	NA
GO_PRP19_COMPLEX	-1.43976	0.0740741	0.149071	-1.41336	0.0716113	0.127191	-1.08764	0.357298	0.539795
REACTOME_ATF6_ATF6_ALPHA_ACTIVATES_CHAPERONES	-1.43912	0.0696202	0.149599	-1.3061	0.165468	0.220839	-1.09991	0.352577	0.522344
KEGG_AMINOACYL_TRNA_BIOSYNTHESIS	-1.4374	0.0674603	0.151273	-1.41459	0.0694087	0.126393	-1.08193	0.32816	0.549003
GO_U5_SNRNP	-1.43682	0.0869565	0.151706	-1.55055	0.0385604	0.0480881	-1.39827	0.0775862	0.180775
GO_ISOTYPE_SWITCHING_TO_IGG_ISOTYPES	-1.43661	0.0926518	0.151822	-1.25079	0.19802	0.279441	-0.909109	0.582988	0.796224
GO_NEGATIVE_REGULATION_OF_VIRAL_PROCESS	-1.43654	0	0.151759	NA	NA	NA	NA	NA	NA
REACTOME_DISEASES_OF_DNA_REPAIR	-1.43634	0.0981595	0.15185	-1.44025	0.0786802	0.1099	-1.20583	0.219565	0.385379
GO_PROTEIN_SERINE_THREONINE_KINASE_ACTIVATOR_ACTIVITY	-1.43622	0.0621762	0.15183	-1.56791	0.0215633	0.0410592	-1.47925	0.031746	0.112881
REACTOME_RECRUITMENT_OF_NUMA_TO_MITOTIC_CENTROSOMES	-1.43603	0.0322581	0.151887	-2.0034	0	7.77748e-06	-1.90942	0	0.000207559
GO_HISTONE_PHOSPHORYLATION	-1.43586	0.0363636	0.151938	-1.80474	0	0.00136354	-1.91075	0	0.000192193
GO_CATALYTIC_ACTIVITY_ACTING_ON_A_RRNA	-1.4355	0.064257	0.152148	-1.40732	0.0714286	0.131822	-1.57478	0.0193133	0.0548398
GO_REGULATION_OF_TRANSCRIPTION_OF_NUCLEOLAR_LARGE_RRNA_BY_RNA_POLYMERASE_I	-1.43477	0.0825688	0.152741	-1.40783	0.074359	0.131793	-1.20402	0.28145	0.387895
GO_DNA_HELICASE_COMPLEX	-1.43379	0.040293	0.153693	-1.43523	0.0431267	0.112479	-1.18659	0.293987	0.409587
REACTOME_HATS_ACETYLATE_HISTONES	-1.43362	0	0.15372	-1.56324	0.00634921	0.0428388	-1.38885	0.0325	0.190003
GO_ENDONUCLEASE_ACTIVITY	-1.43357	0.015625	0.153631	-1.33985	0.0273973	0.189537	-1.12461	0.20155	0.490221
GO_RENAL_SYSTEM_VASCULATURE_DEVELOPMENT	-1.43342	0.0720721	0.153667	NA	NA	NA	NA	NA	NA
BIOCARTA_SET_PATHWAY	-1.43235	0.108434	0.154716	-0.982376	0.503741	0.656089	NA	NA	NA
REACTOME_MITOCHONDRIAL_TRNA_AMINOACYLATION	-1.43205	0.0813008	0.154901	-1.3412	0.116095	0.188269	-0.83198	0.701717	0.899382
GO_REGULATION_OF_VIRAL_TRANSCRIPTION	-1.43138	0.0350877	0.155479	-0.961708	0.51227	0.686424	NA	NA	NA
REACTOME_MET_PROMOTES_CELL_MOTILITY	-1.43111	0.0243902	0.155638	NA	NA	NA	NA	NA	NA
REACTOME_METHYLATION	-1.43088	0.0909091	0.155729	-0.617499	0.925065	0.989926	NA	NA	NA
BIOCARTA_ETS_PATHWAY	-1.43023	0.0992063	0.156323	-1.17704	0.224274	0.367892	NA	NA	NA
REACTOME_CRISTAE_FORMATION	-1.43017	0.085034	0.156258	-1.27672	0.177596	0.25234	-1.07509	0.395745	0.556192
GO_NEGATIVE_REGULATION_OF_BINDING	-1.43014	0	0.156153	-1.40578	0.0109091	0.132868	NA	NA	NA
GO_CILIARY_BASAL_BODY_PLASMA_MEMBRANE_DOCKING	-1.42966	0	0.156529	-2.00904	0	7.95835e-06	-1.80814	0	0.00200907
GO_RIBONUCLEASE_ACTIVITY	-1.42965	0	0.156397	-1.26636	0.0617284	0.262549	-0.77256	0.982673	0.948626
GO_LIVER_REGENERATION	-1.42922	0.0588235	0.156725	-1.28651	0.111111	0.24178	NA	NA	NA
GO_REGULATION_OF_B_CELL_APOPTOTIC_PROCESS	-1.42916	0.0746888	0.156644	-1.07391	0.343662	0.512235	NA	NA	NA
GO_PORE_COMPLEX_ASSEMBLY	-1.42889	0.0652174	0.156751	-1.43669	0.0589888	0.111619	NA	NA	NA
PID_CASPASE_PATHWAY	-1.4286	0.0134228	0.156928	-1.10213	0.294444	0.470597	NA	NA	NA
GO_FOLIC_ACID_METABOLIC_PROCESS	-1.42856	0.0798611	0.156849	-0.860644	0.672589	0.848558	NA	NA	NA
WP_NOTCH_SIGNALING	-1.42745	0.0514286	0.157931	-0.744369	0.923077	0.957836	-0.812008	0.826484	0.919727
GO_POSITIVE_REGULATION_OF_VIRAL_TRANSCRIPTION	-1.42741	0.0357143	0.15783	-1.29907	0.110215	0.228299	-0.854534	0.714286	0.873862
WP_GENES_RELATED_TO_PRIMARY_CILIUM_DEVELOPMENT_BASED_ON_CRISPR	-1.42731	0.0131579	0.157789	-1.46079	0.0122699	0.094962	-0.786242	0.959135	0.938382
REACTOME_COLLAGEN_BIOSYNTHESIS_AND_MODIFYING_ENZYMES	-1.42725	0.0176991	0.157698	NA	NA	NA	NA	NA	NA
GO_CELL_PROLIFERATION_INVOLVED_IN_KIDNEY_DEVELOPMENT	-1.4269	0.0798479	0.157902	NA	NA	NA	NA	NA	NA
GO_SAM_COMPLEX	-1.42608	0.0844595	0.158637	-1.27252	0.204852	0.256507	-0.947788	0.560091	0.73756
GO_CHROMATIN_SILENCING_AT_TELOMERE	-1.42519	0.0764526	0.159458	-1.48787	0.0518518	0.0792787	-1.41538	0.0694445	0.1659
GO_REGULATION_OF_TRANSLATIONAL_INITIATION_BY_EIF2_ALPHA_PHOSPHORYLATION	-1.42515	0.0914826	0.159371	-1.16266	0.288714	0.386114	NA	NA	NA
GO_DNA_METHYLATION_DEPENDENT_HETEROCHROMATIN_ASSEMBLY	-1.4251	0.103806	0.159292	-1.45304	0.0729167	0.100384	-1.42516	0.0697168	0.158227
GO_PRE_MIRNA_PROCESSING	-1.42495	0.0668896	0.159317	-1.42808	0.0497382	0.117179	-1.34923	0.112088	0.223479
PID_P53_DOWNSTREAM_PATHWAY	-1.42461	0	0.159544	-0.913406	0.716561	0.769891	NA	NA	NA
REACTOME_GRB2_SOS_PROVIDES_LINKAGE_TO_MAPK_SIGNALING_FOR_INTEGRINS_	-1.4241	0.104377	0.16	NA	NA	NA	NA	NA	NA
PID_PDGFRA_PATHWAY	-1.42279	0.0661479	0.161353	-1.11397	0.294416	0.454435	-0.794561	0.749474	0.932208
GO_RNA_SURVEILLANCE	-1.42239	0.0711462	0.161615	-1.43414	0.0747922	0.113176	-1.41353	0.0755149	0.166796
REACTOME_INHIBITION_OF_DNA_RECOMBINATION_AT_TELOMERE	-1.42233	0.0625	0.161567	-1.63802	0.00253165	0.019167	-1.31087	0.0964912	0.262936
GO_DNA_DEALKYLATION	-1.42196	0.0833333	0.161824	NA	NA	NA	NA	NA	NA
PID_TCPTP_PATHWAY	-1.42159	0.0193548	0.162102	NA	NA	NA	NA	NA	NA
GO_COLLAGEN_BINDING	-1.42158	0.0275229	0.161964	NA	NA	NA	NA	NA	NA
GO_POSITIVE_REGULATION_OF_COLLAGEN_METABOLIC_PROCESS	-1.42139	0.059761	0.162034	-1.29033	0.144	0.237925	NA	NA	NA
GO_VENTRICULAR_CARDIAC_MUSCLE_CELL_DIFFERENTIATION	-1.42085	0.0869565	0.162468	-1.39792	0.0703884	0.139524	-1.23889	0.185417	0.342804
GO_MESENCHYME_MORPHOGENESIS	-1.42073	0.0344828	0.162463	-0.700485	0.960227	0.973904	NA	NA	NA
WP_HEDGEHOG_SIGNALING_PATHWAY_NETPATH	-1.42056	0.0812721	0.162519	NA	NA	NA	NA	NA	NA
GO_MITOCHONDRIAL_RNA_METABOLIC_PROCESS	-1.42049	0.0344828	0.162443	-1.39686	0.0637681	0.140252	-1.44272	0.0328638	0.142216
GO_MESENCHYMAL_CELL_PROLIFERATION	-1.42	0.0365854	0.162808	-1.0128	0.422096	0.60544	NA	NA	NA
GO_RESPONSE_TO_TYPE_I_INTERFERON	-1.41999	0.00909091	0.16267	NA	NA	NA	NA	NA	NA
GO_TRANSCRIPTION_INITIATION_FROM_RNA_POLYMERASE_I_PROMOTER	-1.4199	0.0382514	0.162633	-1.62748	0.00289017	0.0215864	-1.44417	0.0427553	0.140985
GO_SIRNA_BINDING	-1.41973	0.0936556	0.162652	NA	NA	NA	NA	NA	NA
REACTOME_ASSOCIATION_OF_TRIC_CCT_WITH_TARGET_PROTEINS_DURING_BIOSYNTHESIS	-1.41918	0.043956	0.163149	-1.50988	0.019774	0.0680814	-1.01124	0.398585	0.645446
GO_MISMATCH_REPAIR_COMPLEX	-1.4187	0.101754	0.163572	-1.38612	0.125341	0.148883	-1.24858	0.218263	0.332474
GO_RRNA_CATABOLIC_PROCESS	-1.4186	0.0646388	0.163547	-1.241	0.195251	0.291753	-0.962459	0.514223	0.714674
REACTOME_DISEASES_ASSOCIATED_WITH_GLYCOSYLATION_PRECURSOR_BIOSYNTHESIS	-1.41856	0.0898876	0.163432	-1.20826	0.214477	0.331464	NA	NA	NA
GO_POSITIVE_REGULATION_OF_ENDOTHELIAL_CELL_CHEMOTAXIS	-1.41805	0.103943	0.163824	NA	NA	NA	NA	NA	NA
GO_CHEMOATTRACTANT_ACTIVITY	-1.41775	0.0669856	0.164029	NA	NA	NA	NA	NA	NA
GO_DNA_N_GLYCOSYLASE_ACTIVITY	-1.41557	0.0822368	0.16623	-1.41939	0.078481	0.122749	-1.26023	0.180293	0.320086
REACTOME_PROCESSING_AND_ACTIVATION_OF_SUMO	-1.41488	0.11	0.166866	-1.42834	0.103825	0.117159	-1.27969	0.182609	0.297861
GO_B_CELL_APOPTOTIC_PROCESS	-1.41441	0.0711111	0.167262	-1.11217	0.307902	0.456269	NA	NA	NA
PID_AVB3_INTEGRIN_PATHWAY	-1.41337	0	0.168212	NA	NA	NA	NA	NA	NA
GO_FIBRONECTIN_BINDING	-1.41228	0.0390244	0.169254	NA	NA	NA	NA	NA	NA
GO_CELLULAR_SENESCENCE	-1.41201	0.0105263	0.169385	-1.2824	0.0544872	0.246099	NA	NA	NA
GO_3_5_EXODEOXYRIBONUCLEASE_ACTIVITY	-1.41163	0.066474	0.169642	-1.38418	0.0728155	0.150221	-1.33044	0.107784	0.239426
REACTOME_MRNA_CAPPING	-1.41146	0.0392157	0.169687	-1.48692	0.0280612	0.0797815	-1.26146	0.154348	0.318803
GO_SWR1_COMPLEX	-1.41094	0.0766667	0.170122	-1.37336	0.100264	0.158567	-1.00806	0.482301	0.651159
GO_PYRIMIDINE_RIBONUCLEOSIDE_TRIPHOSPHATE_METABOLIC_PROCESS	-1.40971	0.116197	0.171347	-1.02688	0.426735	0.586089	NA	NA	NA
REACTOME_FOLDING_OF_ACTIN_BY_CCT_TRIC	-1.40953	0.0909091	0.17138	-1.52943	0.0279898	0.0580611	-1.42579	0.0634249	0.157582
REACTOME_ANCHORING_OF_THE_BASAL_BODY_TO_THE_PLASMA_MEMBRANE	-1.4089	0.038961	0.171898	-2.04214	0	4.65236e-06	-1.80157	0	0.0022956
REACTOME_METABOLISM_OF_ANGIOTENSINOGEN_TO_ANGIOTENSINS	-1.40843	0.089172	0.172293	NA	NA	NA	NA	NA	NA
GO_CATALYTIC_STEP_1_SPLICEOSOME	-1.40774	0.107692	0.172937	-1.4069	0.0858586	0.132156	-1.09705	0.341615	0.524886
GO_METHYLATED_HISTONE_BINDING	-1.4077	0.00952381	0.17283	-1.81164	0	0.00120916	-1.59283	0	0.0455672
REACTOME_TELOMERE_C_STRAND_SYNTHESIS_INITIATION	-1.40674	0.0885246	0.173695	-1.53948	0.008	0.0531768	-1.45159	0.0225734	0.133771
GO_PEPTIDYL_METHIONINE_MODIFICATION	-1.40667	0.102167	0.173614	-1.31276	0.158924	0.213534	-1.0736	0.390496	0.557679
GO_HISTONE_ACETYLTRANSFERASE_ACTIVITY_H4_K16_SPECIFIC	-1.40545	0.0952381	0.174848	-1.33201	0.167453	0.196033	-1.1328	0.32998	0.47882
REACTOME_EARLY_PHASE_OF_HIV_LIFE_CYCLE	-1.40539	0.108014	0.174741	-1.16438	0.26455	0.384276	NA	NA	NA
WP_PHOTODYNAMIC_THERAPYINDUCED_AP1_SURVIVAL_SIGNALING	-1.40509	0.0580645	0.174952	-1.07548	0.318919	0.51108	NA	NA	NA
GO_NUCLEUS_ORGANIZATION	-1.40447	0	0.175493	-1.82775	0	0.000889508	-1.68724	0	0.0142111
GO_ENDOCARDIAL_CUSHION_DEVELOPMENT	-1.40345	0.0413793	0.17654	-0.908398	0.598854	0.777099	NA	NA	NA
GO_CYTOPLASMIC_UBIQUITIN_LIGASE_COMPLEX	-1.40327	0.0824373	0.17659	-1.2564	0.195055	0.273031	-1.01404	0.476298	0.64129
GO_EYELID_DEVELOPMENT_IN_CAMERA_TYPE_EYE	-1.40317	0.0763889	0.176529	-1.02769	0.424479	0.585551	-0.776886	0.774678	0.946511
GO_RESPONSE_TO_INTERLEUKIN_7	-1.40308	0.0482456	0.176509	-0.853663	0.677835	0.856353	NA	NA	NA
GO_NEGATIVE_REGULATION_OF_GLUCONEOGENESIS	-1.40301	0.0739437	0.176442	NA	NA	NA	NA	NA	NA
GO_RNA_INTERFERENCE	-1.40228	0.0863309	0.177115	-1.39018	0.0681818	0.145783	-0.632846	0.961207	0.999899
GO_REGULATION_OF_NUCLEOBASE_CONTAINING_COMPOUND_TRANSPORT	-1.40144	0.0930233	0.177852	-1.21745	0.226064	0.31975	-1.03536	0.408791	0.612487
REACTOME_COLLAGEN_FORMATION	-1.40051	0.0322581	0.178825	NA	NA	NA	NA	NA	NA
REACTOME_ASSEMBLY_OF_COLLAGEN_FIBRILS_AND_OTHER_MULTIMERIC_STRUCTURES	-1.40021	0.0225564	0.179016	NA	NA	NA	NA	NA	NA
GO_RIBONUCLEASE_P_ACTIVITY	-1.39969	0.109541	0.179478	-1.43941	0.0760563	0.110112	-1.41992	0.0665138	0.162339
GO_POSITIVE_REGULATION_OF_CYTOPLASMIC_TRANSLATION	-1.39954	0.106061	0.179488	-1.27712	0.176617	0.251968	NA	NA	NA
GO_PROTEIN_ACETYLTRANSFERASE_COMPLEX	-1.39806	0.0229885	0.181003	-1.78377	0	0.0020646	-1.64536	0.00477327	0.0255037
GO_CHROMATIN_DNA_BINDING	-1.39726	0.0224719	0.18173	-1.58896	0	0.0335253	-1.34359	0.039312	0.227149
GO_DNA_TEMPLATED_TRANSCRIPTION_INITIATION	-1.39616	0	0.182869	-1.38049	0	0.153201	NA	NA	NA
BIOCARTA_NPC_PATHWAY	-1.39585	0.0509554	0.183097	-1.49734	0.0307692	0.0743773	-1.12193	0.345912	0.492504
GO_TRNA_SPECIFIC_RIBONUCLEASE_ACTIVITY	-1.3951	0.107492	0.183874	-1.4255	0.0808081	0.118929	-1.19767	0.233906	0.394183
REACTOME_TRANSCRIPTIONAL_ACTIVITY_OF_SMAD2_SMAD3_SMAD4_HETEROTRIMER	-1.39498	0.0322581	0.183854	-0.967384	0.492537	0.678802	NA	NA	NA
REACTOME_MAPK6_MAPK4_SIGNALING	-1.3946	0.0235294	0.184178	-1.52201	0.00655738	0.0615094	-0.945427	0.551899	0.741038
GO_MULTIMERIC_RIBONUCLEASE_P_COMPLEX	-1.39399	0.0942249	0.184717	-1.48399	0.0469136	0.0814631	-1.38327	0.0613497	0.193891
GO_REGULATION_OF_TRANSCRIPTION_FROM_RNA_POLYMERASE_II_PROMOTER_IN_RESPONSE_TO_HYPOXIA	-1.3933	0.0280374	0.185354	-1.43211	0.0114286	0.114395	-0.571712	1	1
WP_ONE_CARBON_METABOLISM	-1.39304	0.0607477	0.185498	-1.11997	0.288952	0.44755	NA	NA	NA
GO_POSITIVE_REGULATION_OF_G1_S_TRANSITION_OF_MITOTIC_CELL_CYCLE	-1.39298	0.0546448	0.185417	-1.18992	0.168394	0.350365	NA	NA	NA
REACTOME_P130CAS_LINKAGE_TO_MAPK_SIGNALING_FOR_INTEGRINS	-1.39263	0.109215	0.185637	NA	NA	NA	NA	NA	NA
GO_REGULATION_OF_MEIOTIC_NUCLEAR_DIVISION	-1.39252	0.0811966	0.185612	-1.74446	0	0.00407803	-1.19275	0.236842	0.401226
BIOCARTA_HIVNEF_PATHWAY	-1.39181	0.00735294	0.186271	-0.997105	0.456647	0.632129	NA	NA	NA
GO_ER_ASSOCIATED_MISFOLDED_PROTEIN_CATABOLIC_PROCESS	-1.39148	0.0984615	0.186483	-1.35759	0.1275	0.172234	-0.577015	0.963415	1
GO_TRANSCRIPTION_FACTOR_TFIID_COMPLEX	-1.3912	0.0552764	0.186646	-1.52951	0.0179028	0.0580736	-1.45379	0.0448718	0.132507
WP_PATHWAYS_OF_NUCLEIC_ACID_METABOLISM_AND_INNATE_IMMUNE_SENSING	-1.38993	0.0863309	0.187956	-1.12497	0.295265	0.441062	NA	NA	NA
REACTOME_MOLECULES_ASSOCIATED_WITH_ELASTIC_FIBRES	-1.38873	0.0552486	0.189234	NA	NA	NA	NA	NA	NA
GO_CRANIAL_SKELETAL_SYSTEM_DEVELOPMENT	-1.38835	0.00769231	0.18946	-1.07372	0.316092	0.512325	NA	NA	NA
GO_MAMMARY_GLAND_EPITHELIAL_CELL_PROLIFERATION	-1.38808	0.0756303	0.189594	-1.13832	0.288312	0.422092	NA	NA	NA
GO_POSITIVE_REGULATION_OF_DOUBLE_STRAND_BREAK_REPAIR_VIA_HOMOLOGOUS_RECOMBINATION	-1.38774	0.111111	0.189799	-1.23071	0.244737	0.304491	-0.786856	0.750533	0.938391
GO_POSITIVE_REGULATION_OF_DNA_TEMPLATED_TRANSCRIPTION_ELONGATION	-1.38753	0.0829694	0.189864	-1.26634	0.136483	0.262384	NA	NA	NA
GO_TRNA_5_LEADER_REMOVAL	-1.38725	0.112628	0.190037	-1.41684	0.0906667	0.124594	-1.36562	0.122105	0.209451
GO_INTRINSIC_APOPTOTIC_SIGNALING_PATHWAY_IN_RESPONSE_TO_DNA_DAMAGE_BY_P53_CLASS_MEDIATOR	-1.38723	0.0261438	0.189906	-0.890795	0.645533	0.804621	NA	NA	NA
GO_SIN3_COMPLEX	-1.38576	0.10101	0.191508	-1.29171	0.181347	0.236278	-1.0371	0.429185	0.610685
REACTOME_EXTRACELLULAR_MATRIX_ORGANIZATION	-1.38448	0	0.192852	NA	NA	NA	NA	NA	NA
GO_REGULATION_OF_CELL_AGING	-1.38379	0.0347222	0.193511	-1.63047	0.00289017	0.0209607	-0.989668	0.44186	0.678513
GO_MITOCHONDRIAL_RNA_PROCESSING	-1.38374	0.102459	0.193394	-1.33265	0.129412	0.195558	-1.45612	0.044186	0.130125
REACTOME_FORMATION_OF_INCISION_COMPLEX_IN_GG_NER	-1.38365	0.0487805	0.193334	-1.39941	0.0633609	0.138353	-0.967414	0.503464	0.706162
GO_HISTONE_H2B_UBIQUITINATION	-1.38346	0.103896	0.193383	-1.36944	0.111111	0.161913	-0.580051	0.962656	1
REACTOME_TRANSCRIPTIONAL_REGULATION_OF_GRANULOPOIESIS	-1.38322	0.0717949	0.19352	-1.08676	0.313514	0.494591	NA	NA	NA
GO_TROPHOBLAST_GIANT_CELL_DIFFERENTIATION	-1.38218	0.12069	0.194623	-1.53535	0.0345745	0.055461	NA	NA	NA
GO_EXTRINSIC_COMPONENT_OF_MITOCHONDRIAL_INNER_MEMBRANE	-1.38214	0.106707	0.194496	-1.2629	0.201493	0.265654	-1.36877	0.0942623	0.206387
GO_HEMATOPOIETIC_PROGENITOR_CELL_DIFFERENTIATION	-1.3801	0	0.196742	-1.05432	0.316726	0.542536	NA	NA	NA
GO_TRNA_WOBBLE_BASE_MODIFICATION	-1.379	0.107884	0.197836	-1.39403	0.0904255	0.142578	-1.07651	0.339827	0.554894
GO_NEGATIVE_REGULATION_OF_TYPE_I_INTERFERON_MEDIATED_SIGNALING_PATHWAY	-1.3789	0.0985916	0.197775	-0.983594	0.465241	0.654242	NA	NA	NA
GO_PROTEIN_LOCALIZATION_TO_NUCLEUS	-1.37804	0	0.19863	-1.47284	0	0.0880177	NA	NA	NA
GO_N_ACYLTRANSFERASE_ACTIVITY	-1.37734	0	0.199326	-1.52509	0	0.0600568	-1.60483	0	0.0403958
REACTOME_BASE_EXCISION_REPAIR_AP_SITE_FORMATION	-1.37723	0.0883534	0.199289	-1.51232	0.0319149	0.0667685	-1.4012	0.0580645	0.17885
BIOCARTA_EIF2_PATHWAY	-1.3768	0.104478	0.199681	-1.20551	0.266833	0.333417	NA	NA	NA
GO_REGULATION_OF_DNA_TEMPLATED_TRANSCRIPTION_IN_RESPONSE_TO_STRESS	-1.37676	0.0123457	0.199575	-1.12728	0.204268	0.438109	NA	NA	NA
GO_UBIQUITIN_LIGASE_COMPLEX	-1.37637	0	0.199823	-1.70302	0	0.00801711	-1.58921	0	0.0474919
GO_PRESPLICEOSOME	-1.37587	0.109489	0.200246	-1.60975	0.0152672	0.0265043	-1.59676	0.0148936	0.0438114
GO_TRNA_WOBBLE_URIDINE_MODIFICATION	-1.37586	0.0780142	0.200092	-1.40867	0.0618557	0.131115	-1.0607	0.399573	0.575343
WP_ARYL_HYDROCARBON_RECEPTOR_NETPATH	-1.37562	0.0507246	0.200202	-0.922749	0.567039	0.753029	NA	NA	NA
GO_ACETYLTRANSFERASE_ACTIVITY	-1.37559	0.0136986	0.200079	-1.53397	0.00651466	0.0559117	-1.49319	0.005291	0.10275
GO_RIBONUCLEASE_P_RNA_BINDING	-1.37557	0.107256	0.199939	-1.45892	0.0514139	0.0963413	-1.38882	0.08125	0.189867
PID_MYC_PATHWAY	-1.37542	0.0807175	0.199964	-1.46291	0.0465116	0.0938181	-1.11927	0.272931	0.493871
REACTOME_CYTOSOLIC_SENSORS_OF_PATHOGEN_ASSOCIATED_DNA_	-1.37465	0.0291262	0.200738	-1.02464	0.4	0.589117	NA	NA	NA
GO_PROTEIN_K63_LINKED_DEUBIQUITINATION	-1.37412	0.06	0.201186	-1.29183	0.10411	0.236285	-0.935496	0.566125	0.758427
GO_FIBROBLAST_APOPTOTIC_PROCESS	-1.37394	0.0876494	0.201239	-0.926237	0.572192	0.747476	NA	NA	NA
GO_DOSAGE_COMPENSATION	-1.37366	0.0957854	0.201437	-1.20003	0.234807	0.339795	-0.679966	0.893182	0.989189
GO_MITOCHONDRIAL_DNA_REPLICATION	-1.37351	0.158249	0.201432	-1.31374	0.158311	0.212641	-1.27157	0.169565	0.307711
GO_COPI_COATED_VESICLE_MEMBRANE	-1.37302	0.0934959	0.201914	NA	NA	NA	NA	NA	NA
GO_U2_SNRNP	-1.37278	0.109848	0.202023	-1.58796	0.0130208	0.0337921	-1.3978	0.0765864	0.181272
GO_HISTONE_DEACETYLASE_BINDING	-1.37221	0	0.202494	-1.24143	0.0872483	0.291297	NA	NA	NA
GO_POSITIVE_REGULATION_OF_NEURON_APOPTOTIC_PROCESS	-1.37199	0.0652174	0.202602	-1.24153	0.114943	0.291553	-0.927563	0.585784	0.769147
GO_POSITIVE_REGULATION_OF_ENDOTHELIAL_CELL_DIFFERENTIATION	-1.37184	0.11157	0.202635	-0.795142	0.737463	0.92017	NA	NA	NA
GO_INTEGRATOR_COMPLEX	-1.37172	0.0952381	0.20262	-1.04513	0.426316	0.556409	NA	NA	NA
GO_CELLULAR_RESPONSE_TO_GAMMA_RADIATION	-1.37152	0.0738916	0.202695	-1.3256	0.0923913	0.202068	NA	NA	NA
GO_TELOMERIC_DNA_BINDING	-1.37085	0.0206186	0.203365	-1.39263	0.0448179	0.143712	-1.35339	0.0774487	0.219893
GO_RNA_SPLICING_VIA_ENDONUCLEOLYTIC_CLEAVAGE_AND_LIGATION	-1.37022	0.104869	0.203861	-1.36379	0.108992	0.166781	-1.16046	0.289183	0.441791
REACTOME_TP53_REGULATES_TRANSCRIPTION_OF_CASPASE_ACTIVATORS_AND_CASPASES	-1.37005	0.12828	0.203911	NA	NA	NA	NA	NA	NA
GO_PARASYMPATHETIC_NERVOUS_SYSTEM_DEVELOPMENT	-1.36829	0.113475	0.205948	-1.10006	0.346633	0.473299	NA	NA	NA
REACTOME_SIGNALING_BY_ROBO_RECEPTORS	-1.36814	0	0.20596	-1.80736	0	0.00129735	-1.4738	0	0.116141
GO_REGULATION_OF_RIBOSOME_BIOGENESIS	-1.36773	0.103704	0.206299	-1.29373	0.185864	0.234148	-0.890217	0.631236	0.824941
GO_POSITIVE_REGULATION_OF_VASCULAR_ENDOTHELIAL_CELL_PROLIFERATION	-1.3674	0.0945455	0.206551	-0.600232	0.96063	0.991605	NA	NA	NA
GO_INTEGRIN_ACTIVATION	-1.36584	0.101852	0.208312	-0.860923	0.636605	0.848732	NA	NA	NA
GO_NEGATIVE_REGULATION_OF_CENTROSOME_CYCLE	-1.36544	0.130282	0.208605	-1.63301	0.00810811	0.0203264	-1.52395	0.0244444	0.0820733
GO_PROTEASOME_CORE_COMPLEX_BETA_SUBUNIT_COMPLEX	-1.36518	0.133956	0.208819	-1.21989	0.219697	0.317189	NA	NA	NA
GO_DISULFIDE_OXIDOREDUCTASE_ACTIVITY	-1.36451	0.0483871	0.209546	-0.708711	0.949009	0.972966	NA	NA	NA
GO_REGULATION_OF_NUCLEOCYTOPLASMIC_TRANSPORT	-1.36336	0.0144928	0.210879	-1.23516	0.0941558	0.298424	NA	NA	NA
GO_GLOMERULAR_MESANGIUM_DEVELOPMENT	-1.36301	0.107639	0.211138	NA	NA	NA	NA	NA	NA
REACTOME_ATF6_ATF6_ALPHA_ACTIVATES_CHAPERONE_GENES	-1.36292	0.101974	0.211063	-1.3365	0.15641	0.193234	-1.13796	0.342553	0.473002
GO_MICROTUBULE_ASSOCIATED_COMPLEX	-1.36212	0	0.211897	-1.75417	0	0.00342475	-1.58888	0	0.0476266
GO_UV_DAMAGE_EXCISION_REPAIR	-1.36157	0.15	0.212401	-1.0138	0.447644	0.605113	-0.651351	0.925926	0.996983
REACTOME_DEFECTIVE_CFTR_CAUSES_CYSTIC_FIBROSIS	-1.36139	0.0454545	0.212476	-1.39968	0.0366972	0.138201	-0.536809	1	1
GO_PROTEIN_LOCALIZATION_TO_NUCLEOPLASM	-1.36099	0.0974729	0.212819	-1.48362	0.0413437	0.0815515	-1.46936	0.0350109	0.119774
REACTOME_SIGNALING_BY_NOTCH	-1.35987	0	0.214008	-1.22507	0.0544218	0.31076	NA	NA	NA
GO_UBIQUITIN_UBIQUITIN_LIGASE_ACTIVITY	-1.35948	0.118243	0.214346	-1.67151	0.00516796	0.0122503	-1.05064	0.413276	0.589575
WP_UNFOLDED_PROTEIN_RESPONSE	-1.35839	0.0982906	0.215483	-1.10183	0.326087	0.470614	NA	NA	NA
REACTOME_DNA_DOUBLE_STRAND_BREAK_RESPONSE	-1.35834	0.0566038	0.21536	-1.63565	0.00302115	0.0197204	-1.28747	0.114428	0.289308
PID_SYNDECAN_1_PATHWAY	-1.35759	0.0816327	0.216146	NA	NA	NA	NA	NA	NA
GO_TRNA_5_END_PROCESSING	-1.35754	0.108949	0.216029	-1.42129	0.068306	0.121946	-1.37211	0.0915332	0.202508
REACTOME_HEDGEHOG_LIGAND_BIOGENESIS	-1.35642	0.0373832	0.21721	-1.44158	0.0323529	0.108935	-0.702284	0.98995	0.985844
GO_SYMPATHETIC_NERVOUS_SYSTEM_DEVELOPMENT	-1.35629	0.12549	0.217177	-1.43995	0.0773481	0.109981	-0.996653	0.472036	0.666952
GO_CELLULAR_RESPONSE_TO_VITAMIN	-1.35625	0.0945946	0.217052	-0.835214	0.730458	0.879654	NA	NA	NA
REACTOME_CHROMATIN_MODIFYING_ENZYMES	-1.35621	0	0.216914	-1.65098	0	0.0161243	-1.35969	0.00847458	0.214324
GO_NUCLEOSIDE_MONOPHOSPHATE_BIOSYNTHETIC_PROCESS	-1.35607	0.0465116	0.216925	-1.27751	0.127119	0.251747	-0.842852	0.754673	0.889575
GO_PIGMENT_ACCUMULATION	-1.35595	0.142857	0.216904	-0.855377	0.653116	0.855772	NA	NA	NA
GO_ANIMAL_ORGAN_REGENERATION	-1.35505	0.0280374	0.217862	-1.1979	0.149457	0.342113	NA	NA	NA
GO_LYSINE_ACETYLATED_HISTONE_BINDING	-1.35491	0.0862745	0.217863	-1.60691	0.00787402	0.0273879	-1.38609	0.0561555	0.191452
PID_CIRCADIAN_PATHWAY	-1.35431	0.126923	0.218436	-1.47925	0.0585106	0.0841251	-0.714263	0.868889	0.981772
GO_PSEUDOURIDINE_SYNTHASE_ACTIVITY	-1.35412	0.134752	0.218495	-1.52283	0.0363636	0.0611279	-1.2136	0.223404	0.375908
GO_INTRINSIC_APOPTOTIC_SIGNALING_PATHWAY_IN_RESPONSE_TO_DNA_DAMAGE	-1.35241	0.027027	0.220492	-0.866843	0.791411	0.841052	NA	NA	NA
REACTOME_PERK_REGULATES_GENE_EXPRESSION	-1.35217	0.0724638	0.220589	-0.876164	0.672922	0.828592	NA	NA	NA
GO_REGULATION_OF_ENDOTHELIAL_CELL_DEVELOPMENT	-1.35169	0.141414	0.221003	NA	NA	NA	NA	NA	NA
GO_REGULATION_OF_PROTEASOMAL_UBIQUITIN_DEPENDENT_PROTEIN_CATABOLIC_PROCESS	-1.35106	0.0263158	0.221614	-1.49226	0.00330033	0.0773294	-0.98787	0.449871	0.679954
REACTOME_TP53_REGULATES_TRANSCRIPTION_OF_SEVERAL_ADDITIONAL_CELL_DEATH_GENES_WHOSE_SPECIFIC_ROLES_IN_P53_DEPENDENT_APOPTOSIS_REMAIN_UNCERTAIN	-1.35067	0.139319	0.221949	-1.21654	0.239609	0.320536	-0.805155	0.741344	0.925077
PID_FOXO_PATHWAY	-1.35039	0.0514286	0.22212	-1.31496	0.0977654	0.211424	-1.09927	0.291667	0.522374
REACTOME_CREATION_OF_C4_AND_C2_ACTIVATORS	-1.35018	0.138801	0.222219	NA	NA	NA	NA	NA	NA
GO_PRIMARY_MIRNA_PROCESSING	-1.35016	0.112628	0.222067	-1.18332	0.239691	0.359816	-1.03602	0.460352	0.611791
REACTOME_UB_SPECIFIC_PROCESSING_PROTEASES	-1.35008	0	0.221983	-1.52517	0	0.0600663	-1.05923	0.276786	0.578538
GO_CYSTEINE_TYPE_ENDOPEPTIDASE_ACTIVITY_INVOLVED_IN_APOPTOTIC_SIGNALING_PATHWAY	-1.34988	0.138365	0.222095	NA	NA	NA	NA	NA	NA
GO_INTRACILIARY_RETROGRADE_TRANSPORT	-1.34928	0.146417	0.222697	-1.02533	0.424936	0.588921	NA	NA	NA
GO_2_OXOGLUTARATE_DEPENDENT_DIOXYGENASE_ACTIVITY	-1.34862	0.0756757	0.223402	-0.921315	0.560647	0.755094	NA	NA	NA
REACTOME_HCMV_INFECTION	-1.3482	0.0117647	0.223738	-1.74113	0	0.00431251	-1.28618	0.0535714	0.290633
GO_WNT_ACTIVATED_RECEPTOR_ACTIVITY	-1.34809	0.125806	0.223716	-0.943953	0.555556	0.7183	NA	NA	NA
KEGG_PROSTATE_CANCER	-1.34744	0.0212766	0.224381	-1.12589	0.242812	0.43986	NA	NA	NA
GO_MITRAL_VALVE_DEVELOPMENT	-1.34724	0.121795	0.224425	-1.29923	0.164524	0.228256	-0.947332	0.572687	0.737766
GO_NUCLEAR_EXOSOME_RNASE_COMPLEX	-1.34718	0.12749	0.224327	-1.45475	0.0610465	0.0991402	-1.45498	0.049763	0.131372
WP_H19_ACTION_RBE2F1_SIGNALING_AND_CDKBETACATENIN_ACTIVITY	-1.34666	0.129278	0.224806	-1.5741	0.0225352	0.0386499	-1.25834	0.197309	0.321938
GO_LATERAL_MESODERM_DEVELOPMENT	-1.34645	0.144654	0.224898	-0.957341	0.540146	0.694819	NA	NA	NA
GO_NEGATIVE_REGULATION_OF_TELOMERASE_ACTIVITY	-1.34609	0.173375	0.225174	-1.18277	0.29563	0.360287	-1.04992	0.429185	0.589588
GO_CELLULAR_RESPONSE_TO_NUTRIENT	-1.34607	0.0838323	0.225012	-0.793154	0.846821	0.922234	NA	NA	NA
GO_I_SMAD_BINDING	-1.34604	0.157191	0.224883	-0.977525	0.497396	0.663711	NA	NA	NA
WP_TUMOR_SUPPRESSOR_ACTIVITY_OF_SMARCB1	-1.3446	0.0833333	0.226491	-1.58009	0.0114613	0.036711	-1.16353	0.241706	0.438362
REACTOME_TRISTETRAPROLIN_TTP_ZFP36_BINDS_AND_DESTABILIZES_MRNA	-1.34353	0.109155	0.227674	-0.98015	0.471939	0.659939	-0.825523	0.726872	0.906599
REACTOME_SIGNALING_BY_FGFR4_IN_DISEASE	-1.34344	0.133117	0.227618	-1.32973	0.143229	0.198177	-0.931333	0.575107	0.763382
GO_ARTERY_MORPHOGENESIS	-1.34321	0.0223881	0.227729	NA	NA	NA	NA	NA	NA
GO_UBIQUITIN_LIKE_MODIFIER_ACTIVATING_ENZYME_ACTIVITY	-1.34318	0.115512	0.227597	-1.03657	0.442359	0.571946	NA	NA	NA
GO_POSITIVE_REGULATION_OF_DNA_REPAIR	-1.34273	0.0504202	0.227983	-1.56527	0.00284091	0.0419897	-0.832901	0.808858	0.898567
GO_NEGATIVE_REGULATION_OF_FAT_CELL_DIFFERENTIATION	-1.34174	0.077381	0.229168	-1.20654	0.166667	0.332439	NA	NA	NA
GO_PYRIMIDINE_NUCLEOSIDE_METABOLIC_PROCESS	-1.33937	0.0737327	0.231955	-0.830326	0.741667	0.884994	NA	NA	NA
REACTOME_NUCLEOBASE_BIOSYNTHESIS	-1.33676	0.122924	0.235138	-1.24022	0.213918	0.292315	-0.547319	0.989562	1
GO_PROTEIN_COMPLEX_INVOLVED_IN_CELL_ADHESION	-1.3366	0.0855615	0.235163	NA	NA	NA	NA	NA	NA
GO_POSITIVE_REGULATION_OF_CHROMOSOME_ORGANIZATION	-1.33609	0	0.235663	-1.72375	0	0.00581807	-1.5125	0.00273224	0.0897057
GO_PARAXIAL_MESODERM_DEVELOPMENT	-1.33597	0.118519	0.235634	-0.728081	0.829517	0.963295	NA	NA	NA
GO_C2H2_ZINC_FINGER_DOMAIN_BINDING	-1.33574	0.149466	0.235709	-1.38108	0.12766	0.152741	-0.525877	1	1
ST_TUMOR_NECROSIS_FACTOR_PATHWAY	-1.33559	0.0931373	0.235708	-0.704844	0.925729	0.972482	NA	NA	NA
GO_CELLULAR_RESPONSE_TO_RADIATION	-1.33513	0	0.236112	-1.63435	0	0.0200158	-1.00232	0.449857	0.659359
GO_REGULATION_OF_EPIDERMAL_CELL_DIFFERENTIATION	-1.33469	0.041958	0.236486	-1.03382	0.395095	0.575785	-0.957924	0.550228	0.72276
GO_COMMISSURAL_NEURON_AXON_GUIDANCE	-1.33461	0.142395	0.23643	-0.983547	0.501292	0.65401	-0.723396	0.832976	0.977746
GO_MEMBRANE_DISASSEMBLY	-1.33343	0.115385	0.237757	-1.63217	0.00831025	0.0205625	-1.60214	0.00694444	0.0417885
GO_EXORIBONUCLEASE_COMPLEX	-1.33314	0.108597	0.237931	-1.33586	0.114796	0.193565	-1.30701	0.12	0.267333
[truncated: 3,893 more rows]

## Sheet: Table S6
Supplementary Table S6. Top 20 functional gene sets of GSEA analysis (up and downregulated) after filtering in the Negative group compared with the Telomerase or the ALT groups. RNA-seq of 24 GBM samples.
[truncated: 71 more rows]

[truncated: 3 more sheets: Table S7, Table S8, Table S9]
